# Supplementary material for: Mitochondrial-cytochrome c oxidase II promotes glutaminolysis to sustain tumor cell survival upon glucose deprivation
Source: Nat Commun. 2025 Jan 2;16:212. doi: 10.1038/s41467-024-55768-9 (PMC11695821; doi:10.1038/s41467-024-55768-9)
Supplement: Supplementary file 3 — Supplementary Data 1 [file 41467_2024_55768_MOESM3_ESM.xls]

gene_id	BaseMean	lfcSE	stat	FoldChange	log2FoldChange	p-value	q-value	Regulation	Expression_shGFP-1	Expression_shGFP-2	Expression_shMT-CO2-1	Expression_shMT-CO2-2	gene_Dbxref	description	GO_id	GO_term	pathway	pathway_description	TF_family
A1CF	98.19249743	0.42784509	3.657191013	2.958182826	1.564711219	0.000254994	0.01233342	Up	0.409932872	0.202600779	1.08602978	0.776277447	29974	APOBEC1 complementation factor	GO:0003723,GO:0003725,GO:0003727,GO:0003729,GO:0005515,GO:0005634,GO:0005654,GO:0005737,GO:0005783,GO:0006397,GO:0016554,GO:0016556,GO:0030895,GO:0050821	RNA binding|double-stranded RNA binding|single-stranded RNA binding|mRNA binding|protein binding|nucleus|nucleoplasm|cytoplasm|endoplasmic reticulum|mRNA processing|cytidine to uridine editing|mRNA modification|apolipoprotein B mRNA editing enzyme complex|protein stabilization
ABCC8	95.13287093	0.390895103	3.579160099	2.637326444	1.399076157	0.0003447	0.015336159	Up	0.574234183	0.543956282	1.661148774	1.410449333	6833	ATP binding cassette subfamily C member 8	GO:0005267,GO:0005524,GO:0005886,GO:0006813,GO:0008281,GO:0008282,GO:0015272,GO:0016020,GO:0016887,GO:0019829,GO:0031004,GO:0042626,GO:0044325,GO:0050796,GO:0055085,GO:0071805,GO:0098662	potassium channel activity|ATP binding|plasma membrane|potassium ion transport|sulfonylurea receptor activity|inward rectifying potassium channel|ATP-activated inward rectifier potassium channel activity|membrane|ATPase activity|ATPase-coupled cation transmembrane transporter activity|potassium ion-transporting ATPase complex|ATPase-coupled transmembrane transporter activity|ion channel binding|r…	hsa02010,hsa04911,hsa04930	ABC transporters|Insulin secretion|Type II diabetes mellitus
ACSL5	55.79355631	0.489892045	3.569525329	3.360514349	1.748682064	0.000357629	0.015746759	Up	0.477854957	0.311202984	1.499682035	1.240162764	51703	acyl-CoA synthetase long chain family member 5	GO:0001676,GO:0004467,GO:0005515,GO:0005524,GO:0005654,GO:0005730,GO:0005739,GO:0005741,GO:0005783,GO:0005789,GO:0005886,GO:0008610,GO:0010747,GO:0016020,GO:0016021,GO:0035338,GO:0047676	long-chain fatty acid metabolic process|long-chain fatty acid-CoA ligase activity|protein binding|ATP binding|nucleoplasm|nucleolus|mitochondrion|mitochondrial outer membrane|endoplasmic reticulum|endoplasmic reticulum membrane|plasma membrane|lipid biosynthetic process|positive regulation of long-chain fatty acid import across plasma membrane|membrane|integral component of membrane|long-chain fa…	hsa00061,hsa00071,hsa03320,hsa04146,hsa04216,hsa04714,hsa04920	Fatty acid biosynthesis|Fatty acid degradation|PPAR signaling pathway|Peroxisome|Ferroptosis|Thermogenesis|Adipocytokine signaling pathway
ADGRV1	42.50138878	0.554336058	3.967051851	4.591863912	2.199079886	7.28E-05	0.004814321	Up	0.049374116	0.041268304	0.196636767	0.234771069	84059	adhesion G protein-coupled receptor V1	GO:0001917,GO:0001965,GO:0002141,GO:0002142,GO:0004930,GO:0005509,GO:0005515,GO:0005737,GO:0005886,GO:0007166,GO:0007186,GO:0007194,GO:0007399,GO:0007601,GO:0007605,GO:0009986,GO:0010739,GO:0010855,GO:0016020,GO:0016021,GO:0016787,GO:0030501,GO:0031647,GO:0043235,GO:0045184,GO:0045202,GO:0045494,GO:0048496,GO:0048839,GO:0050877,GO:0050910,GO:0050953,GO:0060122,GO:0060171,GO:0070062,GO:0071277,GO:…	photoreceptor inner segment|G-protein alpha-subunit binding|stereocilia ankle link|stereocilia ankle link complex|G protein-coupled receptor activity|calcium ion binding|protein binding|cytoplasm|plasma membrane|cell surface receptor signaling pathway|G protein-coupled receptor signaling pathway|negative regulation of adenylate cyclase activity|nervous system development|visual perception|sensory…
ADH6	69.80628638	0.440387739	3.691797364	3.08618018	1.625822293	0.000222675	0.010894004	Up	0.646880885	0.490218007	1.824850924	1.808660306	130	alcohol dehydrogenase 6 (class V)	GO:0004022,GO:0004024,GO:0004745,GO:0005829,GO:0006069,GO:0008270,GO:0042572,GO:0042573,GO:0045471,GO:0070062	alcohol dehydrogenase (NAD+) activity|alcohol dehydrogenase activity, zinc-dependent|retinol dehydrogenase activity|cytosol|ethanol oxidation|zinc ion binding|retinol metabolic process|retinoic acid metabolic process|response to ethanol|extracellular exosome	hsa00010,hsa00071,hsa00350,hsa00830,hsa00980,hsa00982,hsa05204	Glycolysis / Gluconeogenesis|Fatty acid degradation|Tyrosine metabolism|Retinol metabolism|Metabolism of xenobiotics by cytochrome P450|Drug metabolism - cytochrome P450|Chemical carcinogenesis
AFAP1L1	73.49298184	0.45391119	-4.626051265	0.233287929	-2.099816435	3.73E-06	0.000539149	Down	1.005521381	1.173619531	0.303918829	0.228650644	134265	actin filament associated protein 1 like 1	GO:0002102,GO:0005515,GO:0005829,GO:0017124,GO:0030054,GO:0071437	podosome|protein binding|cytosol|SH3 domain binding|cell junction|invadopodium
AHCYL2	671.4283804	0.296674405	4.435832308	2.489744863	1.315997909	9.17E-06	0.001055079	Up	3.771285225	2.085078789	8.461360943	6.540236421	23382	adenosylhomocysteinase like 2	GO:0004013,GO:0005515,GO:0005783,GO:0005829,GO:0006730,GO:0033353,GO:0043005	adenosylhomocysteinase activity|protein binding|endoplasmic reticulum|cytosol|one-carbon metabolic process|S-adenosylmethionine cycle|neuron projection	hsa00270	Cysteine and methionine metabolism
AHR	960.7076739	0.321927572	3.289426106	2.083424699	1.058956958	0.001003919	0.031419224	Up	8.039002623	3.675089134	14.44674233	10.56016637	196	aryl hydrocarbon receptor	GO:0000785,GO:0000976,GO:0000981,GO:0000987,GO:0001094,GO:0001223,GO:0001568,GO:0003677,GO:0003700,GO:0004879,GO:0005515,GO:0005634,GO:0005654,GO:0005667,GO:0005737,GO:0005829,GO:0006355,GO:0006357,GO:0006805,GO:0006915,GO:0007049,GO:0008134,GO:0009410,GO:0009636,GO:0010468,GO:0017025,GO:0019933,GO:0030522,GO:0030888,GO:0032922,GO:0032991,GO:0034751,GO:0034752,GO:0042803,GO:0045892,GO:0045893,GO:…	chromatin|transcription regulatory region sequence-specific DNA binding|DNA-binding transcription factor activity, RNA polymerase II-specific|cis-regulatory region sequence-specific DNA binding|TFIID-class transcription factor complex binding|transcription coactivator binding|blood vessel development|DNA binding|DNA-binding transcription factor activity|nuclear receptor activity|protein binding|n…	hsa04659,hsa04934	Th17 cell differentiation|Cushing syndrome	bHLH
ALOX5	57.80812903	0.474794629	3.462109764	3.124859061	1.643791122	0.000535959	0.020928607	Up	0.691267516	0.59144919	2.289754454	1.876589812	240	arachidonate 5-lipoxygenase	GO:0001937,GO:0002232,GO:0002523,GO:0002540,GO:0004051,GO:0005506,GO:0005515,GO:0005576,GO:0005615,GO:0005635,GO:0005641,GO:0005654,GO:0005829,GO:0006691,GO:0006959,GO:0016363,GO:0016525,GO:0016702,GO:0016787,GO:0019221,GO:0019369,GO:0019370,GO:0019372,GO:0030501,GO:0031965,GO:0034440,GO:0034774,GO:0035655,GO:0036336,GO:0042593,GO:0042759,GO:0043312,GO:0043651,GO:0045598,GO:0048471,GO:0050727,GO:…	negative regulation of endothelial cell proliferation|leukocyte chemotaxis involved in inflammatory response|leukocyte migration involved in inflammatory response|leukotriene production involved in inflammatory response|arachidonate 5-lipoxygenase activity|iron ion binding|protein binding|extracellular region|extracellular space|nuclear envelope|nuclear envelope lumen|nucleoplasm|cytosol|leukotri…	hsa00590,hsa04664,hsa04726,hsa04913,hsa05145	Arachidonic acid metabolism|Fc epsilon RI signaling pathway|Serotonergic synapse|Ovarian steroidogenesis|Toxoplasmosis
AMY2B	75.76578974	0.448156345	3.453214534	2.923263752	1.547580002	0.000553948	0.021241337	Up	0.77342109	0.962899037	2.169353283	3.132054008	280	amylase alpha 2B	GO:0004556,GO:0005975,GO:0046872,GO:0070062,GO:0103025	alpha-amylase activity|carbohydrate metabolic process|metal ion binding|extracellular exosome|alpha-amylase activity (releasing maltohexaose)	hsa00500,hsa04970,hsa04972,hsa04973	Starch and sucrose metabolism|Salivary secretion|Pancreatic secretion|Carbohydrate digestion and absorption
ANKRD1	53.70152855	0.491136832	-3.088071365	0.349492745	-1.516665587	0.002014601	0.049470074	Down	2.391543929	2.712571019	0.923211452	0.940805486	27063	ankyrin repeat domain 1	GO:0000122,GO:0001085,GO:0001650,GO:0002039,GO:0003677,GO:0003713,GO:0003714,GO:0005515,GO:0005634,GO:0005654,GO:0005667,GO:0005737,GO:0005829,GO:0006357,GO:0010976,GO:0019216,GO:0031432,GO:0031674,GO:0035690,GO:0035914,GO:0035994,GO:0042826,GO:0043065,GO:0043517,GO:0045214,GO:0045893,GO:0050714,GO:0055008,GO:0061629,GO:0070412,GO:0070528,GO:0071222,GO:0071260,GO:0071347,GO:0071356,GO:0071407,GO:…	negative regulation of transcription by RNA polymerase II|RNA polymerase II transcription factor binding|fibrillar center|p53 binding|DNA binding|transcription coactivator activity|transcription corepressor activity|protein binding|nucleus|nucleoplasm|transcription regulator complex|cytoplasm|cytosol|regulation of transcription by RNA polymerase II|positive regulation of neuron projection develop…
ANKRD2	33.59192431	0.677083007	-3.237536842	0.218835518	-2.192081179	0.001205664	0.035309908	Down	1.418443881	2.722665207	0.673925065	0.289332959	26287	ankyrin repeat domain 2	GO:0000122,GO:0000791,GO:0005515,GO:0005634,GO:0005829,GO:0006357,GO:0006936,GO:0007517,GO:0008307,GO:0016605,GO:0031674,GO:0043231,GO:0043422,GO:0043619,GO:0045662,GO:0061629	negative regulation of transcription by RNA polymerase II|euchromatin|protein binding|nucleus|cytosol|regulation of transcription by RNA polymerase II|muscle contraction|muscle organ development|structural constituent of muscle|PML body|I band|intracellular membrane-bounded organelle|protein kinase B binding|regulation of transcription from RNA polymerase II promoter in response to oxidative stre…
ANKRD24	67.35931662	0.482386864	3.847323355	3.619770547	1.855898249	0.000119415	0.007092159	Up	0.224940528	0.377732707	0.992216729	1.302009569	170961	ankyrin repeat domain 24
ANXA3	1198.656158	0.234593332	-5.159309788	0.432166852	-1.210339676	2.48E-07	6.21E-05	Down	68.67821875	66.06302771	32.00170467	28.65972268	306	annexin A3	GO:0005509,GO:0005544,GO:0005737,GO:0005886,GO:0006909,GO:0010595,GO:0016020,GO:0019834,GO:0021766,GO:0030424,GO:0030425,GO:0030670,GO:0031100,GO:0042581,GO:0042742,GO:0043025,GO:0043086,GO:0043312,GO:0045766,GO:0048306,GO:0051054,GO:0051091,GO:0051384,GO:0070062,GO:0070848	calcium ion binding|calcium-dependent phospholipid binding|cytoplasm|plasma membrane|phagocytosis|positive regulation of endothelial cell migration|membrane|phospholipase A2 inhibitor activity|hippocampus development|axon|dendrite|phagocytic vesicle membrane|animal organ regeneration|specific granule|defense response to bacterium|neuronal cell body|negative regulation of catalytic activity|neutro…
ANXA6	877.7318362	0.258205827	-3.909279369	0.496753242	-1.009398711	9.26E-05	0.005880846	Down	20.80085264	23.47645129	10.45043698	12.51130245	309	annexin A6	GO:0001755,GO:0001778,GO:0001786,GO:0003418,GO:0005262,GO:0005509,GO:0005515,GO:0005525,GO:0005544,GO:0005737,GO:0005739,GO:0005765,GO:0005925,GO:0006937,GO:0008289,GO:0015276,GO:0015485,GO:0016020,GO:0031902,GO:0034220,GO:0035374,GO:0042470,GO:0042802,GO:0048306,GO:0048471,GO:0051015,GO:0051283,GO:0051560,GO:0062023,GO:0070062,GO:0070588,GO:0097190	neural crest cell migration|plasma membrane repair|phosphatidylserine binding|growth plate cartilage chondrocyte differentiation|calcium channel activity|calcium ion binding|protein binding|GTP binding|calcium-dependent phospholipid binding|cytoplasm|mitochondrion|lysosomal membrane|focal adhesion|regulation of muscle contraction|lipid binding|ligand-gated ion channel activity|cholesterol binding…
AOC3	69.33065912	0.445074986	3.225159614	2.704642422	1.43543787	0.001259025	0.036126931	Up	0.522370993	0.33690397	1.216510871	1.18147282	8639	amine oxidase copper containing 3	GO:0005507,GO:0005509,GO:0005515,GO:0005737,GO:0005769,GO:0005783,GO:0005794,GO:0005886,GO:0005902,GO:0006805,GO:0006954,GO:0007155,GO:0008131,GO:0009308,GO:0009986,GO:0016021,GO:0042802,GO:0046677,GO:0046982,GO:0048038,GO:0052593,GO:0052594,GO:0052595,GO:0052596,GO:0055114,GO:1902283	copper ion binding|calcium ion binding|protein binding|cytoplasm|early endosome|endoplasmic reticulum|Golgi apparatus|plasma membrane|microvillus|xenobiotic metabolic process|inflammatory response|cell adhesion|primary amine oxidase activity|amine metabolic process|cell surface|integral component of membrane|identical protein binding|response to antibiotic|protein heterodimerization activity|quin…	hsa00260,hsa00350,hsa00360,hsa00410	Glycine, serine and threonine metabolism|Tyrosine metabolism|Phenylalanine metabolism|beta-Alanine metabolism
AP1M2	425.0093768	0.316171935	-6.378118166	0.247143015	-2.016581964	1.79E-10	1.58E-07	Down	15.3284657	23.72622481	5.115457359	5.051246983	10053	adaptor related protein complex 1 subunit mu 2	GO:0000139,GO:0005515,GO:0005765,GO:0005829,GO:0006605,GO:0006903,GO:0016192,GO:0019886,GO:0030131,GO:0030136,GO:0030659,GO:0030665,GO:0031410,GO:0032588,GO:0035615,GO:0043231,GO:0050690	Golgi membrane|protein binding|lysosomal membrane|cytosol|protein targeting|vesicle targeting|vesicle-mediated transport|antigen processing and presentation of exogenous peptide antigen via MHC class II|clathrin adaptor complex|clathrin-coated vesicle|cytoplasmic vesicle membrane|clathrin-coated vesicle membrane|cytoplasmic vesicle|trans-Golgi network membrane|clathrin adaptor activity|intracellu…	hsa04142,hsa05170	Lysosome|Human immunodeficiency virus 1 infection
APOH	496.1271014	0.26621193	3.867846787	2.04155291	1.029666958	0.000109801	0.006669325	Up	15.40120625	16.54344846	31.83391816	36.17996339	350	apolipoprotein H	GO:0001937,GO:0002576,GO:0005515,GO:0005543,GO:0005576,GO:0005615,GO:0006641,GO:0007597,GO:0008201,GO:0008289,GO:0009986,GO:0010596,GO:0016525,GO:0030194,GO:0030195,GO:0031089,GO:0031639,GO:0033033,GO:0034197,GO:0034361,GO:0034364,GO:0034392,GO:0042627,GO:0042802,GO:0051006,GO:0051917,GO:0051918,GO:0060230,GO:0062023,GO:0070062	negative regulation of endothelial cell proliferation|platelet degranulation|protein binding|phospholipid binding|extracellular region|extracellular space|triglyceride metabolic process|blood coagulation, intrinsic pathway|heparin binding|lipid binding|cell surface|negative regulation of endothelial cell migration|negative regulation of angiogenesis|positive regulation of blood coagulation|negati…	hsa04979	Cholesterol metabolism
ARHGDIA	5955.283513	0.274844565	-4.350226629	0.436593893	-1.195636146	1.36E-05	0.001411825	Down	171.9756786	257.4525693	91.85958792	105.3039764	396	Rho GDP dissociation inhibitor alpha	GO:0005094,GO:0005096,GO:0005515,GO:0005829,GO:0005856,GO:0007162,GO:0007266,GO:0016020,GO:0035023,GO:0043066,GO:0043547,GO:0050771,GO:0050772,GO:0051056,GO:0070062,GO:0071526,GO:2000249	Rho GDP-dissociation inhibitor activity|GTPase activator activity|protein binding|cytosol|cytoskeleton|negative regulation of cell adhesion|Rho protein signal transduction|membrane|regulation of Rho protein signal transduction|negative regulation of apoptotic process|positive regulation of GTPase activity|negative regulation of axonogenesis|positive regulation of axonogenesis|regulation of small …	hsa04722,hsa04962	Neurotrophin signaling pathway|Vasopressin-regulated water reabsorption
ARID3B	128.7368029	0.349802799	3.474403001	2.321980562	1.215355895	0.000511991	0.020303164	Up	1.091663094	1.021491482	2.568821641	2.535563723	10620	AT-rich interaction domain 3B	GO:0003677,GO:0005515,GO:0005634,GO:0005654,GO:0006357,GO:0008150,GO:0045944	DNA binding|protein binding|nucleus|nucleoplasm|regulation of transcription by RNA polymerase II|biological_process|positive regulation of transcription by RNA polymerase II
ARRDC3	739.2731069	0.306173127	3.556685519	2.127208616	1.088961526	0.000375563	0.016256162	Up	7.477259631	3.841628657	14.05356553	10.6781134	57561	arrestin domain containing 3	GO:0001659,GO:0005515,GO:0005737,GO:0005764,GO:0005768,GO:0005769,GO:0005886,GO:0015031,GO:0031651,GO:0031699,GO:0043588,GO:0051443,GO:0060613,GO:0071878,GO:0090327,GO:0120163	temperature homeostasis|protein binding|cytoplasm|lysosome|endosome|early endosome|plasma membrane|protein transport|negative regulation of heat generation|beta-3 adrenergic receptor binding|skin development|positive regulation of ubiquitin-protein transferase activity|fat pad development|negative regulation of adenylate cyclase-activating adrenergic receptor signaling pathway|negative regulation…
ARRDC4	113.0155383	0.39394397	6.266140146	5.534711542	2.468508129	3.70E-10	2.95E-07	Up	0.610141491	0.380934963	2.941702818	2.717831046	91947	arrestin domain containing 4	GO:0005515,GO:0005737,GO:0005768,GO:0005769,GO:0005886,GO:0015031,GO:0016567,GO:0043231,GO:0051443,GO:0140112,GO:1903561,GO:1990756	protein binding|cytoplasm|endosome|early endosome|plasma membrane|protein transport|protein ubiquitination|intracellular membrane-bounded organelle|positive regulation of ubiquitin-protein transferase activity|extracellular vesicle biogenesis|extracellular vesicle|ubiquitin ligase-substrate adaptor activity
ARSI	196.6182708	0.320769579	-3.410724601	0.468442315	-1.094056694	0.000647905	0.023705154	Down	4.668296013	5.210593808	2.245920766	2.584637837	340075	arylsulfatase family member I	GO:0004065,GO:0005515,GO:0005576,GO:0005788,GO:0046872	arylsulfatase activity|protein binding|extracellular region|endoplasmic reticulum lumen|metal ion binding
ATOH8	284.877306	0.308578756	3.987869687	2.346599879	1.230571868	6.67E-05	0.004433853	Up	1.350397399	1.648192778	3.252702122	4.102532879	84913	atonal bHLH transcription factor 8	GO:0000785,GO:0000978,GO:0000981,GO:0001704,GO:0001937,GO:0003700,GO:0005634,GO:0005654,GO:0005737,GO:0006357,GO:0010595,GO:0010629,GO:0016607,GO:0030182,GO:0033613,GO:0035148,GO:0045603,GO:0045892,GO:0045893,GO:0046983,GO:0051450,GO:0060395,GO:0070888,GO:1902895	chromatin|RNA polymerase II cis-regulatory region sequence-specific DNA binding|DNA-binding transcription factor activity, RNA polymerase II-specific|formation of primary germ layer|negative regulation of endothelial cell proliferation|DNA-binding transcription factor activity|nucleus|nucleoplasm|cytoplasm|regulation of transcription by RNA polymerase II|positive regulation of endothelial cell mi…
BAAT	179.9371017	0.327402866	-3.729229913	0.428996993	-1.220960561	0.000192066	0.010051184	Down	4.515294051	3.369926286	1.921368546	1.582445455	570	bile acid-CoA:amino acid N-acyltransferase	GO:0001889,GO:0002152,GO:0005515,GO:0005777,GO:0005782,GO:0005829,GO:0006544,GO:0006625,GO:0006631,GO:0006637,GO:0006699,GO:0008206,GO:0016290,GO:0016410,GO:0016746,GO:0019530,GO:0031100,GO:0033882,GO:0047617,GO:0047963,GO:0052689,GO:0052815,GO:0052816,GO:0052817,GO:0102991	liver development|bile acid conjugation|protein binding|peroxisome|peroxisomal matrix|cytosol|glycine metabolic process|protein targeting to peroxisome|fatty acid metabolic process|acyl-CoA metabolic process|bile acid biosynthetic process|bile acid metabolic process|palmitoyl-CoA hydrolase activity|N-acyltransferase activity|transferase activity, transferring acyl groups|taurine metabolic process…	hsa00120,hsa00430,hsa01040,hsa04146,hsa04976	Primary bile acid biosynthesis|Taurine and hypotaurine metabolism|Biosynthesis of unsaturated fatty acids|Peroxisome|Bile secretion
BCL6	392.1718377	0.32603941	3.393544502	2.153120775	1.106429247	0.000689943	0.02488669	Up	2.006783468	0.953193387	3.296684326	3.228753433	604	BCL6 transcription repressor	GO:0000122,GO:0000902,GO:0000978,GO:0001161,GO:0001227,GO:0001817,GO:0001953,GO:0002467,GO:0002634,GO:0002682,GO:0002903,GO:0003682,GO:0003700,GO:0005515,GO:0005634,GO:0005654,GO:0005657,GO:0005730,GO:0005794,GO:0006357,GO:0006954,GO:0006974,GO:0007266,GO:0007283,GO:0008104,GO:0008285,GO:0019221,GO:0030036,GO:0030183,GO:0030308,GO:0030890,GO:0031065,GO:0031490,GO:0032764,GO:0035024,GO:0042092,GO:…	negative regulation of transcription by RNA polymerase II|cell morphogenesis|RNA polymerase II cis-regulatory region sequence-specific DNA binding|intronic transcription regulatory region sequence-specific DNA binding|DNA-binding transcription repressor activity, RNA polymerase II-specific|regulation of cytokine production|negative regulation of cell-matrix adhesion|germinal center formation|regu…	hsa04068,hsa05202	FoxO signaling pathway|Transcriptional misregulation in cancer	ZBTB
BIN1	980.097058	0.277501793	-4.056084504	0.458320677	-1.125570722	4.99E-05	0.003540007	Down	16.97200277	24.08711249	9.779701812	9.997532684	274	bridging integrator 1	GO:0002020,GO:0005515,GO:0005543,GO:0005634,GO:0005635,GO:0005737,GO:0005768,GO:0005829,GO:0005856,GO:0005886,GO:0006897,GO:0006997,GO:0007010,GO:0008021,GO:0008333,GO:0015629,GO:0016020,GO:0016032,GO:0019828,GO:0030018,GO:0030100,GO:0030276,GO:0030315,GO:0030424,GO:0030425,GO:0030838,GO:0031674,GO:0031982,GO:0033268,GO:0033292,GO:0042802,GO:0043065,GO:0043194,GO:0045664,GO:0048156,GO:0048711,GO:…	protease binding|protein binding|phospholipid binding|nucleus|nuclear envelope|cytoplasm|endosome|cytosol|cytoskeleton|plasma membrane|endocytosis|nucleus organization|cytoskeleton organization|synaptic vesicle|endosome to lysosome transport|actin cytoskeleton|membrane|viral process|aspartic-type endopeptidase inhibitor activity|Z disc|regulation of endocytosis|clathrin binding|T-tubule|axon|dend…	hsa04144,hsa04666	Endocytosis|Fc gamma R-mediated phagocytosis
BIRC5	2307.322292	0.259406316	-4.309349762	0.460772798	-1.117872547	1.64E-05	0.001571981	Down	58.20259365	78.41060671	32.56134737	33.51045227	332	baculoviral IAP repeat containing 5	GO:0000228,GO:0000775,GO:0000777,GO:0005515,GO:0005634,GO:0005654,GO:0005737,GO:0005829,GO:0005876,GO:0006468,GO:0006915,GO:0007059,GO:0007605,GO:0008017,GO:0008284,GO:0019221,GO:0019899,GO:0030496,GO:0031267,GO:0031503,GO:0032133,GO:0042802,GO:0042981,GO:0043027,GO:0043066,GO:0045892,GO:0046872,GO:0051087,GO:0051301,GO:0051726	nuclear chromosome|chromosome, centromeric region|condensed chromosome kinetochore|protein binding|nucleus|nucleoplasm|cytoplasm|cytosol|spindle microtubule|protein phosphorylation|apoptotic process|chromosome segregation|sensory perception of sound|microtubule binding|positive regulation of cell population proliferation|cytokine-mediated signaling pathway|enzyme binding|midbody|small GTPase bind…	hsa01524,hsa04210,hsa04215,hsa04390,hsa05161,hsa05200,hsa05210	Platinum drug resistance|Apoptosis|Apoptosis - multiple species|Hippo signaling pathway|Hepatitis B|Pathways in cancer|Colorectal cancer
BLCAP	1484.790691	0.237313752	4.447469793	2.078360252	1.055445745	8.69E-06	0.001017861	Up	15.0163142	16.41875364	33.94289482	34.28155971	10904	BLCAP apoptosis inducing factor	GO:0005515,GO:0007049,GO:0016021,GO:0030262	protein binding|cell cycle|integral component of membrane|apoptotic nuclear changes
BMP6	334.4514156	0.294255162	6.076436804	3.453413042	1.788022896	1.23E-09	8.26E-07	Up	2.768723697	1.847195764	8.885572415	7.582210058	654	bone morphogenetic protein 6	GO:0000122,GO:0001501,GO:0001649,GO:0001654,GO:0001822,GO:0001938,GO:0001958,GO:0003323,GO:0005125,GO:0005615,GO:0005737,GO:0006879,GO:0006954,GO:0006955,GO:0008083,GO:0008284,GO:0010628,GO:0010862,GO:0014823,GO:0030501,GO:0030509,GO:0030539,GO:0031666,GO:0031982,GO:0032026,GO:0032332,GO:0032349,GO:0032526,GO:0043117,GO:0045603,GO:0045666,GO:0045669,GO:0045944,GO:0046982,GO:0050679,GO:0050714,GO:…	negative regulation of transcription by RNA polymerase II|skeletal system development|osteoblast differentiation|eye development|kidney development|positive regulation of endothelial cell proliferation|endochondral ossification|type B pancreatic cell development|cytokine activity|extracellular space|cytoplasm|cellular iron ion homeostasis|inflammatory response|immune response|growth factor activi…	hsa04060,hsa04350,hsa04390,hsa04913	Cytokine-cytokine receptor interaction|TGF-beta signaling pathway|Hippo signaling pathway|Ovarian steroidogenesis
BTBD6	623.0173186	0.270517834	-4.006663704	0.47176033	-1.083873986	6.16E-05	0.004187293	Down	21.95517289	26.65185105	11.24074342	12.74937027	90135	BTB domain containing 6	GO:0005829,GO:0022008,GO:0043687	cytosol|neurogenesis|post-translational protein modification
C10orf90	97.12685431	0.3882807	-3.295911987	0.41187001	-1.279739013	0.000981027	0.030854038	Down	1.549670479	1.606246431	0.696924975	0.659033437	118611	chromosome 10 open reading frame 90	GO:0000209,GO:0005654,GO:0005737,GO:0005813,GO:0005814,GO:0005829,GO:0005886,GO:0008017,GO:0015629,GO:0016567,GO:0046599,GO:0050821,GO:0061630	protein polyubiquitination|nucleoplasm|cytoplasm|centrosome|centriole|cytosol|plasma membrane|microtubule binding|actin cytoskeleton|protein ubiquitination|regulation of centriole replication|protein stabilization|ubiquitin protein ligase activity
C18orf54	124.9590476	0.358200177	-3.131975971	0.45949646	-1.121874348	0.001736341	0.043990747	Down	1.749074272	1.318885616	0.756076926	0.703406474	162681	chromosome 18 open reading frame 54	GO:0005515,GO:0005576,GO:0008285	protein binding|extracellular region|negative regulation of cell population proliferation
C3	6356.899224	0.217667268	6.892107162	2.828792074	1.500186138	5.50E-12	7.02E-09	Up	39.22764645	34.12981803	111.7243611	103.8538361	718	complement C3	GO:0001798,GO:0001934,GO:0001970,GO:0004866,GO:0005102,GO:0005515,GO:0005576,GO:0005615,GO:0005788,GO:0005886,GO:0006631,GO:0006954,GO:0006955,GO:0006956,GO:0006957,GO:0006958,GO:0007165,GO:0007186,GO:0009617,GO:0009986,GO:0010575,GO:0010828,GO:0010866,GO:0010884,GO:0010951,GO:0016322,GO:0030449,GO:0031715,GO:0032991,GO:0034774,GO:0035578,GO:0035846,GO:0043312,GO:0043687,GO:0044267,GO:0045745,GO:…	positive regulation of type IIa hypersensitivity|positive regulation of protein phosphorylation|positive regulation of activation of membrane attack complex|endopeptidase inhibitor activity|signaling receptor binding|protein binding|extracellular region|extracellular space|endoplasmic reticulum lumen|plasma membrane|fatty acid metabolic process|inflammatory response|immune response|complement act…	hsa04080,hsa04145,hsa04610,hsa05131,hsa05133,hsa05134,hsa05140,hsa05142,hsa05150,hsa05152,hsa05167,hsa05168,hsa05171,hsa05203,hsa05322	Neuroactive ligand-receptor interaction|Phagosome|Complement and coagulation cascades|Shigellosis|Pertussis|Legionellosis|Leishmaniasis|Chagas disease|Staphylococcus aureus infection|Tuberculosis|Kaposi sarcoma-associated herpesvirus infection|Herpes simplex virus 1 infection|Coronavirus disease - COVID-19|Viral carcinogenesis|Systemic lupus erythematosus
C4BPA	161.0076378	0.355702748	8.325818745	7.789423758	2.961516605	8.37E-17	2.14E-13	Up	0.877517753	0.89864701	7.680670761	6.749298211	722	complement component 4 binding protein alpha	GO:0003723,GO:0005515,GO:0005576,GO:0005615,GO:0005886,GO:0006958,GO:0009609,GO:0030449,GO:0045087,GO:0045732,GO:0045959,GO:0072562,GO:1903027	RNA binding|protein binding|extracellular region|extracellular space|plasma membrane|complement activation, classical pathway|response to symbiotic bacterium|regulation of complement activation|innate immune response|positive regulation of protein catabolic process|negative regulation of complement activation, classical pathway|blood microparticle|regulation of opsonization	hsa04610,hsa05133	Complement and coagulation cascades|Pertussis
CA11	444.8372004	0.309758696	3.252587731	2.010448436	1.007517334	0.001143593	0.034521365	Up	7.68545412	11.9470273	19.67937326	21.85744809	770	carbonic anhydrase 11	GO:0004089,GO:0005576,GO:0006730,GO:0008270,GO:0016323,GO:0016836	carbonate dehydratase activity|extracellular region|one-carbon metabolic process|zinc ion binding|basolateral plasma membrane|hydro-lyase activity
CACNA1G	270.8559817	0.295160537	4.486996513	2.504259908	1.324384302	7.22E-06	0.000904274	Up	0.967191694	0.698288513	2.235852271	2.078292094	8913	calcium voltage-gated channel subunit alpha1 G	GO:0001518,GO:0005248,GO:0005737,GO:0005886,GO:0005891,GO:0007268,GO:0008332,GO:0010045,GO:0019228,GO:0034765,GO:0035725,GO:0042391,GO:0043005,GO:0045202,GO:0045956,GO:0060371,GO:0070509,GO:0070588,GO:0086002,GO:0086010,GO:0086015,GO:0086016,GO:0086018,GO:0086027,GO:0086045,GO:0086046,GO:0086056,GO:0086059,GO:0086091,GO:0097110	voltage-gated sodium channel complex|voltage-gated sodium channel activity|cytoplasm|plasma membrane|voltage-gated calcium channel complex|chemical synaptic transmission|low voltage-gated calcium channel activity|response to nickel cation|neuronal action potential|regulation of ion transmembrane transport|sodium ion transmembrane transport|regulation of membrane potential|neuron projection|synaps…	hsa04010,hsa04020,hsa04713,hsa04925,hsa04927,hsa04929,hsa04930,hsa04934	MAPK signaling pathway|Calcium signaling pathway|Circadian entrainment|Aldosterone synthesis and secretion|Cortisol synthesis and secretion|GnRH secretion|Type II diabetes mellitus|Cushing syndrome
CACNA1H	1175.130326	0.232034721	4.679313014	2.122497845	1.085763089	2.88E-06	0.0004324	Up	5.334288882	4.958162653	11.56381665	11.16292498	8912	calcium voltage-gated channel subunit alpha1 H	GO:0001518,GO:0005244,GO:0005248,GO:0005515,GO:0005887,GO:0005891,GO:0006936,GO:0007517,GO:0007520,GO:0008016,GO:0008332,GO:0016021,GO:0019228,GO:0032342,GO:0032870,GO:0034651,GO:0034765,GO:0035725,GO:0035865,GO:0042391,GO:0043005,GO:0045956,GO:0046872,GO:0070509,GO:0070588,GO:0086010,GO:0097110,GO:0098662,GO:2000344	voltage-gated sodium channel complex|voltage-gated ion channel activity|voltage-gated sodium channel activity|protein binding|integral component of plasma membrane|voltage-gated calcium channel complex|muscle contraction|muscle organ development|myoblast fusion|regulation of heart contraction|low voltage-gated calcium channel activity|integral component of membrane|neuronal action potential|aldos…	hsa04010,hsa04020,hsa04713,hsa04925,hsa04927,hsa04929,hsa04934	MAPK signaling pathway|Calcium signaling pathway|Circadian entrainment|Aldosterone synthesis and secretion|Cortisol synthesis and secretion|GnRH secretion|Cushing syndrome
CACNG7	54.80344697	0.50830537	3.936538349	4.002672514	2.000963584	8.27E-05	0.005331084	Up	0.429509882	0.484360623	1.546292798	2.264775572	59284	calcium voltage-gated channel auxiliary subunit gamma 7	GO:0005245,GO:0005246,GO:0005515,GO:0005769,GO:0005886,GO:0005891,GO:0006816,GO:0016247,GO:0019226,GO:0032281,GO:0043025,GO:0043488,GO:0044300,GO:0051968,GO:0061337,GO:0070588,GO:0098839,GO:0098943,GO:0098970,GO:0098978,GO:0099061,GO:0099590,GO:1903861,GO:1990454,GO:2000311	voltage-gated calcium channel activity|calcium channel regulator activity|protein binding|early endosome|plasma membrane|voltage-gated calcium channel complex|calcium ion transport|channel regulator activity|transmission of nerve impulse|AMPA glutamate receptor complex|neuronal cell body|regulation of mRNA stability|cerebellar mossy fiber|positive regulation of synaptic transmission, glutamatergi…	hsa04010,hsa04260,hsa04261,hsa04921,hsa05410,hsa05412,hsa05414	MAPK signaling pathway|Cardiac muscle contraction|Adrenergic signaling in cardiomyocytes|Oxytocin signaling pathway|Hypertrophic cardiomyopathy|Arrhythmogenic right ventricular cardiomyopathy|Dilated cardiomyopathy
CAP1	3260.555258	0.22180312	-5.543868182	0.426421693	-1.229647262	2.96E-08	1.11E-05	Down	88.83166619	75.44285463	37.74465965	34.98487081	10487	cyclase associated actin cytoskeleton regulatory protein 1	GO:0000902,GO:0001667,GO:0003779,GO:0005576,GO:0005737,GO:0005886,GO:0005925,GO:0006898,GO:0007163,GO:0007165,GO:0007190,GO:0008179,GO:0019933,GO:0030036,GO:0030864,GO:0035578,GO:0043312,GO:0045761,GO:0070062	cell morphogenesis|ameboidal-type cell migration|actin binding|extracellular region|cytoplasm|plasma membrane|focal adhesion|receptor-mediated endocytosis|establishment or maintenance of cell polarity|signal transduction|activation of adenylate cyclase activity|adenylate cyclase binding|cAMP-mediated signaling|actin cytoskeleton organization|cortical actin cytoskeleton|azurophil granule lumen|neu…
CAPN5	611.9379466	0.250607537	4.052165818	2.021608025	1.015503296	5.07E-05	0.003579953	Up	5.322928257	4.879234535	11.45792114	10.00509835	726	calpain 5	GO:0004198,GO:0005737,GO:0005925,GO:0006508,GO:0007165,GO:0009986,GO:0070062	calcium-dependent cysteine-type endopeptidase activity|cytoplasm|focal adhesion|proteolysis|signal transduction|cell surface|extracellular exosome
CARNMT1	359.8806453	0.302851427	-3.35662674	0.49429383	-1.016559196	0.000788996	0.026639221	Down	5.942289416	3.61343409	2.682111674	2.186254104	138199	carnosine N-methyltransferase 1	GO:0005515,GO:0005634,GO:0005829,GO:0006548,GO:0008757,GO:0030735,GO:0032259,GO:0035498,GO:0042803	protein binding|nucleus|cytosol|histidine catabolic process|S-adenosylmethionine-dependent methyltransferase activity|carnosine N-methyltransferase activity|methylation|carnosine metabolic process|protein homodimerization activity	hsa00340	Histidine metabolism
CAVIN3	146.513423	0.382234775	-3.475296718	0.398215351	-1.328379258	0.000510289	0.020303164	Down	8.876457973	14.32546486	4.822612354	4.91451893	112464	caveolae associated protein 3	GO:0005080,GO:0005515,GO:0005737,GO:0005829,GO:0005901,GO:0032922,GO:0032991	protein kinase C binding|protein binding|cytoplasm|cytosol|caveola|circadian regulation of gene expression|protein-containing complex
CBSL	14.80762943	1.058694784	-3.507213845	0.076252635	-3.713069002	0.000452825	0.018680795	Down	0.461107418	0.354895452	0.0325196	0.031911957	102724560	cystathionine beta-synthase like	GO:0004122,GO:0005515,GO:0005634,GO:0005737,GO:0006535,GO:0019343,GO:0019346,GO:0020037,GO:0030170,GO:0046872,GO:0070814	cystathionine beta-synthase activity|protein binding|nucleus|cytoplasm|cysteine biosynthetic process from serine|cysteine biosynthetic process via cystathionine|transsulfuration|heme binding|pyridoxal phosphate binding|metal ion binding|hydrogen sulfide biosynthetic process	hsa00260,hsa00270	Glycine, serine and threonine metabolism|Cysteine and methionine metabolism
CBX5	3099.418531	0.225996717	-5.681586425	0.410649692	-1.284019878	1.33E-08	6.09E-06	Down	23.71219779	19.17403688	9.660109796	8.606830636	23468	chromobox 5	GO:0000118,GO:0000122,GO:0000776,GO:0000781,GO:0000792,GO:0003682,GO:0005515,GO:0005634,GO:0005635,GO:0005654,GO:0005721,GO:0005730,GO:0006974,GO:0007596,GO:0010369,GO:0016032,GO:0016605,GO:0017053,GO:0030674,GO:0032991,GO:0035064,GO:0035097,GO:0042802,GO:0042826,GO:0043021,GO:0044877,GO:0045892,GO:0070317,GO:0070491,GO:0090734,GO:1990904	histone deacetylase complex|negative regulation of transcription by RNA polymerase II|kinetochore|chromosome, telomeric region|heterochromatin|chromatin binding|protein binding|nucleus|nuclear envelope|nucleoplasm|pericentric heterochromatin|nucleolus|cellular response to DNA damage stimulus|blood coagulation|chromocenter|viral process|PML body|transcription repressor complex|protein-macromolecul…
CCDC198	366.0023109	0.270743963	4.724510677	2.426930414	1.279132743	2.31E-06	0.000359198	Up	3.200077333	3.127360898	8.022555996	7.968854466	55195	coiled-coil domain containing 198	GO:0005515	protein binding
CCDC34	719.115757	0.280916711	-4.096391873	0.450392612	-1.150744933	4.20E-05	0.003177258	Down	16.36675768	22.49604023	8.787136106	9.585804401	91057	coiled-coil domain containing 34
CCN1	733.5823058	0.251041924	-4.729382232	0.439132065	-1.187273213	2.25E-06	0.000355016	Down	26.18545	25.39032843	10.88157485	12.67699676	3491	cellular communication network factor 1	GO:0001649,GO:0001934,GO:0002041,GO:0003181,GO:0003278,GO:0003281,GO:0005178,GO:0005201,GO:0005515,GO:0005520,GO:0005788,GO:0006935,GO:0007155,GO:0007165,GO:0008201,GO:0010518,GO:0010811,GO:0030198,GO:0030335,GO:0030501,GO:0030513,GO:0031012,GO:0033690,GO:0043065,GO:0043066,GO:0043280,GO:0043687,GO:0044267,GO:0044319,GO:0045669,GO:0045860,GO:0045944,GO:0050840,GO:0060413,GO:0060548,GO:0060591,GO:…	osteoblast differentiation|positive regulation of protein phosphorylation|intussusceptive angiogenesis|atrioventricular valve morphogenesis|apoptotic process involved in heart morphogenesis|ventricular septum development|integrin binding|extracellular matrix structural constituent|protein binding|insulin-like growth factor binding|endoplasmic reticulum lumen|chemotaxis|cell adhesion|signal transd…
CCN2	299.6345891	0.293424594	-3.734506123	0.467877922	-1.095795943	0.000188084	0.009924147	Down	11.70872386	8.558142569	4.539968406	5.255461118	1490	cellular communication network factor 2	GO:0001502,GO:0001503,GO:0001525,GO:0001894,GO:0001934,GO:0001968,GO:0005178,GO:0005515,GO:0005520,GO:0005576,GO:0005615,GO:0005801,GO:0005829,GO:0005886,GO:0005938,GO:0006367,GO:0007155,GO:0007160,GO:0007165,GO:0007229,GO:0007568,GO:0008022,GO:0008083,GO:0008201,GO:0008284,GO:0008543,GO:0008544,GO:0009611,GO:0009749,GO:0010628,GO:0010629,GO:0010942,GO:0016477,GO:0030154,GO:0030324,GO:0031012,GO:…	cartilage condensation|ossification|angiogenesis|tissue homeostasis|positive regulation of protein phosphorylation|fibronectin binding|integrin binding|protein binding|insulin-like growth factor binding|extracellular region|extracellular space|cis-Golgi network|cytosol|plasma membrane|cell cortex|transcription initiation from RNA polymerase II promoter|cell adhesion|cell-matrix adhesion|signal tr…	hsa04371,hsa04390	Apelin signaling pathway|Hippo signaling pathway
CCNB1	3152.66082	0.22434982	-4.887731871	0.467629625	-1.096561767	1.02E-06	0.00018345	Down	120.8993354	122.8345605	59.26795621	59.54381844	891	cyclin B1	GO:0000079,GO:0000086,GO:0000307,GO:0000922,GO:0000942,GO:0001556,GO:0001701,GO:0001933,GO:0005113,GO:0005515,GO:0005634,GO:0005654,GO:0005737,GO:0005759,GO:0005813,GO:0005829,GO:0006367,GO:0006977,GO:0007052,GO:0007077,GO:0007080,GO:0007283,GO:0009612,GO:0010629,GO:0010971,GO:0016020,GO:0016538,GO:0019901,GO:0031145,GO:0031442,GO:0033129,GO:0042246,GO:0042493,GO:0044389,GO:0044772,GO:0045737,GO:…	regulation of cyclin-dependent protein serine/threonine kinase activity|G2/M transition of mitotic cell cycle|cyclin-dependent protein kinase holoenzyme complex|spindle pole|condensed nuclear chromosome outer kinetochore|oocyte maturation|in utero embryonic development|negative regulation of protein phosphorylation|patched binding|protein binding|nucleus|nucleoplasm|cytoplasm|mitochondrial matrix…	hsa04068,hsa04110,hsa04114,hsa04115,hsa04218,hsa04914,hsa05170	FoxO signaling pathway|Cell cycle|Oocyte meiosis|p53 signaling pathway|Cellular senescence|Progesterone-mediated oocyte maturation|Human immunodeficiency virus 1 infection
CCNB2	1590.573915	0.234853963	-4.542625098	0.477358976	-1.066853508	5.56E-06	0.000723898	Down	80.32675994	86.02408717	41.47602857	41.41361306	9133	cyclin B2	GO:0000079,GO:0000086,GO:0000307,GO:0001701,GO:0005515,GO:0005634,GO:0005737,GO:0005813,GO:0005829,GO:0007057,GO:0007077,GO:0008315,GO:0015630,GO:0016020,GO:0016538,GO:0040008,GO:0043029,GO:0044772,GO:0045296,GO:0048538,GO:0051301,GO:0051726	regulation of cyclin-dependent protein serine/threonine kinase activity|G2/M transition of mitotic cell cycle|cyclin-dependent protein kinase holoenzyme complex|in utero embryonic development|protein binding|nucleus|cytoplasm|centrosome|cytosol|spindle assembly involved in female meiosis I|mitotic nuclear envelope disassembly|G2/MI transition of meiotic cell cycle|microtubule cytoskeleton|membran…	hsa04068,hsa04110,hsa04114,hsa04115,hsa04218,hsa04914,hsa05166,hsa05170	FoxO signaling pathway|Cell cycle|Oocyte meiosis|p53 signaling pathway|Cellular senescence|Progesterone-mediated oocyte maturation|Human T-cell leukemia virus 1 infection|Human immunodeficiency virus 1 infection
CCT6B	69.63310255	0.441878469	3.718685481	3.123594222	1.643207049	0.000200262	0.010242981	Up	0.908083997	0.884780278	2.722726331	3.102794694	10693	chaperonin containing TCP1 subunit 6B	GO:0005524,GO:0005829,GO:0005832,GO:0006457,GO:0044183,GO:0051082,GO:1901998	ATP binding|cytosol|chaperonin-containing T-complex|protein folding|protein folding chaperone|unfolded protein binding|toxin transport
CD74	21.95822245	0.856235478	3.22911201	6.796915865	2.764880265	0.001241752	0.035791256	Up	0.181753794	0.015651853	0.577983657	0.768442537	972	CD74 molecule	GO:0000139,GO:0000187,GO:0001516,GO:0001540,GO:0001934,GO:0001961,GO:0002286,GO:0002606,GO:0002792,GO:0002830,GO:0002906,GO:0004896,GO:0005515,GO:0005634,GO:0005737,GO:0005765,GO:0005771,GO:0005773,GO:0005886,GO:0006886,GO:0008283,GO:0009897,GO:0009986,GO:0010628,GO:0012507,GO:0016020,GO:0016021,GO:0016064,GO:0019882,GO:0019883,GO:0019886,GO:0019955,GO:0023026,GO:0030336,GO:0030658,GO:0030666,GO:…	Golgi membrane|activation of MAPK activity|prostaglandin biosynthetic process|amyloid-beta binding|positive regulation of protein phosphorylation|positive regulation of cytokine-mediated signaling pathway|T cell activation involved in immune response|positive regulation of dendritic cell antigen processing and presentation|negative regulation of peptide secretion|positive regulation of type 2 imm…	hsa04612,hsa05152,hsa05168	Antigen processing and presentation|Tuberculosis|Herpes simplex virus 1 infection
CDC20	1785.35245	0.240855485	-5.746476013	0.383136329	-1.384070268	9.11E-09	4.65E-06	Down	83.72216625	95.93935584	35.53784851	36.42459566	991	cell division cycle 20	GO:0000922,GO:0005515,GO:0005654,GO:0005680,GO:0005813,GO:0005819,GO:0005829,GO:0006511,GO:0007064,GO:0007094,GO:0007399,GO:0008022,GO:0008284,GO:0010997,GO:0016567,GO:0016579,GO:0019899,GO:0030154,GO:0031145,GO:0031915,GO:0040020,GO:0042826,GO:0048471,GO:0050773,GO:0051301,GO:0090129,GO:0090307,GO:1901990,GO:1904668,GO:1905786,GO:1990757	spindle pole|protein binding|nucleoplasm|anaphase-promoting complex|centrosome|spindle|cytosol|ubiquitin-dependent protein catabolic process|mitotic sister chromatid cohesion|mitotic spindle assembly checkpoint|nervous system development|protein C-terminus binding|positive regulation of cell population proliferation|anaphase-promoting complex binding|protein ubiquitination|protein deubiquitinatio…	hsa04110,hsa04114,hsa04120,hsa05166,hsa05203	Cell cycle|Oocyte meiosis|Ubiquitin mediated proteolysis|Human T-cell leukemia virus 1 infection|Viral carcinogenesis
CDH17	983.0511334	0.269088515	4.374442128	2.261236889	1.177112138	1.22E-05	0.001298925	Up	11.63784154	7.098167404	23.2989581	20.35276704	1015	cadherin 17	GO:0002314,GO:0002315,GO:0005178,GO:0005215,GO:0005427,GO:0005509,GO:0005515,GO:0005654,GO:0005886,GO:0006857,GO:0007155,GO:0007156,GO:0007229,GO:0009986,GO:0016021,GO:0016323,GO:0016339,GO:0016342,GO:0030054,GO:0033626,GO:0034332,GO:0035672,GO:0045296,GO:0048536,GO:0098742	germinal center B cell differentiation|marginal zone B cell differentiation|integrin binding|transporter activity|proton-dependent oligopeptide secondary active transmembrane transporter activity|calcium ion binding|protein binding|nucleoplasm|plasma membrane|oligopeptide transport|cell adhesion|homophilic cell adhesion via plasma membrane adhesion molecules|integrin-mediated signaling pathway|ce…	hsa05226	Gastric cancer
CDH4	65.8367379	0.453732979	-3.474720307	0.335272208	-1.576595195	0.000511386	0.020303164	Down	0.774811104	0.848638121	0.282325016	0.285986734	1002	cadherin 4	GO:0005509,GO:0005886,GO:0005887,GO:0007155,GO:0007156,GO:0007157,GO:0007411,GO:0016342,GO:0034332,GO:0045296,GO:0045773,GO:0098742	calcium ion binding|plasma membrane|integral component of plasma membrane|cell adhesion|homophilic cell adhesion via plasma membrane adhesion molecules|heterophilic cell-cell adhesion via plasma membrane cell adhesion molecules|axon guidance|catenin complex|adherens junction organization|cadherin binding|positive regulation of axon extension|cell-cell adhesion via plasma-membrane adhesion molecul…	hsa04514	Cell adhesion molecules
CDKN1A	4252.664633	0.233309206	4.711875714	2.142542733	1.099323979	2.45E-06	0.000377604	Up	54.12881793	60.31167166	122.2983242	133.7459712	1026	cyclin dependent kinase inhibitor 1A	GO:0000079,GO:0000082,GO:0000086,GO:0000307,GO:0004860,GO:0004861,GO:0005515,GO:0005634,GO:0005654,GO:0005730,GO:0005829,GO:0006357,GO:0006367,GO:0006606,GO:0006974,GO:0006977,GO:0006978,GO:0007050,GO:0007095,GO:0007265,GO:0007507,GO:0008285,GO:0009636,GO:0010165,GO:0010243,GO:0010629,GO:0016604,GO:0019221,GO:0019901,GO:0019912,GO:0030308,GO:0030332,GO:0030890,GO:0031100,GO:0031625,GO:0031668,GO:…	regulation of cyclin-dependent protein serine/threonine kinase activity|G1/S transition of mitotic cell cycle|G2/M transition of mitotic cell cycle|cyclin-dependent protein kinase holoenzyme complex|protein kinase inhibitor activity|cyclin-dependent protein serine/threonine kinase inhibitor activity|protein binding|nucleus|nucleoplasm|nucleolus|cytosol|regulation of transcription by RNA polymeras…	hsa01522,hsa01524,hsa04012,hsa04066,hsa04068,hsa04110,hsa04115,hsa04151,hsa04218,hsa04630,hsa04921,hsa04928,hsa04934,hsa05160,hsa05161,hsa05163,hsa05165,hsa05166,hsa05167,hsa05169,hsa05200,hsa05202,hsa05203,hsa05205,hsa05206,hsa05210,hsa05211,hsa05212,hsa05213,hsa05214,hsa05215,hsa05216,hsa05217,hsa05218,hsa05219,hsa05220,hsa05222,hsa05223,hsa05224,hsa05225,hsa05226	Endocrine resistance|Platinum drug resistance|ErbB signaling pathway|HIF-1 signaling pathway|FoxO signaling pathway|Cell cycle|p53 signaling pathway|PI3K-Akt signaling pathway|Cellular senescence|JAK-STAT signaling pathway|Oxytocin signaling pathway|Parathyroid hormone synthesis, secretion and action|Cushing syndrome|Hepatitis C|Hepatitis B|Human cytomegalovirus infection|Human papillomavirus inf…
CDNF	56.92592096	0.473792736	3.139309498	2.803797269	1.487382038	0.001693465	0.043075403	Up	1.311782675	1.129650661	3.857531377	3.257249136	441549	cerebral dopamine neurotrophic factor	GO:0005615,GO:0005783,GO:0007165,GO:0008083,GO:0031175,GO:0071542	extracellular space|endoplasmic reticulum|signal transduction|growth factor activity|neuron projection development|dopaminergic neuron differentiation
CEACAM1	237.2503404	0.329078073	4.905246676	3.06143727	1.614209122	9.33E-07	0.000177832	Up	2.435344135	1.369277347	6.418008336	5.567367968	634	CEA cell adhesion molecule 1	GO:0001525,GO:0001558,GO:0001568,GO:0001915,GO:0002859,GO:0003674,GO:0003779,GO:0005515,GO:0005516,GO:0005886,GO:0005887,GO:0005911,GO:0005912,GO:0006469,GO:0007155,GO:0007156,GO:0007229,GO:0009925,GO:0009986,GO:0010594,GO:0014066,GO:0015125,GO:0015721,GO:0016020,GO:0016021,GO:0016324,GO:0016328,GO:0016477,GO:0019900,GO:0019903,GO:0030054,GO:0030334,GO:0030658,GO:0030853,GO:0031005,GO:0031528,GO:…	angiogenesis|regulation of cell growth|blood vessel development|negative regulation of T cell mediated cytotoxicity|negative regulation of natural killer cell mediated cytotoxicity directed against tumor cell target|molecular_function|actin binding|protein binding|calmodulin binding|plasma membrane|integral component of plasma membrane|cell-cell junction|adherens junction|negative regulation of p…
CELF6	59.63143028	0.509414376	5.757363521	7.636352744	2.932883746	8.54E-09	4.55E-06	Up	0.204883321	0.23886812	1.885090407	1.657899365	60677	CUGBP Elav-like family member 6	GO:0000381,GO:0003723,GO:0003729,GO:0005634,GO:0005737,GO:0006376,GO:1990904	regulation of alternative mRNA splicing, via spliceosome|RNA binding|mRNA binding|nucleus|cytoplasm|mRNA splice site selection|ribonucleoprotein complex
CEND1	162.628329	0.382424225	6.372983838	5.415833577	2.437183407	1.85E-10	1.58E-07	Up	1.298507578	2.293859482	9.543833896	10.95880451	51286	cell cycle exit and neuronal differentiation 1	GO:0003674,GO:0005515,GO:0005739,GO:0007628,GO:0008150,GO:0016021,GO:0021686,GO:0021702,GO:0021933,GO:0021941,GO:0031982	molecular_function|protein binding|mitochondrion|adult walking behavior|biological_process|integral component of membrane|cerebellar granular layer maturation|cerebellar Purkinje cell differentiation|radial glia guided migration of cerebellar granule cell|negative regulation of cerebellar granule cell precursor proliferation|vesicle
CENPA	513.4856227	0.255001978	-4.323368298	0.465719286	-1.102467467	1.54E-05	0.001535557	Down	30.53588643	27.69655639	14.64295066	13.56106524	1058	centromere protein A	GO:0000132,GO:0000281,GO:0000775,GO:0000778,GO:0000779,GO:0000786,GO:0000939,GO:0003677,GO:0003682,GO:0005515,GO:0005634,GO:0005654,GO:0005721,GO:0005829,GO:0016032,GO:0034080,GO:0046982,GO:0051382,GO:0071459	establishment of mitotic spindle orientation|mitotic cytokinesis|chromosome, centromeric region|condensed nuclear chromosome kinetochore|condensed chromosome, centromeric region|nucleosome|condensed chromosome inner kinetochore|DNA binding|chromatin binding|protein binding|nucleus|nucleoplasm|pericentric heterochromatin|cytosol|viral process|CENP-A containing nucleosome assembly|protein heterodim…			chromosome_remodelling_factor
CENPE	437.9650877	0.302901182	-4.172875337	0.41639687	-1.263968872	3.01E-05	0.002526746	Down	5.388044029	3.067365485	1.964608738	1.657701168	1062	centromere protein E	GO:0000278,GO:0000775,GO:0000776,GO:0000777,GO:0000779,GO:0003777,GO:0005515,GO:0005524,GO:0005634,GO:0005654,GO:0005694,GO:0005828,GO:0005829,GO:0005874,GO:0006890,GO:0007018,GO:0007052,GO:0007059,GO:0007079,GO:0007080,GO:0007275,GO:0008017,GO:0008574,GO:0015630,GO:0016020,GO:0019886,GO:0030071,GO:0030496,GO:0043515,GO:0045860,GO:0051233,GO:0051301,GO:0051310,GO:0051315,GO:0051382,GO:0099606,GO:…	mitotic cell cycle|chromosome, centromeric region|kinetochore|condensed chromosome kinetochore|condensed chromosome, centromeric region|microtubule motor activity|protein binding|ATP binding|nucleus|nucleoplasm|chromosome|kinetochore microtubule|cytosol|microtubule|retrograde vesicle-mediated transport, Golgi to endoplasmic reticulum|microtubule-based movement|mitotic spindle organization|chromos…
CENPI	517.3385143	0.26487195	-3.866946581	0.491667303	-1.024245681	0.000110207	0.006669325	Down	7.020756094	5.100376417	3.033024204	3.126576715	2491	centromere protein I	GO:0000776,GO:0005515,GO:0005654,GO:0005829,GO:0007548,GO:0016604,GO:0034080	kinetochore|protein binding|nucleoplasm|cytosol|sex differentiation|nuclear body|CENP-A containing nucleosome assembly
CENPW	275.0046149	0.318216097	-3.364437871	0.47611491	-1.070618286	0.000766998	0.026595762	Down	14.49460942	20.16101394	8.281375595	9.040880805	387103	centromere protein W	GO:0000278,GO:0000775,GO:0000776,GO:0000777,GO:0003677,GO:0005515,GO:0005654,GO:0005730,GO:0007059,GO:0016363,GO:0034080,GO:0046982,GO:0051276,GO:0051301,GO:0051382	mitotic cell cycle|chromosome, centromeric region|kinetochore|condensed chromosome kinetochore|DNA binding|protein binding|nucleoplasm|nucleolus|chromosome segregation|nuclear matrix|CENP-A containing nucleosome assembly|protein heterodimerization activity|chromosome organization|cell division|kinetochore assembly
CERS6	698.4508888	0.300783884	-3.455197527	0.486574382	-1.039267731	0.00054989	0.021149226	Down	6.794642608	3.783685743	3.068054572	2.229500149	253782	ceramide synthase 6	GO:0003677,GO:0005515,GO:0005783,GO:0005789,GO:0006954,GO:0016020,GO:0016021,GO:0016410,GO:0030148,GO:0046513,GO:0050291	DNA binding|protein binding|endoplasmic reticulum|endoplasmic reticulum membrane|inflammatory response|membrane|integral component of membrane|N-acyltransferase activity|sphingolipid biosynthetic process|ceramide biosynthetic process|sphingosine N-acyltransferase activity	hsa00600,hsa04071	Sphingolipid metabolism|Sphingolipid signaling pathway
CFB	1465.471314	0.229871467	8.504079017	3.876743063	1.954845121	1.83E-17	5.84E-14	Up	14.51402409	13.49013976	57.80942	55.1422178	629	complement factor B	GO:0001848,GO:0004252,GO:0005515,GO:0005576,GO:0005615,GO:0005886,GO:0006508,GO:0006956,GO:0006957,GO:0030449,GO:0070062,GO:0072562	complement binding|serine-type endopeptidase activity|protein binding|extracellular region|extracellular space|plasma membrane|proteolysis|complement activation|complement activation, alternative pathway|regulation of complement activation|extracellular exosome|blood microparticle	hsa04610,hsa05150,hsa05171	Complement and coagulation cascades|Staphylococcus aureus infection|Coronavirus disease - COVID-19
CFL2	1390.5966	0.243302172	-4.994526572	0.430719586	-1.215179165	5.90E-07	0.000123462	Down	28.81653784	20.56328234	11.31615922	10.66816292	1073	cofilin 2	GO:0005515,GO:0005615,GO:0005737,GO:0007519,GO:0015629,GO:0016363,GO:0030018,GO:0030042,GO:0030043,GO:0030836,GO:0031674,GO:0045214,GO:0046716,GO:0048870,GO:0051014,GO:0051015,GO:0070062	protein binding|extracellular space|cytoplasm|skeletal muscle tissue development|actin cytoskeleton|nuclear matrix|Z disc|actin filament depolymerization|actin filament fragmentation|positive regulation of actin filament depolymerization|I band|sarcomere organization|muscle cell cellular homeostasis|cell motility|actin filament severing|actin filament binding|extracellular exosome	hsa04360,hsa04666,hsa04810,hsa05133,hsa05170	Axon guidance|Fc gamma R-mediated phagocytosis|Regulation of actin cytoskeleton|Pertussis|Human immunodeficiency virus 1 infection
CHGB	320.8847409	0.281437546	6.248841711	3.383833712	1.758658673	4.14E-10	3.11E-07	Up	3.614821358	3.250842782	11.59148717	12.54025184	1114	chromogranin B	GO:0005179,GO:0005515,GO:0005615,GO:0005788,GO:0007165,GO:0030141,GO:0043687,GO:0044267	hormone activity|protein binding|extracellular space|endoplasmic reticulum lumen|signal transduction|secretory granule|post-translational protein modification|cellular protein metabolic process
CKAP2L	503.9129285	0.268512728	-4.08610104	0.467432472	-1.097170136	4.39E-05	0.003219276	Down	9.870050706	6.992484262	4.258799363	3.889181184	150468	cytoskeleton associated protein 2 like	GO:0000922,GO:0005813,GO:0005829,GO:0072686	spindle pole|centrosome|cytosol|mitotic spindle
CNTNAP3C	61.14119484	0.55429474	3.42217413	3.72410337	1.896893118	0.000621225	0.022926081	Up	0.492452212	0.144388668	1.508282593	0.908833128	100289279
COMMD10	424.9729493	0.266310292	-4.292587601	0.452766695	-1.143160255	1.77E-05	0.001622332	Down	23.35081345	19.48549677	10.78098827	9.35578789	51397	COMM domain containing 10	GO:0005515,GO:0005654,GO:0005737	protein binding|nucleoplasm|cytoplasm
COMMD8	137.4344588	0.349115404	-4.624343329	0.326594072	-1.614429491	3.76E-06	0.000539149	Down	4.440648016	3.944765966	1.514383295	1.333106894	54951	COMM domain containing 8	GO:0005515,GO:0005654,GO:0005829	protein binding|nucleoplasm|cytosol
CP	1921.918743	0.260252641	6.935525254	3.494264362	1.804988761	4.05E-12	5.74E-09	Up	11.31317428	7.049398962	36.06041609	30.09988144	1356	ceruloplasmin	GO:0004322,GO:0005507,GO:0005576,GO:0005615,GO:0005765,GO:0005788,GO:0005886,GO:0006825,GO:0006826,GO:0006879,GO:0016491,GO:0043687,GO:0044267,GO:0051087,GO:0055072,GO:0055114,GO:0070062,GO:0072562	ferroxidase activity|copper ion binding|extracellular region|extracellular space|lysosomal membrane|endoplasmic reticulum lumen|plasma membrane|copper ion transport|iron ion transport|cellular iron ion homeostasis|oxidoreductase activity|post-translational protein modification|cellular protein metabolic process|chaperone binding|iron ion homeostasis|oxidation-reduction process|extracellular exoso…	hsa00860,hsa04216	Porphyrin and chlorophyll metabolism|Ferroptosis
CPA4	215.4150297	0.320582117	3.436179422	2.145892302	1.101577672	0.00058998	0.022157224	Up	2.442862194	3.174655767	6.310393362	6.326614033	51200	carboxypeptidase A4	GO:0004181,GO:0005575,GO:0005615,GO:0006508,GO:0008270,GO:0016573	metallocarboxypeptidase activity|cellular_component|extracellular space|proteolysis|zinc ion binding|histone acetylation
CPE	127.2635491	0.352998038	3.639384421	2.436306359	1.28469556	0.000273291	0.013021072	Up	1.832486777	1.487883798	4.332487279	4.058281346	1363	carboxypeptidase E	GO:0003214,GO:0004180,GO:0004181,GO:0005515,GO:0005615,GO:0005634,GO:0005794,GO:0005886,GO:0006464,GO:0006518,GO:0007218,GO:0008270,GO:0016055,GO:0016485,GO:0030658,GO:0042043,GO:0050839,GO:0070062,GO:0072657	cardiac left ventricle morphogenesis|carboxypeptidase activity|metallocarboxypeptidase activity|protein binding|extracellular space|nucleus|Golgi apparatus|plasma membrane|cellular protein modification process|peptide metabolic process|neuropeptide signaling pathway|zinc ion binding|Wnt signaling pathway|protein processing|transport vesicle membrane|neurexin family protein binding|cell adhesion m…	hsa04940	Type I diabetes mellitus
CTBS	242.9329653	0.318768608	3.281994486	2.06507877	1.046196812	0.001030756	0.031868586	Up	1.765848962	1.047492686	2.969530393	3.008963386	1486	chitobiase	GO:0004568,GO:0005615,GO:0005764,GO:0006032,GO:0008061,GO:0009313	chitinase activity|extracellular space|lysosome|chitin catabolic process|chitin binding|oligosaccharide catabolic process
CTNNAL1	660.3191937	0.251172153	-4.313919367	0.471870728	-1.083536417	1.60E-05	0.00156333	Down	23.42830746	18.19868119	10.27944808	10.06240331	8727	catenin alpha like 1	GO:0005515,GO:0005829,GO:0005856,GO:0005886,GO:0007155,GO:0007266,GO:0045296,GO:0051015	protein binding|cytosol|cytoskeleton|plasma membrane|cell adhesion|Rho protein signal transduction|cadherin binding|actin filament binding
CTSO	94.69558039	0.417412857	3.354452724	2.639366501	1.400191697	0.000795221	0.026721532	Up	1.338812801	0.75358037	3.262271476	2.427842534	1519	cathepsin O	GO:0004197,GO:0005515,GO:0005615,GO:0005764,GO:0006508,GO:0051603	cysteine-type endopeptidase activity|protein binding|extracellular space|lysosome|proteolysis|proteolysis involved in cellular protein catabolic process	hsa04142,hsa04210	Lysosome|Apoptosis
CWF19L2	129.6506857	0.363014415	-3.336245119	0.431937635	-1.211105069	0.000849183	0.028060957	Down	3.055666205	2.73209957	1.090698194	1.501897862	143884	CWF19 like cell cycle control factor 2	GO:0000398,GO:0005515,GO:0071014	mRNA splicing, via spliceosome|protein binding|post-mRNA release spliceosomal complex
CXCL5	5539.248908	0.2538159	-5.65860136	0.369528362	-1.436242995	1.53E-08	6.50E-06	Down	240.5927864	146.5788819	76.37061796	70.94933837	6374	C-X-C motif chemokine ligand 5	GO:0005515,GO:0005576,GO:0005615,GO:0006935,GO:0006954,GO:0007165,GO:0007186,GO:0007267,GO:0008009,GO:0008284,GO:0030593,GO:0042802,GO:0045236,GO:0061844,GO:0070098,GO:0071222	protein binding|extracellular region|extracellular space|chemotaxis|inflammatory response|signal transduction|G protein-coupled receptor signaling pathway|cell-cell signaling|chemokine activity|positive regulation of cell population proliferation|neutrophil chemotaxis|identical protein binding|CXCR chemokine receptor binding|antimicrobial humoral immune response mediated by antimicrobial peptide|…	hsa04060,hsa04061,hsa04062,hsa04657,hsa04668,hsa05133,hsa05323	Cytokine-cytokine receptor interaction|Viral protein interaction with cytokine and cytokine receptor|Chemokine signaling pathway|IL-17 signaling pathway|TNF signaling pathway|Pertussis|Rheumatoid arthritis
CYP3A5	156.8984262	0.334885239	3.900569908	2.472967511	1.306243286	9.60E-05	0.006036435	Up	0.867695726	0.821944347	2.391084382	1.962080807	1577	cytochrome P450 family 3 subfamily A member 5	GO:0002933,GO:0004497,GO:0005506,GO:0005515,GO:0005789,GO:0006805,GO:0008202,GO:0008210,GO:0008395,GO:0008401,GO:0009822,GO:0016491,GO:0019825,GO:0020037,GO:0042572,GO:0042573,GO:0042737,GO:0043231,GO:0050649,GO:0070330,GO:0070989,GO:0101020	lipid hydroxylation|monooxygenase activity|iron ion binding|protein binding|endoplasmic reticulum membrane|xenobiotic metabolic process|steroid metabolic process|estrogen metabolic process|steroid hydroxylase activity|retinoic acid 4-hydroxylase activity|alkaloid catabolic process|oxidoreductase activity|oxygen binding|heme binding|retinol metabolic process|retinoic acid metabolic process|drug ca…	hsa00140,hsa00830,hsa00980,hsa00982,hsa05204	Steroid hormone biosynthesis|Retinol metabolism|Metabolism of xenobiotics by cytochrome P450|Drug metabolism - cytochrome P450|Chemical carcinogenesis
DEPDC1	503.3921818	0.274285423	-4.756738112	0.404804175	-1.304703925	1.97E-06	0.000322084	Down	9.417976526	6.313444651	3.322513206	3.248660071	55635	DEP domain containing 1	GO:0005096,GO:0005515,GO:0005634,GO:0017053,GO:0035556,GO:0043547,GO:0045892	GTPase activator activity|protein binding|nucleus|transcription repressor complex|intracellular signal transduction|positive regulation of GTPase activity|negative regulation of transcription, DNA-templated
DIAPH3	290.6356255	0.306703269	-3.595841906	0.465593729	-1.102856467	0.000323344	0.014798499	Down	2.142489623	1.33162288	0.831343534	0.834563755	81624	diaphanous related formin 3	GO:0003779,GO:0005634,GO:0005737,GO:0005829,GO:0007010,GO:0030036,GO:0030041,GO:0045296	actin binding|nucleus|cytoplasm|cytosol|cytoskeleton organization|actin cytoskeleton organization|actin filament polymerization|cadherin binding	hsa04810	Regulation of actin cytoskeleton
DLGAP5	1051.402015	0.236266575	-4.911355738	0.447391825	-1.160389199	9.04E-07	0.000174991	Down	27.81990873	23.43938967	12.3900419	11.41645868	9787	DLG associated protein 5	GO:0005515,GO:0005634,GO:0005737,GO:0005739,GO:0005829,GO:0007052,GO:0007059,GO:0007079,GO:0007221,GO:0007346,GO:0008017,GO:0031616,GO:0034451,GO:0045842,GO:0051382,GO:0051642	protein binding|nucleus|cytoplasm|mitochondrion|cytosol|mitotic spindle organization|chromosome segregation|mitotic chromosome movement towards spindle pole|positive regulation of transcription of Notch receptor target|regulation of mitotic cell cycle|microtubule binding|spindle pole centrosome|centriolar satellite|positive regulation of mitotic metaphase/anaphase transition|kinetochore assembly|…
DNAH1	112.8288984	0.377970512	4.065288897	2.901018161	1.536559327	4.80E-05	0.003438478	Up	0.238631042	0.167921845	0.669331419	0.551128743	25981	dynein axonemal heavy chain 1	GO:0003341,GO:0003777,GO:0005524,GO:0005858,GO:0005874,GO:0005930,GO:0007018,GO:0007288,GO:0008569,GO:0030286,GO:0030317,GO:0036126,GO:0036156,GO:0036159,GO:0045505,GO:0051959,GO:0060285	cilium movement|microtubule motor activity|ATP binding|axonemal dynein complex|microtubule|axoneme|microtubule-based movement|sperm axoneme assembly|ATP-dependent microtubule motor activity, minus-end-directed|dynein complex|flagellated sperm motility|sperm flagellum|inner dynein arm|inner dynein arm assembly|dynein intermediate chain binding|dynein light intermediate chain binding|cilium-depende…	hsa05014,hsa05016,hsa05022	Amyotrophic lateral sclerosis|Huntington disease|Pathways of neurodegeneration - multiple diseases
DRAM1	485.8350314	0.256746188	-4.064179558	0.48516164	-1.043462609	4.82E-05	0.003438478	Down	11.05270081	9.637583386	5.270538035	5.154986212	55332	DNA damage regulated autophagy modulator 1	GO:0005515,GO:0005737,GO:0005764,GO:0005765,GO:0006914,GO:0006915,GO:0010506,GO:0016021	protein binding|cytoplasm|lysosome|lysosomal membrane|autophagy|apoptotic process|regulation of autophagy|integral component of membrane
DTYMK	1554.955858	0.278789045	-3.856568327	0.474615459	-1.075169002	0.00011499	0.00689346	Down	82.24139237	117.989474	45.4752243	54.32895131	1841	deoxythymidylate kinase	GO:0004550,GO:0004798,GO:0005524,GO:0005634,GO:0005737,GO:0005739,GO:0005758,GO:0005759,GO:0005829,GO:0006165,GO:0006227,GO:0006233,GO:0006235,GO:0009041,GO:0015949,GO:0043627,GO:0045445,GO:0046105,GO:0046686,GO:0046940,GO:0071363	nucleoside diphosphate kinase activity|thymidylate kinase activity|ATP binding|nucleus|cytoplasm|mitochondrion|mitochondrial intermembrane space|mitochondrial matrix|cytosol|nucleoside diphosphate phosphorylation|dUDP biosynthetic process|dTDP biosynthetic process|dTTP biosynthetic process|uridylate kinase activity|nucleobase-containing small molecule interconversion|response to estrogen|myoblast…	hsa00240	Pyrimidine metabolism
DUSP13	19.44244463	0.829982228	3.425916653	7.177343341	2.843449936	0.000612728	0.022743978	Up	0.074724268	0.070784248	0.438458079	0.645397944	51207	dual specificity phosphatase 13	GO:0004725,GO:0005515,GO:0006470,GO:0007283,GO:0008138,GO:0016311,GO:0016791,GO:0035335,GO:0051321,GO:0106306,GO:0106307	protein tyrosine phosphatase activity|protein binding|protein dephosphorylation|spermatogenesis|protein tyrosine/serine/threonine phosphatase activity|dephosphorylation|phosphatase activity|peptidyl-tyrosine dephosphorylation|meiotic cell cycle|protein serine phosphatase activity|protein threonine phosphatase activity
EBP	1464.460858	0.279143538	-5.111842502	0.371919475	-1.4269378	3.19E-07	7.83E-05	Down	87.56994729	128.8634849	40.50862477	44.13159799	10682	EBP cholestenol delta-isomerase	GO:0000247,GO:0001501,GO:0004769,GO:0004888,GO:0005515,GO:0005635,GO:0005783,GO:0005789,GO:0005887,GO:0006695,GO:0008203,GO:0016126,GO:0031410,GO:0033489,GO:0033490,GO:0042802,GO:0042908,GO:0042910,GO:0047750	C-8 sterol isomerase activity|skeletal system development|steroid delta-isomerase activity|transmembrane signaling receptor activity|protein binding|nuclear envelope|endoplasmic reticulum|endoplasmic reticulum membrane|integral component of plasma membrane|cholesterol biosynthetic process|cholesterol metabolic process|sterol biosynthetic process|cytoplasmic vesicle|cholesterol biosynthetic proces…	hsa00100	Steroid biosynthesis
EFEMP1	205.7392066	0.312712958	-3.503675063	0.467927008	-1.095644594	0.000458885	0.018720452	Down	6.179508148	4.629727519	2.556750825	2.674859569	2202	EGF containing fibulin extracellular matrix protein 1	GO:0005006,GO:0005154,GO:0005201,GO:0005509,GO:0005515,GO:0005576,GO:0005615,GO:0006355,GO:0007173,GO:0007601,GO:0008083,GO:0018108,GO:0031012,GO:0032331,GO:0043010,GO:0048048,GO:0048050,GO:0062023,GO:0070062	epidermal growth factor-activated receptor activity|epidermal growth factor receptor binding|extracellular matrix structural constituent|calcium ion binding|protein binding|extracellular region|extracellular space|regulation of transcription, DNA-templated|epidermal growth factor receptor signaling pathway|visual perception|growth factor activity|peptidyl-tyrosine phosphorylation|extracellular ma…
EIF4EBP1	1480.817889	0.305516561	-4.137955212	0.41632617	-1.264213846	3.50E-05	0.002796529	Down	104.4810796	182.7176477	61.86873511	64.40824553	1978	eukaryotic translation initiation factor 4E binding protein 1	GO:0000082,GO:0002931,GO:0005515,GO:0005634,GO:0005737,GO:0005829,GO:0008190,GO:0030324,GO:0030371,GO:0031333,GO:0031929,GO:0032991,GO:0045471,GO:0045931,GO:0045947,GO:0051721,GO:0071456,GO:0098978,GO:0099524,GO:1990928	G1/S transition of mitotic cell cycle|response to ischemia|protein binding|nucleus|cytoplasm|cytosol|eukaryotic initiation factor 4E binding|lung development|translation repressor activity|negative regulation of protein-containing complex assembly|TOR signaling|protein-containing complex|response to ethanol|positive regulation of mitotic cell cycle|negative regulation of translational initiation|…	hsa01521,hsa03013,hsa04012,hsa04066,hsa04150,hsa04151,hsa04152,hsa04211,hsa04218,hsa04910,hsa05163,hsa05165,hsa05168,hsa05221,hsa05231	EGFR tyrosine kinase inhibitor resistance|RNA transport|ErbB signaling pathway|HIF-1 signaling pathway|mTOR signaling pathway|PI3K-Akt signaling pathway|AMPK signaling pathway|Longevity regulating pathway|Cellular senescence|Insulin signaling pathway|Human cytomegalovirus infection|Human papillomavirus infection|Herpes simplex virus 1 infection|Acute myeloid leukemia|Choline metabolism in cancer
EPHA4	71.36965841	0.454401851	4.42041596	4.024041524	2.008645192	9.85E-06	0.001123114	Up	0.314202422	0.185016557	1.082802656	0.987343815	2043	EPH receptor A4	GO:0001540,GO:0004672,GO:0004714,GO:0005004,GO:0005005,GO:0005515,GO:0005524,GO:0005737,GO:0005741,GO:0005783,GO:0005794,GO:0005886,GO:0005887,GO:0005912,GO:0007155,GO:0007169,GO:0007275,GO:0007411,GO:0007628,GO:0008045,GO:0008347,GO:0009986,GO:0010977,GO:0016301,GO:0018108,GO:0021957,GO:0030175,GO:0030424,GO:0030425,GO:0031594,GO:0031901,GO:0033674,GO:0034332,GO:0042731,GO:0042802,GO:0043005,GO:…	amyloid-beta binding|protein kinase activity|transmembrane receptor protein tyrosine kinase activity|GPI-linked ephrin receptor activity|transmembrane-ephrin receptor activity|protein binding|ATP binding|cytoplasm|mitochondrial outer membrane|endoplasmic reticulum|Golgi apparatus|plasma membrane|integral component of plasma membrane|adherens junction|cell adhesion|transmembrane receptor protein t…	hsa04360	Axon guidance
EPHB2	1764.571675	0.226963321	-5.727296881	0.406158201	-1.299886318	1.02E-08	4.83E-06	Down	13.0092075	12.35600255	5.515291622	5.209960475	2048	EPH receptor B2	GO:0001525,GO:0001540,GO:0001655,GO:0001933,GO:0004713,GO:0004714,GO:0005005,GO:0005102,GO:0005515,GO:0005524,GO:0005576,GO:0005654,GO:0005829,GO:0005886,GO:0005887,GO:0007169,GO:0007275,GO:0007399,GO:0007411,GO:0007413,GO:0007611,GO:0007612,GO:0008046,GO:0010628,GO:0016310,GO:0018108,GO:0021631,GO:0021952,GO:0022038,GO:0030193,GO:0030424,GO:0030425,GO:0031290,GO:0031915,GO:0033674,GO:0042472,GO:…	angiogenesis|amyloid-beta binding|urogenital system development|negative regulation of protein phosphorylation|protein tyrosine kinase activity|transmembrane receptor protein tyrosine kinase activity|transmembrane-ephrin receptor activity|signaling receptor binding|protein binding|ATP binding|extracellular region|nucleoplasm|cytosol|plasma membrane|integral component of plasma membrane|transmembr…	hsa04360	Axon guidance
ERBB3	605.5139993	0.255631089	4.654334518	2.281199468	1.189792601	3.25E-06	0.000477045	Up	4.290079359	3.254862395	9.289646214	8.533252706	2065	erb-b2 receptor tyrosine kinase 3	GO:0000165,GO:0003197,GO:0004713,GO:0004714,GO:0004888,GO:0005515,GO:0005524,GO:0005615,GO:0005886,GO:0005887,GO:0007162,GO:0007165,GO:0007169,GO:0007275,GO:0007399,GO:0007422,GO:0007507,GO:0008284,GO:0009925,GO:0009968,GO:0010628,GO:0014037,GO:0014065,GO:0014068,GO:0016323,GO:0016324,GO:0016328,GO:0018108,GO:0019838,GO:0021545,GO:0030296,GO:0031625,GO:0033674,GO:0038128,GO:0038131,GO:0038132,GO:…	MAPK cascade|endocardial cushion development|protein tyrosine kinase activity|transmembrane receptor protein tyrosine kinase activity|transmembrane signaling receptor activity|protein binding|ATP binding|extracellular space|plasma membrane|integral component of plasma membrane|negative regulation of cell adhesion|signal transduction|transmembrane receptor protein tyrosine kinase signaling pathway…	hsa01521,hsa04010,hsa04012,hsa04020,hsa04151,hsa05205,hsa05206	EGFR tyrosine kinase inhibitor resistance|MAPK signaling pathway|ErbB signaling pathway|Calcium signaling pathway|PI3K-Akt signaling pathway|Proteoglycans in cancer|MicroRNAs in cancer
ERLIN2	640.7639153	0.366467095	3.390928557	2.366350432	1.242663738	0.000696563	0.025054669	Up	11.31924024	4.004973239	21.03472226	15.91750106	11160	ER lipid raft associated 2	GO:0005515,GO:0005783,GO:0005789,GO:0005829,GO:0005886,GO:0008203,GO:0015485,GO:0016021,GO:0030433,GO:0031625,GO:0032933,GO:0032991,GO:0045121,GO:0045541,GO:0045717,GO:0055085	protein binding|endoplasmic reticulum|endoplasmic reticulum membrane|cytosol|plasma membrane|cholesterol metabolic process|cholesterol binding|integral component of membrane|ubiquitin-dependent ERAD pathway|ubiquitin protein ligase binding|SREBP signaling pathway|protein-containing complex|membrane raft|negative regulation of cholesterol biosynthetic process|negative regulation of fatty acid bios…
ERRFI1	2068.500012	0.262453151	4.293467048	2.183789739	1.126833957	1.76E-05	0.001622332	Up	13.97839775	8.281721685	25.78782054	24.23437568	54206	ERBB receptor feedback inhibitor 1	GO:0005096,GO:0005515,GO:0005634,GO:0005737,GO:0005829,GO:0007175,GO:0017124,GO:0019901,GO:0031234,GO:0031267,GO:0031953,GO:0032691,GO:0032869,GO:0032966,GO:0036120,GO:0042059,GO:0043547,GO:0043589,GO:0045616,GO:0048286,GO:0060426,GO:0060428,GO:0061469,GO:0070373,GO:0071364,GO:0071474,GO:0071549,GO:1903243	GTPase activator activity|protein binding|nucleus|cytoplasm|cytosol|negative regulation of epidermal growth factor-activated receptor activity|SH3 domain binding|protein kinase binding|extrinsic component of cytoplasmic side of plasma membrane|small GTPase binding|negative regulation of protein autophosphorylation|negative regulation of interleukin-1 beta production|cellular response to insulin s…
F2RL2	314.5398163	0.296495396	5.055913305	2.826575075	1.499055016	4.28E-07	9.77E-05	Up	3.381618371	2.245460496	8.847460502	7.580813024	2151	coagulation factor II thrombin receptor like 2	GO:0004435,GO:0004930,GO:0005515,GO:0005576,GO:0005886,GO:0005887,GO:0007186,GO:0007596,GO:0009611,GO:0015057,GO:0016324,GO:0030168,GO:0032991,GO:0035025,GO:0051482,GO:0070493	phosphatidylinositol phospholipase C activity|G protein-coupled receptor activity|protein binding|extracellular region|plasma membrane|integral component of plasma membrane|G protein-coupled receptor signaling pathway|blood coagulation|response to wounding|thrombin-activated receptor activity|apical plasma membrane|platelet activation|protein-containing complex|positive regulation of Rho protein …	hsa04080,hsa04610	Neuroactive ligand-receptor interaction|Complement and coagulation cascades
F5	165.0729034	0.345922697	4.09569042	2.669912155	1.416792276	4.21E-05	0.003177258	Up	0.697944467	0.431180634	1.677846313	1.431442604	2153	coagulation factor V	GO:0000139,GO:0002576,GO:0005507,GO:0005515,GO:0005576,GO:0005788,GO:0005886,GO:0006888,GO:0007596,GO:0008015,GO:0016020,GO:0030134,GO:0031091,GO:0031093,GO:0033116,GO:0043687,GO:0044267,GO:0048208,GO:1903561	Golgi membrane|platelet degranulation|copper ion binding|protein binding|extracellular region|endoplasmic reticulum lumen|plasma membrane|endoplasmic reticulum to Golgi vesicle-mediated transport|blood coagulation|blood circulation|membrane|COPII-coated ER to Golgi transport vesicle|platelet alpha granule|platelet alpha granule lumen|endoplasmic reticulum-Golgi intermediate compartment membrane|p…	hsa04610	Complement and coagulation cascades
FAM110A	162.179816	0.348583533	-3.74448749	0.404646303	-1.30526668	0.000180762	0.009590293	Down	4.10473326	5.116185741	1.772930479	2.13125805	83541	family with sequence similarity 110 member A	GO:0000922,GO:0005515,GO:0005737,GO:0005815	spindle pole|protein binding|cytoplasm|microtubule organizing center
FAM126A	288.1218435	0.337085763	-3.166372355	0.47719835	-1.067339041	0.001543531	0.040721785	Down	2.184139047	1.119408102	0.901227903	0.717437254	84668	family with sequence similarity 126 member A	GO:0005515,GO:0005829,GO:0005886,GO:0042552,GO:0046854,GO:0072659	protein binding|cytosol|plasma membrane|myelination|phosphatidylinositol phosphorylation|protein localization to plasma membrane
FAM81A	238.2660896	0.313692296	-4.404048882	0.383815211	-1.381516206	1.06E-05	0.001169563	Down	5.530160683	3.70143052	1.948241801	1.710591932	145773	family with sequence similarity 81 member A	GO:0005515	protein binding
FBLIM1	350.5419313	0.283725466	-5.427266079	0.343920353	-1.539853597	5.72E-08	1.97E-05	Down	5.713858864	6.277313671	2.314493697	1.996700096	54751	filamin binding LIM protein 1	GO:0001650,GO:0001725,GO:0005515,GO:0005737,GO:0005829,GO:0005925,GO:0008360,GO:0030054,GO:0031005,GO:0033623,GO:0034329,GO:0046872,GO:0071944,GO:0098609	fibrillar center|stress fiber|protein binding|cytoplasm|cytosol|focal adhesion|regulation of cell shape|cell junction|filamin binding|regulation of integrin activation|cell junction assembly|metal ion binding|cell periphery|cell-cell adhesion
FBN1	338.1167264	0.364695219	3.519399094	2.43430177	1.283508024	0.000432526	0.01810793	Up	1.441051293	0.556138953	2.671811883	2.288779189	2200	fibrillin 1	GO:0001501,GO:0001527,GO:0001656,GO:0005178,GO:0005179,GO:0005201,GO:0005509,GO:0005515,GO:0005576,GO:0005604,GO:0005615,GO:0005788,GO:0007165,GO:0007507,GO:0008201,GO:0009653,GO:0030023,GO:0030198,GO:0031012,GO:0033627,GO:0035582,GO:0035583,GO:0042802,GO:0043010,GO:0043687,GO:0044267,GO:0044877,GO:0045671,GO:0048048,GO:0048050,GO:0062023,GO:0071560,GO:1990314,GO:2001205	skeletal system development|microfibril|metanephros development|integrin binding|hormone activity|extracellular matrix structural constituent|calcium ion binding|protein binding|extracellular region|basement membrane|extracellular space|endoplasmic reticulum lumen|signal transduction|heart development|heparin binding|anatomical structure morphogenesis|extracellular matrix constituent conferring e…	hsa04350	TGF-beta signaling pathway
FGA	1140.165965	0.23371939	7.638897657	3.447041093	1.785358497	2.19E-14	4.66E-11	Up	8.009758554	7.110656308	27.52029866	26.63983174	2243	fibrinogen alpha chain	GO:0002224,GO:0002250,GO:0002576,GO:0005102,GO:0005198,GO:0005201,GO:0005515,GO:0005576,GO:0005577,GO:0005615,GO:0005788,GO:0005886,GO:0005938,GO:0007160,GO:0007596,GO:0009897,GO:0009986,GO:0030198,GO:0031091,GO:0031093,GO:0031639,GO:0034116,GO:0034622,GO:0042730,GO:0043152,GO:0043687,GO:0044267,GO:0045087,GO:0045202,GO:0045907,GO:0045921,GO:0046872,GO:0050714,GO:0050839,GO:0051258,GO:0051592,GO:…	toll-like receptor signaling pathway|adaptive immune response|platelet degranulation|signaling receptor binding|structural molecule activity|extracellular matrix structural constituent|protein binding|extracellular region|fibrinogen complex|extracellular space|endoplasmic reticulum lumen|plasma membrane|cell cortex|cell-matrix adhesion|blood coagulation|external side of plasma membrane|cell surfa…	hsa04610,hsa04611,hsa05171	Complement and coagulation cascades|Platelet activation|Coronavirus disease - COVID-19
FGB	812.6777812	0.242244483	7.162223002	3.328815726	1.735009009	7.94E-13	1.45E-09	Up	6.227893285	5.579834374	20.06141813	20.77365394	2244	fibrinogen beta chain	GO:0002224,GO:0002250,GO:0002576,GO:0005102,GO:0005198,GO:0005201,GO:0005515,GO:0005576,GO:0005577,GO:0005615,GO:0005783,GO:0005886,GO:0005938,GO:0007155,GO:0007160,GO:0007596,GO:0009897,GO:0009986,GO:0030198,GO:0031091,GO:0031093,GO:0031639,GO:0034116,GO:0034622,GO:0042730,GO:0043152,GO:0044320,GO:0045087,GO:0045202,GO:0045907,GO:0045921,GO:0050714,GO:0050839,GO:0051087,GO:0051258,GO:0051592,GO:…	toll-like receptor signaling pathway|adaptive immune response|platelet degranulation|signaling receptor binding|structural molecule activity|extracellular matrix structural constituent|protein binding|extracellular region|fibrinogen complex|extracellular space|endoplasmic reticulum|plasma membrane|cell cortex|cell adhesion|cell-matrix adhesion|blood coagulation|external side of plasma membrane|ce…	hsa04610,hsa04611,hsa05171	Complement and coagulation cascades|Platelet activation|Coronavirus disease - COVID-19
FGF2	712.6299425	0.276364217	-4.359865273	0.433796178	-1.204910752	1.30E-05	0.00137338	Down	10.65019676	6.45798912	3.921460533	3.719299687	2247	fibroblast growth factor 2	GO:0000165,GO:0000187,GO:0001658,GO:0001934,GO:0001938,GO:0002042,GO:0005104,GO:0005125,GO:0005178,GO:0005515,GO:0005576,GO:0005615,GO:0005634,GO:0005737,GO:0006661,GO:0006935,GO:0007165,GO:0007265,GO:0007399,GO:0008083,GO:0008201,GO:0008284,GO:0008543,GO:0009887,GO:0010595,GO:0010628,GO:0010629,GO:0010764,GO:0010863,GO:0014068,GO:0014843,GO:0019221,GO:0019956,GO:0030154,GO:0030198,GO:0030214,GO:…	MAPK cascade|activation of MAPK activity|branching involved in ureteric bud morphogenesis|positive regulation of protein phosphorylation|positive regulation of endothelial cell proliferation|cell migration involved in sprouting angiogenesis|fibroblast growth factor receptor binding|cytokine activity|integrin binding|protein binding|extracellular region|extracellular space|nucleus|cytoplasm|phosph…	hsa01521,hsa04010,hsa04014,hsa04015,hsa04020,hsa04151,hsa04550,hsa04810,hsa05167,hsa05200,hsa05205,hsa05218,hsa05224,hsa05226	EGFR tyrosine kinase inhibitor resistance|MAPK signaling pathway|Ras signaling pathway|Rap1 signaling pathway|Calcium signaling pathway|PI3K-Akt signaling pathway|Signaling pathways regulating pluripotency of stem cells|Regulation of actin cytoskeleton|Kaposi sarcoma-associated herpesvirus infection|Pathways in cancer|Proteoglycans in cancer|Melanoma|Breast cancer|Gastric cancer
FGFR3	233.8369161	0.300040105	3.824902106	2.215487259	1.14762403	0.000130824	0.007558789	Up	1.981483986	1.781361811	4.0588111	4.597885153	2261	fibroblast growth factor receptor 3	GO:0000165,GO:0001501,GO:0001958,GO:0002062,GO:0003416,GO:0004713,GO:0004714,GO:0005007,GO:0005515,GO:0005524,GO:0005576,GO:0005634,GO:0005783,GO:0005794,GO:0005886,GO:0005887,GO:0005925,GO:0007169,GO:0007267,GO:0007275,GO:0008284,GO:0008543,GO:0009986,GO:0010518,GO:0017134,GO:0018108,GO:0030133,GO:0030282,GO:0033674,GO:0035988,GO:0042531,GO:0042802,GO:0043235,GO:0043410,GO:0043552,GO:0046777,GO:…	MAPK cascade|skeletal system development|endochondral ossification|chondrocyte differentiation|endochondral bone growth|protein tyrosine kinase activity|transmembrane receptor protein tyrosine kinase activity|fibroblast growth factor-activated receptor activity|protein binding|ATP binding|extracellular region|nucleus|endoplasmic reticulum|Golgi apparatus|plasma membrane|integral component of plas…	hsa01521,hsa04010,hsa04014,hsa04015,hsa04020,hsa04144,hsa04151,hsa04550,hsa04810,hsa05200,hsa05206,hsa05219,hsa05230	EGFR tyrosine kinase inhibitor resistance|MAPK signaling pathway|Ras signaling pathway|Rap1 signaling pathway|Calcium signaling pathway|Endocytosis|PI3K-Akt signaling pathway|Signaling pathways regulating pluripotency of stem cells|Regulation of actin cytoskeleton|Pathways in cancer|MicroRNAs in cancer|Bladder cancer|Central carbon metabolism in cancer
FGG	270.0474355	0.293021197	6.462906446	3.716046575	1.893768584	1.03E-10	1.09E-07	Up	3.341667837	2.937556374	11.67420447	12.55134968	2266	fibrinogen gamma chain	GO:0002224,GO:0002576,GO:0005102,GO:0005198,GO:0005201,GO:0005515,GO:0005576,GO:0005577,GO:0005615,GO:0005788,GO:0005886,GO:0007160,GO:0007596,GO:0009306,GO:0009897,GO:0009986,GO:0030198,GO:0031091,GO:0031093,GO:0031639,GO:0034116,GO:0034622,GO:0042730,GO:0043687,GO:0044267,GO:0045907,GO:0045921,GO:0046872,GO:0050714,GO:0050839,GO:0051258,GO:0051592,GO:0062023,GO:0070062,GO:0070374,GO:0070527,GO:…	toll-like receptor signaling pathway|platelet degranulation|signaling receptor binding|structural molecule activity|extracellular matrix structural constituent|protein binding|extracellular region|fibrinogen complex|extracellular space|endoplasmic reticulum lumen|plasma membrane|cell-matrix adhesion|blood coagulation|protein secretion|external side of plasma membrane|cell surface|extracellular ma…	hsa04610,hsa04611,hsa05150,hsa05171	Complement and coagulation cascades|Platelet activation|Staphylococcus aureus infection|Coronavirus disease - COVID-19
FGL1	1073.458029	0.234535237	5.91329214	2.615116786	1.386875376	3.35E-09	2.04E-06	Up	22.07780969	19.12018501	56.08196267	55.78280895	2267	fibrinogen like 1	GO:0002250,GO:0005102,GO:0005515,GO:0005576,GO:0005577,GO:0005615,GO:0050776,GO:0050868,GO:0062023,GO:0072574	adaptive immune response|signaling receptor binding|protein binding|extracellular region|fibrinogen complex|extracellular space|regulation of immune response|negative regulation of T cell activation|collagen-containing extracellular matrix|hepatocyte proliferation
FLRT3	398.7105667	0.279235937	4.521121317	2.399043881	1.262459546	6.15E-06	0.000793392	Up	2.842195797	1.9674749	6.290915996	5.634160667	23767	fibronectin leucine rich transmembrane protein 3	GO:0003345,GO:0005104,GO:0005515,GO:0005615,GO:0005789,GO:0005829,GO:0005886,GO:0005887,GO:0005911,GO:0005925,GO:0007411,GO:0007416,GO:0007507,GO:0008543,GO:0030054,GO:0030674,GO:0031012,GO:0031175,GO:0032584,GO:0042803,GO:0043679,GO:0044295,GO:0045499,GO:0048598,GO:0048678,GO:0050919,GO:0051965,GO:0060322,GO:0097060,GO:0098742,GO:0098978,GO:0099055,GO:0099560,GO:1990138	proepicardium cell migration involved in pericardium morphogenesis|fibroblast growth factor receptor binding|protein binding|extracellular space|endoplasmic reticulum membrane|cytosol|plasma membrane|integral component of plasma membrane|cell-cell junction|focal adhesion|axon guidance|synapse assembly|heart development|fibroblast growth factor receptor signaling pathway|cell junction|protein-macr…
FN1	26353.74694	0.28124272	5.568642772	2.961114428	1.566140242	2.57E-08	1.02E-05	Up	118.1561185	61.03048163	298.4125621	246.2226951	2335	fibronectin 1	GO:0001525,GO:0001932,GO:0002020,GO:0002576,GO:0005102,GO:0005178,GO:0005201,GO:0005515,GO:0005518,GO:0005576,GO:0005577,GO:0005604,GO:0005615,GO:0005788,GO:0005793,GO:0006953,GO:0007044,GO:0007155,GO:0007160,GO:0007161,GO:0007229,GO:0007399,GO:0007507,GO:0008022,GO:0008201,GO:0008284,GO:0008360,GO:0009611,GO:0010628,GO:0010952,GO:0014068,GO:0016324,GO:0016504,GO:0018149,GO:0019221,GO:0019899,GO:…	angiogenesis|regulation of protein phosphorylation|protease binding|platelet degranulation|signaling receptor binding|integrin binding|extracellular matrix structural constituent|protein binding|collagen binding|extracellular region|fibrinogen complex|basement membrane|extracellular space|endoplasmic reticulum lumen|endoplasmic reticulum-Golgi intermediate compartment|acute-phase response|cell-su…	hsa04151,hsa04510,hsa04512,hsa04810,hsa04933,hsa05100,hsa05135,hsa05146,hsa05165,hsa05200,hsa05205,hsa05222	PI3K-Akt signaling pathway|Focal adhesion|ECM-receptor interaction|Regulation of actin cytoskeleton|AGE-RAGE signaling pathway in diabetic complications|Bacterial invasion of epithelial cells|Yersinia infection|Amoebiasis|Human papillomavirus infection|Pathways in cancer|Proteoglycans in cancer|Small cell lung cancer
FOXM1	1803.896729	0.237577845	-4.316441044	0.491243164	-1.025490763	1.59E-05	0.001562169	Down	35.33538462	39.52542438	19.07985644	19.34521128	2305	forkhead box M1	GO:0000086,GO:0000122,GO:0000785,GO:0000977,GO:0000981,GO:0003700,GO:0005515,GO:0005634,GO:0005654,GO:0006281,GO:0006357,GO:0006978,GO:0008284,GO:0019901,GO:0032873,GO:0042127,GO:0045892,GO:0045893,GO:0045944,GO:0046578,GO:0051726,GO:0071156,GO:0090344,GO:2000377,GO:2000781	G2/M transition of mitotic cell cycle|negative regulation of transcription by RNA polymerase II|chromatin|RNA polymerase II transcription regulatory region sequence-specific DNA binding|DNA-binding transcription factor activity, RNA polymerase II-specific|DNA-binding transcription factor activity|protein binding|nucleus|nucleoplasm|DNA repair|regulation of transcription by RNA polymerase II|DNA d…	hsa04218	Cellular senescence	Fork_head
FSCN1	3676.892846	0.235264161	-4.30418189	0.495645404	-1.012619741	1.68E-05	0.001585285	Down	94.8699787	107.8451057	50.68326798	54.30658488	6624	fascin actin-bundling protein 1	GO:0001725,GO:0001726,GO:0002102,GO:0003723,GO:0003779,GO:0005515,GO:0005737,GO:0005829,GO:0005856,GO:0005902,GO:0005911,GO:0005938,GO:0007043,GO:0007163,GO:0008144,GO:0010592,GO:0015629,GO:0016477,GO:0019221,GO:0030027,GO:0030035,GO:0030036,GO:0030046,GO:0030175,GO:0030426,GO:0030674,GO:0031253,GO:0032534,GO:0032956,GO:0035089,GO:0044393,GO:0045296,GO:0048870,GO:0051015,GO:0051017,GO:0051491,GO:…	stress fiber|ruffle|podosome|RNA binding|actin binding|protein binding|cytoplasm|cytosol|cytoskeleton|microvillus|cell-cell junction|cell cortex|cell-cell junction assembly|establishment or maintenance of cell polarity|drug binding|positive regulation of lamellipodium assembly|actin cytoskeleton|cell migration|cytokine-mediated signaling pathway|lamellipodium|microspike assembly|actin cytoskeleto…	hsa05206	MicroRNAs in cancer
FSTL3	2689.661833	0.251890804	-4.017593252	0.495860154	-1.011994796	5.88E-05	0.004058166	Down	72.31766833	92.2496548	41.09388436	44.41598889	10272	follistatin like 3	GO:0001503,GO:0001822,GO:0001968,GO:0002244,GO:0005515,GO:0005576,GO:0005615,GO:0005634,GO:0005654,GO:0005788,GO:0005794,GO:0006357,GO:0007275,GO:0007283,GO:0008584,GO:0022409,GO:0030141,GO:0030154,GO:0030324,GO:0030325,GO:0030510,GO:0030514,GO:0032926,GO:0043687,GO:0044267,GO:0044306,GO:0045671,GO:0045944,GO:0048185,GO:0071248,GO:0090101	ossification|kidney development|fibronectin binding|hematopoietic progenitor cell differentiation|protein binding|extracellular region|extracellular space|nucleus|nucleoplasm|endoplasmic reticulum lumen|Golgi apparatus|regulation of transcription by RNA polymerase II|multicellular organism development|spermatogenesis|male gonad development|positive regulation of cell-cell adhesion|secretory granu…
FSTL4	422.5896851	0.268202098	4.791427123	2.436940127	1.285070806	1.66E-06	0.000278228	Up	1.999696064	1.61011862	4.343679675	4.768640461	23105	follistatin like 4	GO:0005509,GO:0005576,GO:0007275,GO:0030141,GO:0030154,GO:0031549,GO:0048403,GO:0048671,GO:0061000	calcium ion binding|extracellular region|multicellular organism development|secretory granule|cell differentiation|negative regulation of brain-derived neurotrophic factor receptor signaling pathway|brain-derived neurotrophic factor binding|negative regulation of collateral sprouting|negative regulation of dendritic spine development
FTL	102022.1513	0.261687245	-10.61047331	0.145932637	-2.776625529	2.66E-26	1.13E-22	Down	9596.956963	13733.98756	1739.313499	1839.219718	2512	ferritin light chain	GO:0005506,GO:0005515,GO:0005576,GO:0005737,GO:0005829,GO:0006826,GO:0006879,GO:0006880,GO:0008043,GO:0008198,GO:0008199,GO:0016020,GO:0035578,GO:0042802,GO:0043312,GO:0044754,GO:0055072,GO:0070062	iron ion binding|protein binding|extracellular region|cytoplasm|cytosol|iron ion transport|cellular iron ion homeostasis|intracellular sequestering of iron ion|intracellular ferritin complex|ferrous iron binding|ferric iron binding|membrane|azurophil granule lumen|identical protein binding|neutrophil degranulation|autolysosome|iron ion homeostasis|extracellular exosome	hsa04216,hsa04217,hsa04978	Ferroptosis|Necroptosis|Mineral absorption
GALNT12	364.1205622	0.268839805	3.731328095	2.00434314	1.003129516	0.000190473	0.010008845	Up	3.66651282	3.287596824	7.295531839	7.19020386	79695	polypeptide N-acetylgalactosaminyltransferase 12	GO:0000139,GO:0004653,GO:0005794,GO:0016021,GO:0016266,GO:0018215,GO:0030246,GO:0046872	Golgi membrane|polypeptide N-acetylgalactosaminyltransferase activity|Golgi apparatus|integral component of membrane|O-glycan processing|protein phosphopantetheinylation|carbohydrate binding|metal ion binding	hsa00512,hsa00514	Mucin type O-glycan biosynthesis|Other types of O-glycan biosynthesis
GALNT16	72.20645997	0.45053198	4.214412669	3.728842044	1.898727685	2.50E-05	0.002190225	Up	0.185898195	0.257371454	0.90361392	0.831308901	57452	polypeptide N-acetylgalactosaminyltransferase 16	GO:0000139,GO:0004653,GO:0005794,GO:0016021,GO:0018215,GO:0018242,GO:0018243,GO:0030246,GO:0046872	Golgi membrane|polypeptide N-acetylgalactosaminyltransferase activity|Golgi apparatus|integral component of membrane|protein phosphopantetheinylation|protein O-linked glycosylation via serine|protein O-linked glycosylation via threonine|carbohydrate binding|metal ion binding	hsa00512,hsa00514	Mucin type O-glycan biosynthesis|Other types of O-glycan biosynthesis
GALNT6	76.80849157	0.439957501	-3.324922543	0.362782152	-1.462824615	0.000884431	0.028590632	Down	1.36338199	0.904046039	0.494498633	0.355856386	11226	polypeptide N-acetylgalactosaminyltransferase 6	GO:0000139,GO:0004653,GO:0005515,GO:0005794,GO:0006493,GO:0016021,GO:0016266,GO:0018215,GO:0030246,GO:0046872,GO:0048471	Golgi membrane|polypeptide N-acetylgalactosaminyltransferase activity|protein binding|Golgi apparatus|protein O-linked glycosylation|integral component of membrane|O-glycan processing|protein phosphopantetheinylation|carbohydrate binding|metal ion binding|perinuclear region of cytoplasm	hsa00512,hsa00514	Mucin type O-glycan biosynthesis|Other types of O-glycan biosynthesis
GALNT9	256.773432	0.298321906	3.839985503	2.212307294	1.145551793	0.000123042	0.007206963	Up	3.319593974	2.492231274	6.276257264	7.019284958	50614	polypeptide N-acetylgalactosaminyltransferase 9	GO:0000139,GO:0004653,GO:0005794,GO:0006493,GO:0016021,GO:0016266,GO:0018215,GO:0030246,GO:0046872	Golgi membrane|polypeptide N-acetylgalactosaminyltransferase activity|Golgi apparatus|protein O-linked glycosylation|integral component of membrane|O-glycan processing|protein phosphopantetheinylation|carbohydrate binding|metal ion binding	hsa00512,hsa00514	Mucin type O-glycan biosynthesis|Other types of O-glycan biosynthesis
GASK1B	256.7043601	0.352618036	4.159139808	2.763674506	1.466587711	3.19E-05	0.002598112	Up	2.047876254	0.949949548	4.752673073	3.740444933	51313	golgi associated kinase 1B	GO:0000139,GO:0005794,GO:0016021	Golgi membrane|Golgi apparatus|integral component of membrane
GON7	261.1274544	0.296580559	-4.064316341	0.433649932	-1.205397212	4.82E-05	0.003438478	Down	18.12482614	19.11372265	7.96613123	8.870672962	84520	GON7 subunit of KEOPS complex	GO:0000408,GO:0005515,GO:0005634,GO:0005654,GO:0005730,GO:0005829	EKC/KEOPS complex|protein binding|nucleus|nucleoplasm|nucleolus|cytosol
GPCPD1	1434.608647	0.254361529	5.580173532	2.674708133	1.419381472	2.40E-08	9.90E-06	Up	8.225206483	5.305535431	19.31953212	18.00225535	56261	glycerophosphocholine phosphodiesterase 1	GO:0005829,GO:0007519,GO:0046475,GO:0047389,GO:2001070	cytosol|skeletal muscle tissue development|glycerophospholipid catabolic process|glycerophosphocholine phosphodiesterase activity|starch binding	hsa00564,hsa05231	Glycerophospholipid metabolism|Choline metabolism in cancer
GPR176	60.07613009	0.467251302	-3.338571355	0.33916241	-1.559951811	0.000842104	0.028002151	Down	0.630527833	0.509446165	0.195310318	0.205350919	11245	G protein-coupled receptor 176	GO:0004930,GO:0005886,GO:0005887,GO:0007186,GO:0007193,GO:0007268,GO:0045202,GO:0048512	G protein-coupled receptor activity|plasma membrane|integral component of plasma membrane|G protein-coupled receptor signaling pathway|adenylate cyclase-inhibiting G protein-coupled receptor signaling pathway|chemical synaptic transmission|synapse|circadian behavior
GPR180	205.157467	0.352593083	-3.509118288	0.424168433	-1.237290836	0.000449595	0.018639212	Down	2.504415293	1.291286665	0.851371833	0.800360063	160897	G protein-coupled receptor 180	GO:0007186,GO:0016021,GO:0019236	G protein-coupled receptor signaling pathway|integral component of membrane|response to pheromone
GPRC5B	418.1180329	0.26640484	-5.920712621	0.335106947	-1.577306499	3.21E-09	2.04E-06	Down	6.415415463	6.067925226	2.131101658	2.220638674	51704	G protein-coupled receptor class C group 5 member B	GO:0001664,GO:0004930,GO:0005615,GO:0005654,GO:0005730,GO:0005829,GO:0005886,GO:0007186,GO:0009986,GO:0016021,GO:0019901,GO:0030295,GO:0030659,GO:0032147,GO:0043123,GO:0043231,GO:0043235,GO:0045666,GO:0050729,GO:0060907,GO:0061098,GO:0070062,GO:0090263	G protein-coupled receptor binding|G protein-coupled receptor activity|extracellular space|nucleoplasm|nucleolus|cytosol|plasma membrane|G protein-coupled receptor signaling pathway|cell surface|integral component of membrane|protein kinase binding|protein kinase activator activity|cytoplasmic vesicle membrane|activation of protein kinase activity|positive regulation of I-kappaB kinase/NF-kappaB …
GPSM2	302.5255556	0.318447503	-5.550220584	0.293726658	-1.767453885	2.85E-08	1.10E-05	Down	4.843938787	3.069354709	1.403406852	0.996646008	29899	G protein signaling modulator 2	GO:0000132,GO:0000166,GO:0005092,GO:0005515,GO:0005737,GO:0005813,GO:0005829,GO:0005938,GO:0007052,GO:0007186,GO:0008022,GO:0016328,GO:0019904,GO:0031291,GO:0032991,GO:0042802,GO:0043621,GO:0050790,GO:0051301,GO:0051661,GO:0060236,GO:0070840,GO:0097431,GO:0097575,GO:0099738,GO:1904778,GO:1905832	establishment of mitotic spindle orientation|nucleotide binding|GDP-dissociation inhibitor activity|protein binding|cytoplasm|centrosome|cytosol|cell cortex|mitotic spindle organization|G protein-coupled receptor signaling pathway|protein C-terminus binding|lateral plasma membrane|protein domain specific binding|Ran protein signal transduction|protein-containing complex|identical protein binding|…
GTF3C6	799.7373554	0.295411635	-4.751267558	0.377990081	-1.40357972	2.02E-06	0.000326734	Down	66.19155296	101.6359219	31.94109752	34.82696	112495	general transcription factor IIIC subunit 6	GO:0000127,GO:0003677,GO:0005515,GO:0005654,GO:0006383,GO:0016604,GO:0042791,GO:0042797	transcription factor TFIIIC complex|DNA binding|protein binding|nucleoplasm|transcription by RNA polymerase III|nuclear body|5S class rRNA transcription by RNA polymerase III|tRNA transcription by RNA polymerase III
GTPBP6-2	51.52093912	0.549090538	5.003327909	6.714500199	2.747280015	5.63E-07	0.00011992	Up	0.170453558	0.249538329	1.766028976	1.201109862	8225	GTP binding protein 6 (putative)
GULP1	889.0289978	0.326611365	3.238710452	2.081754067	1.057799643	0.001200714	0.035304806	Up	7.418398432	3.151865023	12.0759197	10.41152206	51454	GULP PTB domain containing engulfment adaptor 1	GO:0005737,GO:0006869,GO:0006911,GO:0006915	cytoplasm|lipid transport|phagocytosis, engulfment|apoptotic process
H2AJ	1144.189708	0.298934502	-4.382463839	0.40330141	-1.310069645	1.17E-05	0.001269808	Down	114.9255623	184.4264632	58.43378691	68.70971106	55766	H2A.J histone	GO:0000786,GO:0003674,GO:0003677,GO:0005634,GO:0006342,GO:0008150,GO:0046982,GO:0070062	nucleosome|molecular_function|DNA binding|nucleus|chromatin silencing|biological_process|protein heterodimerization activity|extracellular exosome	hsa04217,hsa05034,hsa05322	Necroptosis|Alcoholism|Systemic lupus erythematosus
HDGF	9977.76586	0.23986659	-4.322990282	0.487359767	-1.036940939	1.54E-05	0.001535557	Down	206.2809842	252.0386357	113.9486048	119.908806	3068	heparin binding growth factor	GO:0000122,GO:0000166,GO:0001222,GO:0003690,GO:0003712,GO:0003714,GO:0003723,GO:0005576,GO:0005615,GO:0005634,GO:0005654,GO:0005737,GO:0006357,GO:0007165,GO:0008083,GO:0008201,GO:0017053,GO:0036498,GO:0062023,GO:0098761	negative regulation of transcription by RNA polymerase II|nucleotide binding|transcription corepressor binding|double-stranded DNA binding|transcription coregulator activity|transcription corepressor activity|RNA binding|extracellular region|extracellular space|nucleus|nucleoplasm|cytoplasm|regulation of transcription by RNA polymerase II|signal transduction|growth factor activity|heparin binding…
HERC5	104.0898906	0.387685109	-4.001026559	0.341240688	-1.551138418	6.31E-05	0.00423852	Down	2.476380053	1.987971915	0.899874513	0.68166032	51191	HECT and RLD domain containing E3 ubiquitin protein ligase 5	GO:0000079,GO:0000209,GO:0003723,GO:0004842,GO:0005515,GO:0005737,GO:0005829,GO:0016567,GO:0018215,GO:0032020,GO:0032480,GO:0042296,GO:0045087,GO:0048471,GO:0050688,GO:0051607,GO:0061630	regulation of cyclin-dependent protein serine/threonine kinase activity|protein polyubiquitination|RNA binding|ubiquitin-protein transferase activity|protein binding|cytoplasm|cytosol|protein ubiquitination|protein phosphopantetheinylation|ISG15-protein conjugation|negative regulation of type I interferon production|ISG15 transferase activity|innate immune response|perinuclear region of cytoplasm…
HIGD1A	871.6609384	0.242241796	-4.892021203	0.439808685	-1.185052002	9.98E-07	0.00018345	Down	26.10742794	20.85325283	10.81321343	10.59027564	25994	HIG1 hypoxia inducible domain family member 1A	GO:0005654,GO:0005739,GO:0005743,GO:0016021,GO:0032991,GO:0043066,GO:0055114,GO:0061418,GO:0070469,GO:0097250	nucleoplasm|mitochondrion|mitochondrial inner membrane|integral component of membrane|protein-containing complex|negative regulation of apoptotic process|oxidation-reduction process|regulation of transcription from RNA polymerase II promoter in response to hypoxia|respirasome|mitochondrial respirasome assembly
HMGA2	662.5442966	0.25752108	4.035177363	2.055006894	1.039143234	5.46E-05	0.003807051	Up	4.859633958	3.45034793	8.933147996	8.714783177	8091	high mobility group AT-hook 2	GO:0000122,GO:0000228,GO:0000976,GO:0001837,GO:0002062,GO:0003131,GO:0003680,GO:0003712,GO:0003714,GO:0003906,GO:0005515,GO:0005634,GO:0005654,GO:0006284,GO:0006325,GO:0006355,GO:0007095,GO:0007275,GO:0008134,GO:0008301,GO:0009615,GO:0010564,GO:0010628,GO:0030261,GO:0031052,GO:0031492,GO:0031507,GO:0032993,GO:0035497,GO:0035500,GO:0035501,GO:0035978,GO:0035985,GO:0035986,GO:0035987,GO:0035988,GO:…	negative regulation of transcription by RNA polymerase II|nuclear chromosome|transcription regulatory region sequence-specific DNA binding|epithelial to mesenchymal transition|chondrocyte differentiation|mesodermal-endodermal cell signaling|minor groove of adenine-thymine-rich DNA binding|transcription coregulator activity|transcription corepressor activity|DNA-(apurinic or apyrimidinic site) end…	hsa05202,hsa05206	Transcriptional misregulation in cancer|MicroRNAs in cancer
HNMT	55.50400937	0.485989634	3.363126591	3.104680183	1.634444662	0.00077065	0.026595762	Up	0.356924534	0.264144387	0.906195674	1.086877009	3176	histamine N-methyltransferase	GO:0001692,GO:0001695,GO:0002347,GO:0005654,GO:0005737,GO:0005813,GO:0005829,GO:0006548,GO:0006972,GO:0007420,GO:0007585,GO:0014075,GO:0032259,GO:0035902,GO:0042220,GO:0043005,GO:0046539,GO:0051384,GO:0070062,GO:0070555	histamine metabolic process|histamine catabolic process|response to tumor cell|nucleoplasm|cytoplasm|centrosome|cytosol|histidine catabolic process|hyperosmotic response|brain development|respiratory gaseous exchange by respiratory system|response to amine|methylation|response to immobilization stress|response to cocaine|neuron projection|histamine N-methyltransferase activity|response to glucoco…	hsa00340	Histidine metabolism
HSD17B14	218.3540285	0.356329471	-3.258230983	0.447201297	-1.161003722	0.001121091	0.034002881	Down	12.87935853	19.74316396	6.452440866	8.876459098	51171	hydroxysteroid 17-beta dehydrogenase 14	GO:0004303,GO:0005515,GO:0005829,GO:0006703,GO:0006706,GO:0042802,GO:0047045,GO:0055114	estradiol 17-beta-dehydrogenase activity|protein binding|cytosol|estrogen biosynthetic process|steroid catabolic process|identical protein binding|testosterone 17-beta-dehydrogenase (NADP+) activity|oxidation-reduction process
HSDL1	431.4604937	0.26948822	-3.802903509	0.491465586	-1.024837696	0.00014301	0.00812071	Down	10.3015435	7.646909381	4.605518752	4.519462599	83693	hydroxysteroid dehydrogenase like 1	GO:0005515,GO:0005739,GO:0016229,GO:0043231,GO:0045111,GO:0055114	protein binding|mitochondrion|steroid dehydrogenase activity|intracellular membrane-bounded organelle|intermediate filament cytoskeleton|oxidation-reduction process
HSPG2	3650.862465	0.24399124	4.286530241	2.064619364	1.045875829	1.81E-05	0.001655277	Up	11.0360898	7.401349979	21.0413385	18.26632883	3339	heparan sulfate proteoglycan 2	GO:0001523,GO:0001525,GO:0001540,GO:0005509,GO:0005515,GO:0005576,GO:0005604,GO:0005615,GO:0005796,GO:0005886,GO:0005925,GO:0006024,GO:0006027,GO:0006629,GO:0006898,GO:0006954,GO:0007420,GO:0008022,GO:0009887,GO:0009888,GO:0016525,GO:0030021,GO:0030154,GO:0030198,GO:0043202,GO:0044267,GO:0050750,GO:0062023,GO:0070062,GO:0072359,GO:0098797	retinoid metabolic process|angiogenesis|amyloid-beta binding|calcium ion binding|protein binding|extracellular region|basement membrane|extracellular space|Golgi lumen|plasma membrane|focal adhesion|glycosaminoglycan biosynthetic process|glycosaminoglycan catabolic process|lipid metabolic process|receptor-mediated endocytosis|inflammatory response|brain development|protein C-terminus binding|anim…	hsa04512,hsa05161,hsa05205	ECM-receptor interaction|Hepatitis B|Proteoglycans in cancer
ID4	160.2970492	0.35709269	6.985638506	5.635409476	2.494520442	2.84E-12	4.53E-09	Up	0.901699842	0.551068073	4.135556039	4.299845712	3400	inhibitor of DNA binding 4, HLH protein	GO:0000122,GO:0005515,GO:0005634,GO:0005654,GO:0005737,GO:0030154,GO:0032922,GO:0045892,GO:0046983,GO:0140110,GO:0140416	negative regulation of transcription by RNA polymerase II|protein binding|nucleus|nucleoplasm|cytoplasm|cell differentiation|circadian regulation of gene expression|negative regulation of transcription, DNA-templated|protein dimerization activity|transcription regulator activity|transcription regulator inhibitor activity	hsa04350,hsa04550	TGF-beta signaling pathway|Signaling pathways regulating pluripotency of stem cells
IFI6	382.8003191	0.320494682	4.161618339	2.520616346	1.333776548	3.16E-05	0.002587592	Up	11.88308235	17.67972849	33.56005251	44.67881225	2537	interferon alpha inducible protein 6	GO:0001836,GO:0005515,GO:0005739,GO:0005743,GO:0005886,GO:0006915,GO:0006955,GO:0016021,GO:0031966,GO:0042058,GO:0043066,GO:0043154,GO:0045087,GO:0051607,GO:0051902,GO:0060337,GO:0072593,GO:0097190,GO:0097193,GO:0098586,GO:2001240	release of cytochrome c from mitochondria|protein binding|mitochondrion|mitochondrial inner membrane|plasma membrane|apoptotic process|immune response|integral component of membrane|mitochondrial membrane|regulation of epidermal growth factor receptor signaling pathway|negative regulation of apoptotic process|negative regulation of cysteine-type endopeptidase activity involved in apoptotic proces…
IGFBP3	14674.96278	0.21476681	5.737406871	2.349257038	1.232204571	9.61E-09	4.72E-06	Up	205.2483529	179.6013166	474.6553362	464.4112119	3486	insulin like growth factor binding protein 3	GO:0001558,GO:0001649,GO:0001933,GO:0001968,GO:0005515,GO:0005520,GO:0005576,GO:0005615,GO:0005634,GO:0005788,GO:0006468,GO:0006915,GO:0008160,GO:0008285,GO:0009968,GO:0010906,GO:0014912,GO:0016942,GO:0031994,GO:0031995,GO:0042567,GO:0042981,GO:0043065,GO:0043410,GO:0043567,GO:0043568,GO:0043666,GO:0043687,GO:0044267,GO:0044342,GO:0045663,GO:0046872,GO:0048662	regulation of cell growth|osteoblast differentiation|negative regulation of protein phosphorylation|fibronectin binding|protein binding|insulin-like growth factor binding|extracellular region|extracellular space|nucleus|endoplasmic reticulum lumen|protein phosphorylation|apoptotic process|protein tyrosine phosphatase activator activity|negative regulation of cell population proliferation|negative…	hsa04115,hsa04218,hsa04935,hsa05202	p53 signaling pathway|Cellular senescence|Growth hormone synthesis, secretion and action|Transcriptional misregulation in cancer
IL11	358.2422785	0.280289193	-4.442624701	0.421843655	-1.245219692	8.89E-06	0.001031597	Down	12.26974991	12.1388675	4.8645246	5.849006727	3589	interleukin 11	GO:0005125,GO:0005142,GO:0005515,GO:0005576,GO:0005615,GO:0005737,GO:0008083,GO:0008284,GO:0019221,GO:0030183,GO:0030219,GO:0033138,GO:0043410,GO:0045444,GO:0045944,GO:0046888,GO:0050731,GO:1903659,GO:2000352	cytokine activity|interleukin-11 receptor binding|protein binding|extracellular region|extracellular space|cytoplasm|growth factor activity|positive regulation of cell population proliferation|cytokine-mediated signaling pathway|B cell differentiation|megakaryocyte differentiation|positive regulation of peptidyl-serine phosphorylation|positive regulation of MAPK cascade|fat cell differentiation|p…	hsa04060,hsa04630,hsa04640,hsa05323	Cytokine-cytokine receptor interaction|JAK-STAT signaling pathway|Hematopoietic cell lineage|Rheumatoid arthritis
ITGAX	154.0675252	0.337917085	5.354181564	3.504647701	1.809269427	8.59E-08	2.68E-05	Up	0.860129321	0.729010911	3.026645604	2.757046863	3687	integrin subunit alpha X	GO:0005178,GO:0005515,GO:0005886,GO:0007155,GO:0007229,GO:0008284,GO:0008305,GO:0009887,GO:0009986,GO:0010628,GO:0016020,GO:0019221,GO:0030198,GO:0030335,GO:0030667,GO:0030971,GO:0031643,GO:0034113,GO:0034689,GO:0038023,GO:0043312,GO:0045766,GO:0046872,GO:0050900,GO:0070821,GO:0101003,GO:1905956	integrin binding|protein binding|plasma membrane|cell adhesion|integrin-mediated signaling pathway|positive regulation of cell population proliferation|integrin complex|animal organ morphogenesis|cell surface|positive regulation of gene expression|membrane|cytokine-mediated signaling pathway|extracellular matrix organization|positive regulation of cell migration|secretory granule membrane|recepto…	hsa04610,hsa04810,hsa05152	Complement and coagulation cascades|Regulation of actin cytoskeleton|Tuberculosis
ITIH2	198.9045335	0.316621838	3.193633701	2.015550838	1.011174172	0.001404943	0.038580027	Up	2.739368855	2.120039979	5.616515269	4.54010474	3698	inter-alpha-trypsin inhibitor heavy chain 2	GO:0004866,GO:0004867,GO:0005576,GO:0005788,GO:0010951,GO:0030212,GO:0043687,GO:0044267,GO:0062023,GO:0070062,GO:0072562	endopeptidase inhibitor activity|serine-type endopeptidase inhibitor activity|extracellular region|endoplasmic reticulum lumen|negative regulation of endopeptidase activity|hyaluronan metabolic process|post-translational protein modification|cellular protein metabolic process|collagen-containing extracellular matrix|extracellular exosome|blood microparticle
JAZF1	82.13609165	0.418906306	-4.163032205	0.29855726	-1.743920443	3.14E-05	0.002587592	Down	2.312908724	2.190954957	0.765304955	0.635465679	221895	JAZF zinc finger 1	GO:0000122,GO:0001650,GO:0003714,GO:0005515,GO:0005634,GO:0005654,GO:0005829,GO:0006629,GO:0017053,GO:0046872	negative regulation of transcription by RNA polymerase II|fibrillar center|transcription corepressor activity|protein binding|nucleus|nucleoplasm|cytosol|lipid metabolic process|transcription repressor complex|metal ion binding			other
JUN	489.8947209	0.257175125	-4.827839587	0.422903308	-1.241600251	1.38E-06	0.000238163	Down	12.95334284	11.46761325	5.32752817	5.400331972	3725	Jun proto-oncogene, AP-1 transcription factor subunit	GO:0000122,GO:0000228,GO:0000785,GO:0000791,GO:0000976,GO:0000978,GO:0000981,GO:0001102,GO:0001227,GO:0001228,GO:0001525,GO:0001836,GO:0003677,GO:0003700,GO:0003723,GO:0005096,GO:0005515,GO:0005634,GO:0005654,GO:0005667,GO:0005829,GO:0005886,GO:0006357,GO:0006366,GO:0007179,GO:0007265,GO:0007568,GO:0007612,GO:0007623,GO:0008134,GO:0009314,GO:0009612,GO:0019899,GO:0031625,GO:0032496,GO:0034097,GO:…	negative regulation of transcription by RNA polymerase II|nuclear chromosome|chromatin|euchromatin|transcription regulatory region sequence-specific DNA binding|RNA polymerase II cis-regulatory region sequence-specific DNA binding|DNA-binding transcription factor activity, RNA polymerase II-specific|RNA polymerase II activating transcription factor binding|DNA-binding transcription repressor acti…	hsa01522,hsa04010,hsa04012,hsa04024,hsa04137,hsa04210,hsa04310,hsa04380,hsa04510,hsa04530,hsa04620,hsa04621,hsa04625,hsa04657,hsa04658,hsa04659,hsa04660,hsa04662,hsa04668,hsa04722,hsa04912,hsa04915,hsa04921,hsa04926,hsa04932,hsa04933,hsa05030,hsa05031,hsa05120,hsa05130,hsa05131,hsa05132,hsa05133,hsa05135,hsa05140,hsa05142,hsa05161,hsa05162,hsa05166,hsa05167,hsa05169,hsa05170,hsa05171,hsa05200,hsa…	Endocrine resistance|MAPK signaling pathway|ErbB signaling pathway|cAMP signaling pathway|Mitophagy - animal|Apoptosis|Wnt signaling pathway|Osteoclast differentiation|Focal adhesion|Tight junction|Toll-like receptor signaling pathway|NOD-like receptor signaling pathway|C-type lectin receptor signaling pathway|IL-17 signaling pathway|Th1 and Th2 cell differentiation|Th17 cell differentiation|T ce…	TF_bZIP
KCNJ2	210.6063177	0.344692937	3.465267905	2.288581026	1.194453371	0.000529704	0.020811644	Up	1.81801607	0.960052888	3.572351323	2.961827366	3759	potassium inwardly rectifying channel subfamily J member 2	GO:0005242,GO:0005515,GO:0005546,GO:0005790,GO:0005791,GO:0005794,GO:0005886,GO:0005887,GO:0006813,GO:0008076,GO:0014704,GO:0014861,GO:0015693,GO:0030007,GO:0030315,GO:0031224,GO:0034765,GO:0042802,GO:0043025,GO:0043197,GO:0051289,GO:0055119,GO:0060075,GO:0060306,GO:0061337,GO:0071260,GO:0071805,GO:0086002,GO:0086004,GO:0086008,GO:0086011,GO:0086012,GO:0086013,GO:0086091,GO:0090076,GO:1901381,GO:…	inward rectifier potassium channel activity|protein binding|phosphatidylinositol-4,5-bisphosphate binding|smooth endoplasmic reticulum|rough endoplasmic reticulum|Golgi apparatus|plasma membrane|integral component of plasma membrane|potassium ion transport|voltage-gated potassium channel complex|intercalated disc|regulation of skeletal muscle contraction via regulation of action potential|magnesi…	hsa04725,hsa04921,hsa04924,hsa04971	Cholinergic synapse|Oxytocin signaling pathway|Renin secretion|Gastric acid secretion
KCNK5	165.6581287	0.32604701	-3.466374354	0.456852073	-1.130200993	0.000527528	0.020790148	Down	3.76475568	3.687653978	1.753491779	1.791684825	8645	potassium two pore domain channel subfamily K member 5	GO:0005244,GO:0005267,GO:0005515,GO:0005887,GO:0006813,GO:0007588,GO:0022841,GO:0030322,GO:0034765,GO:0060075,GO:0071805,GO:0097623	voltage-gated ion channel activity|potassium channel activity|protein binding|integral component of plasma membrane|potassium ion transport|excretion|potassium ion leak channel activity|stabilization of membrane potential|regulation of ion transmembrane transport|regulation of resting membrane potential|potassium ion transmembrane transport|potassium ion export across plasma membrane	hsa04742,hsa04974	Taste transduction|Protein digestion and absorption
KCTD9	715.0363219	0.306473078	-5.243882395	0.328255531	-1.607108776	1.57E-07	4.36E-05	Down	24.42460454	12.97877016	7.248847684	5.372098778	54793	potassium channel tetramerization domain containing 9	GO:0005515,GO:0016567,GO:0035556,GO:0042802,GO:0043621,GO:0051260,GO:0097602	protein binding|protein ubiquitination|intracellular signal transduction|identical protein binding|protein self-association|protein homooligomerization|cullin family protein binding
KIF12	128.4842349	0.363530756	-3.319063839	0.433294015	-1.206581786	0.000903198	0.028832331	Down	3.536328782	4.192348773	1.648725369	1.852399106	113220	kinesin family member 12	GO:0003674,GO:0003777,GO:0005524,GO:0005737,GO:0005871,GO:0005874,GO:0007018,GO:0008017,GO:0008150,GO:0016887,GO:0070062	molecular_function|microtubule motor activity|ATP binding|cytoplasm|kinesin complex|microtubule|microtubule-based movement|microtubule binding|biological_process|ATPase activity|extracellular exosome
KIF20A	1072.406953	0.250317558	-5.248352008	0.40227259	-1.313754657	1.53E-07	4.35E-05	Down	33.577899	23.82539699	12.71191154	11.16447279	10112	kinesin family member 20A	GO:0000281,GO:0001578,GO:0003777,GO:0005515,GO:0005524,GO:0005634,GO:0005654,GO:0005794,GO:0005819,GO:0005871,GO:0005874,GO:0007018,GO:0008017,GO:0015031,GO:0016887,GO:0019901,GO:0030496,GO:0032154,GO:0032465,GO:0045171,GO:0061952	mitotic cytokinesis|microtubule bundle formation|microtubule motor activity|protein binding|ATP binding|nucleus|nucleoplasm|Golgi apparatus|spindle|kinesin complex|microtubule|microtubule-based movement|microtubule binding|protein transport|ATPase activity|protein kinase binding|midbody|cleavage furrow|regulation of cytokinesis|intercellular bridge|midbody abscission
KIRREL3	170.2677772	0.33702437	-3.775844914	0.413926996	-1.272551752	0.000159466	0.008814822	Down	2.630338237	3.176289027	1.323600381	1.193909267	84623	kirre like nephrin family adhesion molecule 3	GO:0001764,GO:0002121,GO:0005515,GO:0005576,GO:0005886,GO:0005887,GO:0005911,GO:0007156,GO:0007416,GO:0008021,GO:0016021,GO:0021740,GO:0021766,GO:0030097,GO:0030424,GO:0030425,GO:0043198,GO:0048812,GO:0050839,GO:0072102,GO:0098609	neuron migration|inter-male aggressive behavior|protein binding|extracellular region|plasma membrane|integral component of plasma membrane|cell-cell junction|homophilic cell adhesion via plasma membrane adhesion molecules|synapse assembly|synaptic vesicle|integral component of membrane|principal sensory nucleus of trigeminal nerve development|hippocampus development|hemopoiesis|axon|dendrite|dend…
KLF2	127.0208649	0.412074074	-4.40609055	0.284079044	-1.815635685	1.05E-05	0.001169563	Down	3.295737679	4.71132425	0.87901516	1.504003727	10365	Kruppel like factor 2	GO:0000122,GO:0000785,GO:0000902,GO:0000978,GO:0000981,GO:0001701,GO:0003677,GO:0003700,GO:0005515,GO:0005634,GO:0006357,GO:0032715,GO:0035264,GO:0036003,GO:0040029,GO:0042311,GO:0043249,GO:0045429,GO:0045893,GO:0045944,GO:0046872,GO:0048386,GO:0051247,GO:0060509,GO:0070301,GO:0071347,GO:0071356,GO:0071409,GO:0071498,GO:0071499,GO:0097533,GO:1901653,GO:1903671,GO:1990837	negative regulation of transcription by RNA polymerase II|chromatin|cell morphogenesis|RNA polymerase II cis-regulatory region sequence-specific DNA binding|DNA-binding transcription factor activity, RNA polymerase II-specific|in utero embryonic development|DNA binding|DNA-binding transcription factor activity|protein binding|nucleus|regulation of transcription by RNA polymerase II|negative regul…	hsa04068,hsa04371,hsa05418	FoxO signaling pathway|Apelin signaling pathway|Fluid shear stress and atherosclerosis
KLF6	528.9387304	0.310446135	-4.006403987	0.422266987	-1.243772635	6.17E-05	0.004187293	Down	12.27171091	6.672551939	4.735810181	3.492283933	1316	Kruppel like factor 6	GO:0000785,GO:0000978,GO:0000981,GO:0001228,GO:0001650,GO:0005515,GO:0005634,GO:0005654,GO:0005730,GO:0005829,GO:0006357,GO:0030183,GO:0043231,GO:0045893,GO:0045944,GO:0046872,GO:1990837	chromatin|RNA polymerase II cis-regulatory region sequence-specific DNA binding|DNA-binding transcription factor activity, RNA polymerase II-specific|DNA-binding transcription activator activity, RNA polymerase II-specific|fibrillar center|protein binding|nucleus|nucleoplasm|nucleolus|cytosol|regulation of transcription by RNA polymerase II|B cell differentiation|intracellular membrane-bounded or…			zf-C2H2
KLRC2	71.5770248	0.456535567	4.890783759	4.700508171	2.232816735	1.00E-06	0.00018345	Up	1.45595226	0.905089249	5.493435115	5.944980996	3822	killer cell lectin like receptor C2	GO:0002223,GO:0002228,GO:0004888,GO:0005515,GO:0005886,GO:0005887,GO:0006968,GO:0007165,GO:0023024,GO:0030246,GO:0043235,GO:0043323,GO:0045087,GO:0045954,GO:0062081,GO:1990405	stimulatory C-type lectin receptor signaling pathway|natural killer cell mediated immunity|transmembrane signaling receptor activity|protein binding|plasma membrane|integral component of plasma membrane|cellular defense response|signal transduction|MHC class I protein complex binding|carbohydrate binding|receptor complex|positive regulation of natural killer cell degranulation|innate immune respo…	hsa04612,hsa04650	Antigen processing and presentation|Natural killer cell mediated cytotoxicity
KNL1	365.3920159	0.34058061	-3.403427706	0.447778919	-1.159141485	0.00066546	0.024139947	Down	4.227035075	1.954740146	1.552336551	1.282461966	57082	kinetochore scaffold 1	GO:0000777,GO:0001669,GO:0001675,GO:0005515,GO:0005634,GO:0005654,GO:0005829,GO:0008608,GO:0010923,GO:0016604,GO:0034080,GO:0034501,GO:0051301	condensed chromosome kinetochore|acrosomal vesicle|acrosome assembly|protein binding|nucleus|nucleoplasm|cytosol|attachment of spindle microtubules to kinetochore|negative regulation of phosphatase activity|nuclear body|CENP-A containing nucleosome assembly|protein localization to kinetochore|cell division
KRT17	14.66346637	1.640916903	3.611304904	60.79375631	5.925851257	0.00030466	0.01424984	Up	0.037130622	0	1.089352999	1.192343875	3872	keratin 17	GO:0005198,GO:0005515,GO:0005829,GO:0005882,GO:0030307,GO:0031069,GO:0031424,GO:0045109,GO:0045111,GO:0045727,GO:0051798,GO:0070268,GO:0071944	structural molecule activity|protein binding|cytosol|intermediate filament|positive regulation of cell growth|hair follicle morphogenesis|keratinization|intermediate filament organization|intermediate filament cytoskeleton|positive regulation of translation|positive regulation of hair follicle development|cornification|cell periphery	hsa04915,hsa05150	Estrogen signaling pathway|Staphylococcus aureus infection
LCN2	1650.705056	0.276577083	6.225919499	3.298812217	1.721946656	4.79E-10	3.40E-07	Up	43.6191978	63.24776286	172.3084107	198.0688753	3934	lipocalin 2	GO:0005506,GO:0005515,GO:0005549,GO:0005576,GO:0005615,GO:0006879,GO:0006915,GO:0015891,GO:0019221,GO:0019730,GO:0035580,GO:0036094,GO:0042742,GO:0042802,GO:0043312,GO:0045087,GO:0070062,GO:0097577,GO:0120162,GO:1903981	iron ion binding|protein binding|odorant binding|extracellular region|extracellular space|cellular iron ion homeostasis|apoptotic process|siderophore transport|cytokine-mediated signaling pathway|antimicrobial humoral response|specific granule lumen|small molecule binding|defense response to bacterium|identical protein binding|neutrophil degranulation|innate immune response|extracellular exosome|…	hsa04657	IL-17 signaling pathway
LNPK	370.4599863	0.295834979	-3.581031302	0.479833464	-1.059394319	0.000342241	0.015333582	Down	4.249229741	2.618564	1.75785525	1.636923384	80856	lunapark, ER junction formation factor	GO:0005654,GO:0005783,GO:0005789,GO:0007029,GO:0007596,GO:0016021,GO:0030176,GO:0032330,GO:0035115,GO:0042733,GO:0042802,GO:0046872,GO:0060173,GO:0071782,GO:0071786,GO:0071788,GO:0098826,GO:1903373	nucleoplasm|endoplasmic reticulum|endoplasmic reticulum membrane|endoplasmic reticulum organization|blood coagulation|integral component of membrane|integral component of endoplasmic reticulum membrane|regulation of chondrocyte differentiation|embryonic forelimb morphogenesis|embryonic digit morphogenesis|identical protein binding|metal ion binding|limb development|endoplasmic reticulum tubular n…
LSM4	2552.640896	0.284537217	-3.752630112	0.477058161	-1.067762929	0.000174989	0.009503671	Down	89.77966415	141.1898254	55.35351151	60.68817027	25804	LSM4 homolog, U6 small nuclear RNA and mRNA degradation associated	GO:0000387,GO:0000398,GO:0000932,GO:0003723,GO:0005515,GO:0005634,GO:0005654,GO:0005688,GO:0005829,GO:0008380,GO:0016020,GO:0017070,GO:0032991,GO:0033962,GO:0042731,GO:0043928,GO:0046540,GO:0071005,GO:0097526,GO:0120115	spliceosomal snRNP assembly|mRNA splicing, via spliceosome|P-body|RNA binding|protein binding|nucleus|nucleoplasm|U6 snRNP|cytosol|RNA splicing|membrane|U6 snRNA binding|protein-containing complex|P-body assembly|PH domain binding|exonucleolytic catabolism of deadenylated mRNA|U4/U6 x U5 tri-snRNP complex|U2-type precatalytic spliceosome|spliceosomal tri-snRNP complex|Lsm2-8 complex	hsa03018,hsa03040	RNA degradation|Spliceosome
LSS	903.5076734	0.23776104	-4.333758825	0.489574728	-1.030399006	1.47E-05	0.001485509	Down	14.37925131	13.50410544	7.245130928	6.960596809	4047	lanosterol synthase	GO:0000250,GO:0005515,GO:0005789,GO:0005811,GO:0006694,GO:0006695,GO:0016020,GO:0016104,GO:0031647,GO:0042300,GO:0045540	lanosterol synthase activity|protein binding|endoplasmic reticulum membrane|lipid droplet|steroid biosynthetic process|cholesterol biosynthetic process|membrane|triterpenoid biosynthetic process|regulation of protein stability|beta-amyrin synthase activity|regulation of cholesterol biosynthetic process	hsa00100	Steroid biosynthesis
LYRM9	101.7064358	0.396740228	3.155526975	2.381589045	1.25192449	0.001602085	0.041749014	Up	0.495290484	0.689963356	1.545154765	1.419498852	201229	LYR motif containing 9
MAD2L1	743.680018	0.25778461	-4.558740671	0.442830597	-1.175173188	5.15E-06	0.000677432	Down	13.42713463	9.483223149	5.082819038	5.393554143	4085	mitotic arrest deficient 2 like 1	GO:0000132,GO:0000776,GO:0000777,GO:0000922,GO:0005515,GO:0005634,GO:0005654,GO:0005737,GO:0005829,GO:0006511,GO:0007094,GO:0008022,GO:0031145,GO:0042177,GO:0042802,GO:0042803,GO:0043066,GO:0044615,GO:0045930,GO:0048471,GO:0051301,GO:0051660,GO:0072686,GO:0090267,GO:1901990,GO:1904667	establishment of mitotic spindle orientation|kinetochore|condensed chromosome kinetochore|spindle pole|protein binding|nucleus|nucleoplasm|cytoplasm|cytosol|ubiquitin-dependent protein catabolic process|mitotic spindle assembly checkpoint|protein C-terminus binding|anaphase-promoting complex-dependent catabolic process|negative regulation of protein catabolic process|identical protein binding|pro…	hsa04110,hsa04114,hsa04914,hsa05166	Cell cycle|Oocyte meiosis|Progesterone-mediated oocyte maturation|Human T-cell leukemia virus 1 infection
MAP2	184.7706711	0.364155984	4.954804719	3.492649297	1.804321787	7.24E-07	0.000146748	Up	0.549772649	0.288291443	1.750311131	1.261027039	4133	microtubule associated protein 2	GO:0000226,GO:0001578,GO:0002162,GO:0005198,GO:0005515,GO:0005516,GO:0005737,GO:0005829,GO:0005874,GO:0005875,GO:0008017,GO:0016358,GO:0021954,GO:0030425,GO:0030517,GO:0031113,GO:0031115,GO:0031175,GO:0032839,GO:0043005,GO:0043025,GO:0043194,GO:0043198,GO:0043203,GO:0044294,GO:0044304,GO:0044307,GO:0048156,GO:0048813,GO:0097441,GO:0150001,GO:0150002,GO:0150014,GO:1901953,GO:1902513,GO:1902737,GO:…	microtubule cytoskeleton organization|microtubule bundle formation|dystroglycan binding|structural molecule activity|protein binding|calmodulin binding|cytoplasm|cytosol|microtubule|microtubule associated complex|microtubule binding|dendrite development|central nervous system neuron development|dendrite|negative regulation of axon extension|regulation of microtubule polymerization|negative regula…
MAST4	285.7822513	0.357057317	3.192043023	2.20341664	1.139742317	0.001412703	0.038709878	Up	0.460798681	0.218250972	0.924382608	0.611489405	375449	microtubule associated serine/threonine kinase family member 4	GO:0000287,GO:0004674,GO:0005524,GO:0005737,GO:0007010,GO:0018105,GO:0035556,GO:0106310,GO:0106311	magnesium ion binding|protein serine/threonine kinase activity|ATP binding|cytoplasm|cytoskeleton organization|peptidyl-serine phosphorylation|intracellular signal transduction|protein serine kinase activity|protein threonine kinase activity
MAT2B	738.5977181	0.250334689	-4.513013774	0.456990507	-1.129763897	6.39E-06	0.000816103	Down	27.38544885	21.07883102	11.1130938	11.805654	27430	methionine adenosyltransferase 2B	GO:0005515,GO:0005634,GO:0005829,GO:0006556,GO:0006730,GO:0019899,GO:0032259,GO:0048269,GO:0048270,GO:0050790,GO:0070062	protein binding|nucleus|cytosol|S-adenosylmethionine biosynthetic process|one-carbon metabolic process|enzyme binding|methylation|methionine adenosyltransferase complex|methionine adenosyltransferase regulator activity|regulation of catalytic activity|extracellular exosome	hsa00270	Cysteine and methionine metabolism
MATN3	56.9892291	0.5100365	-3.127552179	0.330984195	-1.595165766	0.001762685	0.044562153	Down	2.445175592	1.460696767	0.497141632	0.829348946	4148	matrilin 3	GO:0001501,GO:0005201,GO:0005509,GO:0005515,GO:0005576,GO:0005788,GO:0030198,GO:0031012,GO:0043687,GO:0044267,GO:0051216,GO:0062023	skeletal system development|extracellular matrix structural constituent|calcium ion binding|protein binding|extracellular region|endoplasmic reticulum lumen|extracellular matrix organization|extracellular matrix|post-translational protein modification|cellular protein metabolic process|cartilage development|collagen-containing extracellular matrix
MED21	398.2699065	0.273347772	-3.756487604	0.490788205	-1.026827518	0.000172315	0.009437464	Down	12.55700864	10.59546575	6.572663141	5.23466089	9412	mediator complex subunit 21	GO:0003712,GO:0003713,GO:0003899,GO:0005515,GO:0006357,GO:0016592,GO:0032774,GO:0045944	transcription coregulator activity|transcription coactivator activity|DNA-directed 5'-3' RNA polymerase activity|protein binding|regulation of transcription by RNA polymerase II|mediator complex|RNA biosynthetic process|positive regulation of transcription by RNA polymerase II
MFSD6	544.1737785	0.292178056	-4.570092112	0.396314971	-1.335280628	4.88E-06	0.000655265	Down	10.56718588	6.210730838	3.740176887	3.106515071	54842	major facilitator superfamily domain containing 6	GO:0005515,GO:0005886,GO:0016020,GO:0016021,GO:0042590	protein binding|plasma membrane|membrane|integral component of membrane|antigen processing and presentation of exogenous peptide antigen via MHC class I
MFSD9	244.6613878	0.312675341	-4.193977204	0.402942741	-1.311353253	2.74E-05	0.002349029	Down	4.320317094	3.011475372	1.713164634	1.342666135	84804	major facilitator superfamily domain containing 9	GO:0016021,GO:0022857,GO:0055085	integral component of membrane|transmembrane transporter activity|transmembrane transport
MMGT1	642.6627712	0.25198232	-3.998410279	0.497397549	-1.007528697	6.38E-05	0.004263198	Down	10.1487407	9.115830727	5.447962088	4.521812611	93380	membrane magnesium transporter 1	GO:0000139,GO:0005515,GO:0005769,GO:0005794,GO:0005886,GO:0006824,GO:0006825,GO:0015087,GO:0015093,GO:0015095,GO:0015693,GO:0016020,GO:0016021,GO:0022890,GO:0030176,GO:0031901,GO:0032977,GO:0034755,GO:0045050,GO:0071816,GO:0072546,GO:1903830	Golgi membrane|protein binding|early endosome|Golgi apparatus|plasma membrane|cobalt ion transport|copper ion transport|cobalt ion transmembrane transporter activity|ferrous iron transmembrane transporter activity|magnesium ion transmembrane transporter activity|magnesium ion transport|membrane|integral component of membrane|inorganic cation transmembrane transporter activity|integral component o…
MMP9	29.50929203	0.826474221	5.202002307	19.68903916	4.299320803	1.97E-07	5.14E-05	Up	0.072337953	0.068523758	1.278809594	1.602018474	4318	matrix metallopeptidase 9	GO:0001501,GO:0001503,GO:0001934,GO:0004175,GO:0004222,GO:0004252,GO:0005515,GO:0005518,GO:0005576,GO:0005615,GO:0006508,GO:0007566,GO:0008233,GO:0008237,GO:0008270,GO:0019221,GO:0022617,GO:0030198,GO:0030225,GO:0030335,GO:0030574,GO:0034614,GO:0035987,GO:0042802,GO:0043065,GO:0043066,GO:0043312,GO:0043388,GO:0045742,GO:0048013,GO:0050900,GO:0051549,GO:0062023,GO:0070062,GO:0071276,GO:0071492,GO:…	skeletal system development|ossification|positive regulation of protein phosphorylation|endopeptidase activity|metalloendopeptidase activity|serine-type endopeptidase activity|protein binding|collagen binding|extracellular region|extracellular space|proteolysis|embryo implantation|peptidase activity|metallopeptidase activity|zinc ion binding|cytokine-mediated signaling pathway|extracellular matri…	hsa01522,hsa04657,hsa04668,hsa04670,hsa04915,hsa04926,hsa05161,hsa05200,hsa05202,hsa05205,hsa05206,hsa05215,hsa05219,hsa05418	Endocrine resistance|IL-17 signaling pathway|TNF signaling pathway|Leukocyte transendothelial migration|Estrogen signaling pathway|Relaxin signaling pathway|Hepatitis B|Pathways in cancer|Transcriptional misregulation in cancer|Proteoglycans in cancer|MicroRNAs in cancer|Prostate cancer|Bladder cancer|Fluid shear stress and atherosclerosis
MPZ	34.0877067	0.64073545	3.11231172	3.983864147	1.994168451	0.001856284	0.046235069	Up	0.438262399	0.158153883	1.436507232	0.993698603	4359	myelin protein zero	GO:0005198,GO:0005886,GO:0005887,GO:0007268,GO:0042552,GO:0043209,GO:0045202,GO:0098742,GO:0098743	structural molecule activity|plasma membrane|integral component of plasma membrane|chemical synaptic transmission|myelination|myelin sheath|synapse|cell-cell adhesion via plasma-membrane adhesion molecules|cell aggregation	hsa04514	Cell adhesion molecules
MTURN	187.2646731	0.326124944	3.462991122	2.187628534	1.129367785	0.000534206	0.020924162	Up	1.880577257	1.244553156	3.590032186	3.465899012	222166	maturin, neural progenitor differentiation regulator homolog	GO:0005515,GO:0005737,GO:0007275,GO:0032088,GO:0045654,GO:0046330,GO:0070374	protein binding|cytoplasm|multicellular organism development|negative regulation of NF-kappaB transcription factor activity|positive regulation of megakaryocyte differentiation|positive regulation of JNK cascade|positive regulation of ERK1 and ERK2 cascade
MUC13	817.9344258	0.240021304	5.346995331	2.434107347	1.283392794	8.94E-08	2.72E-05	Up	9.958499795	9.136881882	24.46126777	23.87421154	56667	mucin 13, cell surface associated	GO:0002223,GO:0005615,GO:0005796,GO:0005829,GO:0005886,GO:0016021,GO:0016266,GO:0016324,GO:0030277,GO:0042803	stimulatory C-type lectin receptor signaling pathway|extracellular space|Golgi lumen|cytosol|plasma membrane|integral component of membrane|O-glycan processing|apical plasma membrane|maintenance of gastrointestinal epithelium|protein homodimerization activity
MUC5AC	11105.35346	0.221928242	5.520322772	2.337741694	1.22511553	3.38E-08	1.23E-05	Up	23.9216073	20.18630526	58.00793195	49.09536561	4586	mucin 5AC, oligomeric mucus/gel-forming	GO:0002223,GO:0005201,GO:0005615,GO:0005737,GO:0005796,GO:0005886,GO:0016266,GO:0031012,GO:0048015,GO:0070062,GO:0070701	stimulatory C-type lectin receptor signaling pathway|extracellular matrix structural constituent|extracellular space|cytoplasm|Golgi lumen|plasma membrane|O-glycan processing|extracellular matrix|phosphatidylinositol-mediated signaling|extracellular exosome|mucus layer	hsa04657	IL-17 signaling pathway
MVD	808.8522139	0.297211531	-3.368510425	0.499598088	-1.00116014	0.000755755	0.026584685	Down	22.78371473	35.87721586	15.08553017	15.78658893	4597	mevalonate diphosphate decarboxylase	GO:0004163,GO:0005524,GO:0005777,GO:0005829,GO:0006489,GO:0006695,GO:0008284,GO:0008299,GO:0019287,GO:0030544,GO:0042803,GO:0045540	diphosphomevalonate decarboxylase activity|ATP binding|peroxisome|cytosol|dolichyl diphosphate biosynthetic process|cholesterol biosynthetic process|positive regulation of cell population proliferation|isoprenoid biosynthetic process|isopentenyl diphosphate biosynthetic process, mevalonate pathway|Hsp70 protein binding|protein homodimerization activity|regulation of cholesterol biosynthetic proce…	hsa00900	Terpenoid backbone biosynthesis
MVK	508.08973	0.290277859	-4.682924175	0.389758069	-1.359349204	2.83E-06	0.000429907	Down	12.97794113	17.62936407	5.936881762	6.579894779	4598	mevalonate kinase	GO:0000287,GO:0004496,GO:0005515,GO:0005524,GO:0005777,GO:0005829,GO:0006695,GO:0008299,GO:0016310,GO:0019287,GO:0042802,GO:0043231,GO:0045540,GO:0050728	magnesium ion binding|mevalonate kinase activity|protein binding|ATP binding|peroxisome|cytosol|cholesterol biosynthetic process|isoprenoid biosynthetic process|phosphorylation|isopentenyl diphosphate biosynthetic process, mevalonate pathway|identical protein binding|intracellular membrane-bounded organelle|regulation of cholesterol biosynthetic process|negative regulation of inflammatory response	hsa00900,hsa04146	Terpenoid backbone biosynthesis|Peroxisome
NBEA	583.7641809	0.383069442	3.306375731	2.405891376	1.266571508	0.000945113	0.029945764	Up	2.287697037	0.747680036	4.315096236	3.117427512	26960	neurobeachin	GO:0005802,GO:0005829,GO:0005886,GO:0008104,GO:0012505,GO:0016020,GO:0019901	trans-Golgi network|cytosol|plasma membrane|protein localization|endomembrane system|membrane|protein kinase binding
NCAPH	872.3640558	0.239539629	-4.310429863	0.488855921	-1.032518768	1.63E-05	0.001571981	Down	26.19444873	22.38360862	12.8076269	11.85267738	23397	non-SMC condensin I complex subunit H	GO:0000796,GO:0003682,GO:0005515,GO:0005654,GO:0005829,GO:0007076,GO:0016020,GO:0044547,GO:0051301,GO:0072587,GO:2000373	condensin complex|chromatin binding|protein binding|nucleoplasm|cytosol|mitotic chromosome condensation|membrane|DNA topoisomerase binding|cell division|DNA topoisomerase type II (double strand cut, ATP-hydrolyzing) activator activity|positive regulation of DNA topoisomerase (ATP-hydrolyzing) activity
NKAIN4	92.88783144	0.401011656	-3.607445595	0.366877992	-1.446627733	0.000309226	0.014410625	Down	1.935551115	1.70960969	0.60504803	0.782002238	128414	sodium/potassium transporting ATPase interacting 4	GO:0002028,GO:0005515,GO:0005886,GO:0016021	regulation of sodium ion transport|protein binding|plasma membrane|integral component of membrane
NKD1	181.0358629	0.3298883	4.416219861	2.745101056	1.45685926	1.00E-05	0.001134994	Up	0.384872027	0.260413363	0.967115456	0.863093279	85407	NKD inhibitor of WNT signaling pathway 1	GO:0000159,GO:0001754,GO:0005509,GO:0005515,GO:0005737,GO:0005886,GO:0007525,GO:0016055,GO:0030165,GO:0030178,GO:0045732,GO:0090090,GO:0090249,GO:1901231,GO:1901233,GO:2000096	protein phosphatase type 2A complex|eye photoreceptor cell differentiation|calcium ion binding|protein binding|cytoplasm|plasma membrane|somatic muscle development|Wnt signaling pathway|PDZ domain binding|negative regulation of Wnt signaling pathway|positive regulation of protein catabolic process|negative regulation of canonical Wnt signaling pathway|regulation of cell migration involved in somi…	hsa04310,hsa04390	Wnt signaling pathway|Hippo signaling pathway
NNMT	1323.628727	0.290075903	-5.006711416	0.365431693	-1.452326334	5.54E-07	0.000119829	Down	37.79848429	59.04391681	17.75764835	19.50490282	4837	nicotinamide N-methyltransferase	GO:0005829,GO:0008112,GO:0008170,GO:0010243,GO:0030760,GO:0031100,GO:0032259,GO:0034356,GO:0042493	cytosol|nicotinamide N-methyltransferase activity|N-methyltransferase activity|response to organonitrogen compound|pyridine N-methyltransferase activity|animal organ regeneration|methylation|NAD biosynthesis via nicotinamide riboside salvage pathway|response to drug	hsa00760	Nicotinate and nicotinamide metabolism
NOVA2	45.27507059	0.589321527	3.938242998	4.996408297	2.320891376	8.21E-05	0.00532023	Up	0.154578752	0.057297995	0.667371564	0.416755456	4858	NOVA alternative splicing regulator 2	GO:0000381,GO:0000398,GO:0003723,GO:0003729,GO:0005634,GO:0005737,GO:0010468,GO:0051252,GO:0120163	regulation of alternative mRNA splicing, via spliceosome|mRNA splicing, via spliceosome|RNA binding|mRNA binding|nucleus|cytoplasm|regulation of gene expression|regulation of RNA metabolic process|negative regulation of cold-induced thermogenesis
NRGN	120.0019839	0.383019447	-3.516593393	0.393129449	-1.346923656	0.000437123	0.018240594	Down	7.151180191	9.105468593	2.93432418	3.753627458	4900	neurogranin	GO:0005516,GO:0005547,GO:0005634,GO:0005829,GO:0007165,GO:0007399,GO:0008306,GO:0012510,GO:0014069,GO:0021537,GO:0030424,GO:0031966,GO:0043025,GO:0044327,GO:0045211,GO:0070300,GO:0098978,GO:0099170,GO:1900273	calmodulin binding|phosphatidylinositol-3,4,5-trisphosphate binding|nucleus|cytosol|signal transduction|nervous system development|associative learning|trans-Golgi network transport vesicle membrane|postsynaptic density|telencephalon development|axon|mitochondrial membrane|neuronal cell body|dendritic spine head|postsynaptic membrane|phosphatidic acid binding|glutamatergic synapse|postsynaptic mo…
NUF2	528.518122	0.25358614	-4.454305755	0.457058202	-1.129550205	8.42E-06	0.001013872	Down	20.37756213	18.65635182	9.482078536	9.072279166	83540	NUF2 component of NDC80 kinetochore complex	GO:0000775,GO:0000776,GO:0000778,GO:0003674,GO:0005515,GO:0005654,GO:0005829,GO:0007052,GO:0007059,GO:0016020,GO:0031262,GO:0044877,GO:0045132,GO:0051301,GO:0051315,GO:0051383	chromosome, centromeric region|kinetochore|condensed nuclear chromosome kinetochore|molecular_function|protein binding|nucleoplasm|cytosol|mitotic spindle organization|chromosome segregation|membrane|Ndc80 complex|protein-containing complex binding|meiotic chromosome segregation|cell division|attachment of mitotic spindle microtubules to kinetochore|kinetochore organization
NUS1	522.5861657	0.275137814	-4.14243987	0.453840778	-1.139741852	3.44E-05	0.00277104	Down	10.5114266	6.931091439	4.280595733	3.888491213	116150	NUS1 dehydrodolichyl diphosphate synthase subunit	GO:0001525,GO:0004659,GO:0005515,GO:0005789,GO:0006486,GO:0006489,GO:0016021,GO:0019408,GO:0030154,GO:0032383,GO:0035268,GO:0038084,GO:0042632,GO:0043536,GO:0045547,GO:0046872,GO:0051000,GO:1904423	angiogenesis|prenyltransferase activity|protein binding|endoplasmic reticulum membrane|protein glycosylation|dolichyl diphosphate biosynthetic process|integral component of membrane|dolichol biosynthetic process|cell differentiation|regulation of intracellular cholesterol transport|protein mannosylation|vascular endothelial growth factor signaling pathway|cholesterol homeostasis|positive regulati…	hsa00900	Terpenoid backbone biosynthesis
OIP5	158.2569038	0.334492119	-3.755569869	0.41864273	-1.256208525	0.000172948	0.009437464	Down	11.91265352	9.596293005	4.392542288	4.933665554	11339	Opa interacting protein 5	GO:0000775,GO:0000785,GO:0005515,GO:0005634,GO:0005654,GO:0007049,GO:0007059,GO:0007154,GO:0010369,GO:0015030,GO:0016607,GO:0034080,GO:0042802,GO:0043231,GO:0046872,GO:0051301	chromosome, centromeric region|chromatin|protein binding|nucleus|nucleoplasm|cell cycle|chromosome segregation|cell communication|chromocenter|Cajal body|nuclear speck|CENP-A containing nucleosome assembly|identical protein binding|intracellular membrane-bounded organelle|metal ion binding|cell division
OLR1	47.32088619	0.536535376	3.879939261	4.233129629	2.081724668	0.000104483	0.006447169	Up	0.412821154	0.434504611	2.25149899	1.498348223	4973	oxidized low density lipoprotein receptor 1	GO:0005041,GO:0005515,GO:0005576,GO:0005654,GO:0005886,GO:0005887,GO:0006508,GO:0006897,GO:0006954,GO:0007159,GO:0008015,GO:0008219,GO:0016020,GO:0030246,GO:0035579,GO:0042157,GO:0042802,GO:0043231,GO:0043235,GO:0043312,GO:0045121,GO:0050900,GO:0070821	low-density lipoprotein particle receptor activity|protein binding|extracellular region|nucleoplasm|plasma membrane|integral component of plasma membrane|proteolysis|endocytosis|inflammatory response|leukocyte cell-cell adhesion|blood circulation|cell death|membrane|carbohydrate binding|specific granule membrane|lipoprotein metabolic process|identical protein binding|intracellular membrane-bounde…	hsa03320,hsa04145	PPAR signaling pathway|Phagosome
P2RX6	136.3423213	0.358433727	4.315776295	2.921926283	1.546919781	1.59E-05	0.001562169	Up	1.013560838	1.101312242	2.87607419	3.565052808	9127	purinergic receptor P2X 6	GO:0001614,GO:0004888,GO:0004931,GO:0005524,GO:0005639,GO:0005737,GO:0005886,GO:0005887,GO:0006936,GO:0007165,GO:0007596,GO:0014069,GO:0015267,GO:0030054,GO:0033198,GO:0035590,GO:0043025,GO:0043197,GO:0043235,GO:0044877,GO:0060079,GO:0098655,GO:0098688,GO:0098978,GO:0099060	purinergic nucleotide receptor activity|transmembrane signaling receptor activity|extracellularly ATP-gated cation channel activity|ATP binding|integral component of nuclear inner membrane|cytoplasm|plasma membrane|integral component of plasma membrane|muscle contraction|signal transduction|blood coagulation|postsynaptic density|channel activity|cell junction|response to ATP|purinergic nucleotide…	hsa04020,hsa04080	Calcium signaling pathway|Neuroactive ligand-receptor interaction
P2RY6	132.1702899	0.369022233	-3.351608705	0.424307437	-1.23681813	0.000803435	0.026926667	Down	1.534202613	1.911792109	0.680111999	0.849423025	5031	pyrimidinergic receptor P2Y6	GO:0001621,GO:0004930,GO:0005515,GO:0005886,GO:0005887,GO:0006909,GO:0007186,GO:0007200,GO:0007202,GO:0031587,GO:0032962,GO:0035589,GO:0045029,GO:0045030,GO:0070374,GO:0071415,GO:1904707,GO:1905835	G protein-coupled ADP receptor activity|G protein-coupled receptor activity|protein binding|plasma membrane|integral component of plasma membrane|phagocytosis|G protein-coupled receptor signaling pathway|phospholipase C-activating G protein-coupled receptor signaling pathway|activation of phospholipase C activity|positive regulation of inositol 1,4,5-trisphosphate-sensitive calcium-release channe…	hsa04080	Neuroactive ligand-receptor interaction
PADI2	83.49960099	0.414340185	-3.08336494	0.412491987	-1.277562	0.00204674	0.049970979	Down	1.632493214	1.34875382	0.734072033	0.543664583	11240	peptidyl arginine deiminase 2	GO:0004668,GO:0005509,GO:0005576,GO:0005634,GO:0005737,GO:0005829,GO:0006325,GO:0010848,GO:0018101,GO:0021762,GO:0030331,GO:0030520,GO:0035327,GO:0035578,GO:0036413,GO:0036414,GO:0042803,GO:0043312,GO:0048096,GO:0070062,GO:0070100,GO:1901624,GO:1990830	protein-arginine deiminase activity|calcium ion binding|extracellular region|nucleus|cytoplasm|cytosol|chromatin organization|regulation of chromatin disassembly|protein citrullination|substantia nigra development|estrogen receptor binding|intracellular estrogen receptor signaling pathway|transcriptionally active chromatin|azurophil granule lumen|histone H3-R26 citrullination|histone citrullinati…
PADI3	103.2514271	0.394259717	-4.091830985	0.326862522	-1.613244126	4.28E-05	0.003177258	Down	1.728766547	1.751624143	0.703748016	0.484630297	51702	peptidyl arginine deiminase 3	GO:0004668,GO:0005509,GO:0005515,GO:0005634,GO:0005737,GO:0005829,GO:0006325,GO:0018101,GO:0036414,GO:0042802	protein-arginine deiminase activity|calcium ion binding|protein binding|nucleus|cytoplasm|cytosol|chromatin organization|protein citrullination|histone citrullination|identical protein binding
PARD3B	142.5203857	0.387249027	3.332891039	2.446397457	1.290658812	0.000859486	0.028212792	Up	0.265738489	0.138115577	0.602372228	0.414042049	117583	par-3 family cell polarity regulator beta	GO:0000226,GO:0005515,GO:0005912,GO:0005923,GO:0005938,GO:0007049,GO:0007155,GO:0008104,GO:0012505,GO:0016324,GO:0030010,GO:0030054,GO:0032991,GO:0035091,GO:0043296,GO:0045197,GO:0051301,GO:0051660	microtubule cytoskeleton organization|protein binding|adherens junction|bicellular tight junction|cell cortex|cell cycle|cell adhesion|protein localization|endomembrane system|apical plasma membrane|establishment of cell polarity|cell junction|protein-containing complex|phosphatidylinositol binding|apical junction complex|establishment or maintenance of epithelial cell apical/basal polarity|cell …
PCDH1	72.92051445	0.476750011	4.395589584	4.274031028	2.095597381	1.10E-05	0.001205661	Up	0.149060953	0.186385782	0.558425245	0.937526467	5097	protocadherin 1	GO:0005509,GO:0005654,GO:0005730,GO:0005886,GO:0005887,GO:0005911,GO:0007155,GO:0007156,GO:0007267,GO:0007399,GO:0030054,GO:0043231	calcium ion binding|nucleoplasm|nucleolus|plasma membrane|integral component of plasma membrane|cell-cell junction|cell adhesion|homophilic cell adhesion via plasma membrane adhesion molecules|cell-cell signaling|nervous system development|cell junction|intracellular membrane-bounded organelle
PCSK1	53.27763561	0.521691386	3.615999062	3.697206343	1.886435563	0.000299191	0.014097327	Up	0.345697909	0.163735071	1.097115495	0.837367539	5122	proprotein convertase subtilisin/kexin type 1	GO:0004252,GO:0005615,GO:0006508,GO:0007267,GO:0016020,GO:0016485,GO:0016486,GO:0030133,GO:0034774,GO:0042802,GO:0043005,GO:0043043	serine-type endopeptidase activity|extracellular space|proteolysis|cell-cell signaling|membrane|protein processing|peptide hormone processing|transport vesicle|secretory granule lumen|identical protein binding|neuron projection|peptide biosynthetic process
PDK4	3139.54749	0.286703746	4.205302015	2.306452917	1.205675842	2.61E-05	0.002264836	Up	41.07611884	20.68497751	77.36227197	68.71130345	5166	pyruvate dehydrogenase kinase 4	GO:0004672,GO:0004740,GO:0005515,GO:0005524,GO:0005739,GO:0005759,GO:0006006,GO:0006468,GO:0006885,GO:0008286,GO:0009267,GO:0010510,GO:0010565,GO:0010906,GO:0042304,GO:0042593,GO:0042594,GO:0045124,GO:0046320,GO:0071398,GO:0072593,GO:2000811	protein kinase activity|pyruvate dehydrogenase (acetyl-transferring) kinase activity|protein binding|ATP binding|mitochondrion|mitochondrial matrix|glucose metabolic process|protein phosphorylation|regulation of pH|insulin receptor signaling pathway|cellular response to starvation|regulation of acetyl-CoA biosynthetic process from pyruvate|regulation of cellular ketone metabolic process|regulatio…
PER1	197.0708424	0.321771146	-4.065401234	0.40384433	-1.308128813	4.79E-05	0.003438478	Down	2.988618291	2.968655894	1.100699783	1.401874383	5187	period circadian regulator 1	GO:0000122,GO:0000976,GO:0000978,GO:0001222,GO:0002028,GO:0005515,GO:0005634,GO:0005654,GO:0005737,GO:0005829,GO:0007623,GO:0009649,GO:0010608,GO:0019900,GO:0031490,GO:0031625,GO:0032922,GO:0042634,GO:0042752,GO:0043124,GO:0043153,GO:0043966,GO:0043967,GO:0045892,GO:0045944,GO:0046329,GO:0051591,GO:0070888,GO:0070932,GO:0097167,GO:1900015,GO:1900744,GO:2000323	negative regulation of transcription by RNA polymerase II|transcription regulatory region sequence-specific DNA binding|RNA polymerase II cis-regulatory region sequence-specific DNA binding|transcription corepressor binding|regulation of sodium ion transport|protein binding|nucleus|nucleoplasm|cytoplasm|cytosol|circadian rhythm|entrainment of circadian clock|posttranscriptional regulation of gene…	hsa04710,hsa04713	Circadian rhythm|Circadian entrainment
PGM2L1	509.5396894	0.290753235	-3.50594638	0.493333359	-1.019365251	0.000454987	0.018680795	Down	5.751437643	3.561309688	2.671883046	2.06689147	283209	phosphoglucomutase 2 like 1	GO:0005829,GO:0005978,GO:0005980,GO:0016868,GO:0019388,GO:0046872,GO:0047933,GO:0061621	cytosol|glycogen biosynthetic process|glycogen catabolic process|intramolecular transferase activity, phosphotransferases|galactose catabolic process|metal ion binding|glucose-1,6-bisphosphate synthase activity|canonical glycolysis	hsa00500	Starch and sucrose metabolism
PI3	128.5356897	0.388968299	4.829947174	3.677426068	1.878696338	1.37E-06	0.000238163	Up	4.395766936	6.972261282	20.64820477	23.31872118	5266	peptidase inhibitor 3	GO:0001533,GO:0004866,GO:0004867,GO:0005576,GO:0005615,GO:0005829,GO:0007620,GO:0010951,GO:0018149,GO:0019730,GO:0019731,GO:0030280,GO:0031012,GO:0045087,GO:0070268	cornified envelope|endopeptidase inhibitor activity|serine-type endopeptidase inhibitor activity|extracellular region|extracellular space|cytosol|copulation|negative regulation of endopeptidase activity|peptide cross-linking|antimicrobial humoral response|antibacterial humoral response|structural constituent of skin epidermis|extracellular matrix|innate immune response|cornification
PI4K2B	233.7778834	0.324876099	-3.558573003	0.448725378	-1.156095315	0.000372875	0.016228743	Down	6.369691715	3.905960268	2.204879494	2.538491115	55300	phosphatidylinositol 4-kinase type 2 beta	GO:0004430,GO:0005524,GO:0005768,GO:0005802,GO:0005829,GO:0005886,GO:0006661,GO:0007030,GO:0007032,GO:0016020,GO:0046854	1-phosphatidylinositol 4-kinase activity|ATP binding|endosome|trans-Golgi network|cytosol|plasma membrane|phosphatidylinositol biosynthetic process|Golgi organization|endosome organization|membrane|phosphatidylinositol phosphorylation	hsa00562,hsa04070	Inositol phosphate metabolism|Phosphatidylinositol signaling system
PIF1	302.7752969	0.283250312	-4.174078779	0.440645654	-1.182309118	2.99E-05	0.002526746	Down	8.218414624	8.427714827	3.87131511	3.777514725	80119	PIF1 5'-to-3' DNA helicase	GO:0000002,GO:0000287,GO:0000723,GO:0000781,GO:0005524,GO:0005634,GO:0005657,GO:0005739,GO:0006260,GO:0006281,GO:0006310,GO:0010521,GO:0017116,GO:0032204,GO:0032211,GO:0032508,GO:0033678,GO:0042162,GO:0043139,GO:0051880,GO:0051974	mitochondrial genome maintenance|magnesium ion binding|telomere maintenance|chromosome, telomeric region|ATP binding|nucleus|replication fork|mitochondrion|DNA replication|DNA repair|DNA recombination|telomerase inhibitor activity|single-stranded DNA helicase activity|regulation of telomere maintenance|negative regulation of telomere maintenance via telomerase|DNA duplex unwinding|5'-3' DNA/RNA h…
PKN3	543.5792338	0.266252243	-3.83243356	0.492981689	-1.020394033	0.000126882	0.007364339	Down	8.242421978	9.284370639	4.263953556	4.759618158	29941	protein kinase N3	GO:0004672,GO:0004674,GO:0004698,GO:0005515,GO:0005524,GO:0005634,GO:0005794,GO:0006468,GO:0007165,GO:0010631,GO:0018105,GO:0035556,GO:0048471	protein kinase activity|protein serine/threonine kinase activity|calcium-dependent protein kinase C activity|protein binding|ATP binding|nucleus|Golgi apparatus|protein phosphorylation|signal transduction|epithelial cell migration|peptidyl-serine phosphorylation|intracellular signal transduction|perinuclear region of cytoplasm	hsa04151	PI3K-Akt signaling pathway
PLAU	1745.285736	0.232556572	-5.063531972	0.442099303	-1.177557636	4.12E-07	9.74E-05	Down	58.66647294	55.00828372	24.430058	27.8083272	5328	plasminogen activator, urokinase	GO:0001666,GO:0004252,GO:0005515,GO:0005576,GO:0005615,GO:0005886,GO:0005925,GO:0006508,GO:0006935,GO:0007165,GO:0007596,GO:0009986,GO:0010469,GO:0014909,GO:0014910,GO:0030335,GO:0031639,GO:0033628,GO:0035579,GO:0042127,GO:0042730,GO:0043312,GO:0061041,GO:0070062,GO:0070821,GO:2000097	response to hypoxia|serine-type endopeptidase activity|protein binding|extracellular region|extracellular space|plasma membrane|focal adhesion|proteolysis|chemotaxis|signal transduction|blood coagulation|cell surface|regulation of signaling receptor activity|smooth muscle cell migration|regulation of smooth muscle cell migration|positive regulation of cell migration|plasminogen activation|regulat…	hsa04064,hsa04610,hsa05202,hsa05205,hsa05206,hsa05215	NF-kappa B signaling pathway|Complement and coagulation cascades|Transcriptional misregulation in cancer|Proteoglycans in cancer|MicroRNAs in cancer|Prostate cancer
PLEKHH2	290.7488089	0.358477741	4.253335846	2.877321095	1.524726228	2.11E-05	0.001867549	Up	1.65645851	0.709327173	3.917528801	3.048661019	130271	pleckstrin homology, MyTH4 and FERM domain containing H2	GO:0003779,GO:0005515,GO:0005654,GO:0005737,GO:0005829,GO:0005886,GO:0016604,GO:0030027,GO:0030835,GO:0030864,GO:0042802	actin binding|protein binding|nucleoplasm|cytoplasm|cytosol|plasma membrane|nuclear body|lamellipodium|negative regulation of actin filament depolymerization|cortical actin cytoskeleton|identical protein binding
PLK1	2104.92044	0.24326744	-5.062155073	0.42588697	-1.231457505	4.15E-07	9.74E-05	Down	72.54728695	84.25985829	33.19221346	36.61462668	5347	polo like kinase 1	GO:0000070,GO:0000086,GO:0000122,GO:0000132,GO:0000278,GO:0000281,GO:0000287,GO:0000776,GO:0000785,GO:0000795,GO:0000922,GO:0000942,GO:0001578,GO:0004672,GO:0004674,GO:0005515,GO:0005524,GO:0005634,GO:0005654,GO:0005737,GO:0005813,GO:0005814,GO:0005819,GO:0005829,GO:0005876,GO:0006468,GO:0006511,GO:0007062,GO:0007077,GO:0007094,GO:0007098,GO:0007346,GO:0008017,GO:0010389,GO:0010800,GO:0010997,GO:…	mitotic sister chromatid segregation|G2/M transition of mitotic cell cycle|negative regulation of transcription by RNA polymerase II|establishment of mitotic spindle orientation|mitotic cell cycle|mitotic cytokinesis|magnesium ion binding|kinetochore|chromatin|synaptonemal complex|spindle pole|condensed nuclear chromosome outer kinetochore|microtubule bundle formation|protein kinase activity|prot…	hsa04068,hsa04110,hsa04114,hsa04914	FoxO signaling pathway|Cell cycle|Oocyte meiosis|Progesterone-mediated oocyte maturation
POLE4	661.8083553	0.313450498	-3.384048858	0.479388831	-1.060731799	0.000714253	0.025334154	Down	35.78853754	57.05374289	20.39468032	26.4384161	56655	DNA polymerase epsilon 4, accessory subunit	GO:0000082,GO:0003677,GO:0003887,GO:0005515,GO:0005634,GO:0005654,GO:0005671,GO:0006270,GO:0008622,GO:0032201,GO:0046982,GO:0071897	G1/S transition of mitotic cell cycle|DNA binding|DNA-directed DNA polymerase activity|protein binding|nucleus|nucleoplasm|Ada2/Gcn5/Ada3 transcription activator complex|DNA replication initiation|epsilon DNA polymerase complex|telomere maintenance via semi-conservative replication|protein heterodimerization activity|DNA biosynthetic process	hsa03030,hsa03410,hsa03420	DNA replication|Base excision repair|Nucleotide excision repair
PPP1R13L	216.065954	0.322507334	-3.457604333	0.461658273	-1.115102755	0.000545001	0.021024531	Down	4.588260395	5.452672494	2.165091568	2.678888712	10848	protein phosphatase 1 regulatory subunit 13 like	GO:0000122,GO:0003215,GO:0003229,GO:0003714,GO:0005515,GO:0005634,GO:0005654,GO:0005829,GO:0006351,GO:0006357,GO:0006915,GO:0008134,GO:0009791,GO:0030054,GO:0031076,GO:0035264,GO:0042633,GO:0042802,GO:0045171,GO:0045296,GO:0045597,GO:0048871,GO:0060048,GO:1901796	negative regulation of transcription by RNA polymerase II|cardiac right ventricle morphogenesis|ventricular cardiac muscle tissue development|transcription corepressor activity|protein binding|nucleus|nucleoplasm|cytosol|transcription, DNA-templated|regulation of transcription by RNA polymerase II|apoptotic process|transcription factor binding|post-embryonic development|cell junction|embryonic ca…
PPP1R14A	896.798137	0.328429208	-4.616372572	0.349617283	-1.516151589	3.91E-06	0.000554041	Down	96.35966542	173.0296675	42.4487046	56.91437633	94274	protein phosphatase 1 regulatory inhibitor subunit 14A	GO:0004865,GO:0005829,GO:0032515,GO:0042325	protein serine/threonine phosphatase inhibitor activity|cytosol|negative regulation of phosphoprotein phosphatase activity|regulation of phosphorylation	hsa04270	Vascular smooth muscle contraction
PPP2CA	3146.287042	0.220974936	-5.228051123	0.448982693	-1.15526826	1.71E-07	4.56E-05	Down	53.6068076	48.14921228	23.44790501	24.0223017	5515	protein phosphatase 2 catalytic subunit alpha	GO:0000159,GO:0000184,GO:0000188,GO:0000775,GO:0000922,GO:0001932,GO:0004721,GO:0004722,GO:0005515,GO:0005634,GO:0005739,GO:0005829,GO:0005886,GO:0006275,GO:0006355,GO:0006470,GO:0006672,GO:0006915,GO:0007084,GO:0007498,GO:0008022,GO:0008380,GO:0010033,GO:0010288,GO:0010719,GO:0015630,GO:0016020,GO:0019932,GO:0030111,GO:0030155,GO:0030308,GO:0035970,GO:0040008,GO:0042532,GO:0045121,GO:0045202,GO:…	protein phosphatase type 2A complex|nuclear-transcribed mRNA catabolic process, nonsense-mediated decay|inactivation of MAPK activity|chromosome, centromeric region|spindle pole|regulation of protein phosphorylation|phosphoprotein phosphatase activity|protein serine/threonine phosphatase activity|protein binding|nucleus|mitochondrion|cytosol|plasma membrane|regulation of DNA replication|regulatio…	hsa03015,hsa04071,hsa04114,hsa04136,hsa04140,hsa04151,hsa04152,hsa04261,hsa04350,hsa04390,hsa04530,hsa04728,hsa04730,hsa05142,hsa05160,hsa05165	mRNA surveillance pathway|Sphingolipid signaling pathway|Oocyte meiosis|Autophagy - other|Autophagy - animal|PI3K-Akt signaling pathway|AMPK signaling pathway|Adrenergic signaling in cardiomyocytes|TGF-beta signaling pathway|Hippo signaling pathway|Tight junction|Dopaminergic synapse|Long-term depression|Chagas disease|Hepatitis C|Human papillomavirus infection
PRG4	53.86468436	0.498963333	3.168615934	2.991819561	1.581023168	0.001531666	0.040596745	Up	0.44372054	0.264203839	1.215971732	0.968638854	10216	proteoglycan 4	GO:0005044,GO:0006897,GO:0006955,GO:0030021,GO:0030247,GO:0062023	scavenger receptor activity|endocytosis|immune response|extracellular matrix structural constituent conferring compression resistance|polysaccharide binding|collagen-containing extracellular matrix
PRICKLE4	260.3999259	0.293979318	3.432917363	2.012804015	1.009206705	0.000597124	0.022359757	Up	6.405315178	5.316950911	11.40048338	13.05203703	29964	prickle planar cell polarity protein 4	GO:0001725,GO:0003674,GO:0003779,GO:0005634,GO:0005912,GO:0007507,GO:0008150,GO:0008270,GO:0030018,GO:0030036,GO:0031941,GO:0051371,GO:0061061	stress fiber|molecular_function|actin binding|nucleus|adherens junction|heart development|biological_process|zinc ion binding|Z disc|actin cytoskeleton organization|filamentous actin|muscle alpha-actinin binding|muscle structure development	hsa04310	Wnt signaling pathway
PRR11	1356.232907	0.232317356	-4.934114881	0.451788508	-1.146280522	8.05E-07	0.00016064	Down	17.74183109	14.61074579	7.836761265	7.326343951	55771	proline rich 11	GO:0005634,GO:0005737,GO:0007050,GO:0016020,GO:0051726	nucleus|cytoplasm|cell cycle arrest|membrane|regulation of cell cycle
PTPRH	150.9739717	0.350592727	3.358029238	2.261532344	1.17730063	0.000785003	0.026639221	Up	1.026896106	1.357046991	2.932637706	2.723419387	5794	protein tyrosine phosphatase receptor type H	GO:0004725,GO:0005001,GO:0005515,GO:0005737,GO:0005887,GO:0006470,GO:0006915,GO:0016324,GO:0031528,GO:0035335,GO:0045296	protein tyrosine phosphatase activity|transmembrane receptor protein tyrosine phosphatase activity|protein binding|cytoplasm|integral component of plasma membrane|protein dephosphorylation|apoptotic process|apical plasma membrane|microvillus membrane|peptidyl-tyrosine dephosphorylation|cadherin binding
PTTG1	1733.351737	0.272947229	-5.316210602	0.365756408	-1.451044954	1.06E-07	3.15E-05	Down	123.9663845	175.9792252	54.34802759	60.88687357	9232	PTTG1 regulator of sister chromatid separation, securin	GO:0004869,GO:0005515,GO:0005634,GO:0005737,GO:0005829,GO:0006281,GO:0006511,GO:0007283,GO:0010951,GO:0017124,GO:0031145,GO:0045143,GO:0051276,GO:0051301,GO:2000816	cysteine-type endopeptidase inhibitor activity|protein binding|nucleus|cytoplasm|cytosol|DNA repair|ubiquitin-dependent protein catabolic process|spermatogenesis|negative regulation of endopeptidase activity|SH3 domain binding|anaphase-promoting complex-dependent catabolic process|homologous chromosome segregation|chromosome organization|cell division|negative regulation of mitotic sister chromat…	hsa04110,hsa04114,hsa05166	Cell cycle|Oocyte meiosis|Human T-cell leukemia virus 1 infection
PUDP	451.0395706	0.26357425	-5.874648546	0.341887579	-1.548406087	4.24E-09	2.46E-06	Down	16.26709483	15.87431044	5.617504476	5.823104496	8226	pseudouridine 5'-phosphatase	GO:0003674,GO:0005515,GO:0005829,GO:0008150,GO:0009117,GO:0016311,GO:0016791,GO:0043097,GO:0046872,GO:1990738	molecular_function|protein binding|cytosol|biological_process|nucleotide metabolic process|dephosphorylation|phosphatase activity|pyrimidine nucleoside salvage|metal ion binding|pseudouridine 5'-phosphatase activity
RAB39B	76.10505006	0.426437744	4.128261297	3.388029495	1.760446434	3.66E-05	0.002881038	Up	0.627140878	0.547172815	2.085751673	2.046778482	116442	RAB39B, member RAS oncogene family	GO:0000139,GO:0003924,GO:0005515,GO:0005525,GO:0005794,GO:0005886,GO:0006914,GO:0010506,GO:0015031,GO:0016192,GO:0030659,GO:0031489,GO:0031982,GO:0032482,GO:0043005,GO:0050808	Golgi membrane|GTPase activity|protein binding|GTP binding|Golgi apparatus|plasma membrane|autophagy|regulation of autophagy|protein transport|vesicle-mediated transport|cytoplasmic vesicle membrane|myosin V binding|vesicle|Rab protein signal transduction|neuron projection|synapse organization	hsa04140,hsa05014,hsa05022	Autophagy - animal|Amyotrophic lateral sclerosis|Pathways of neurodegeneration - multiple diseases
RAC3	257.6864988	0.33934633	-3.59171504	0.429629417	-1.218835317	0.000328509	0.014886148	Down	15.84540337	23.7485653	7.837787461	10.03478855	5881	Rac family small GTPase 3	GO:0003924,GO:0005515,GO:0005525,GO:0005829,GO:0005856,GO:0005886,GO:0005938,GO:0007015,GO:0007163,GO:0007264,GO:0008360,GO:0012505,GO:0014041,GO:0016055,GO:0019901,GO:0021894,GO:0030027,GO:0030031,GO:0030036,GO:0030426,GO:0030865,GO:0031175,GO:0031410,GO:0031941,GO:0032956,GO:0033630,GO:0035556,GO:0042995,GO:0043005,GO:0043025,GO:0043231,GO:0045202,GO:0048306,GO:0048471,GO:0048873,GO:0050885,GO:…	GTPase activity|protein binding|GTP binding|cytosol|cytoskeleton|plasma membrane|cell cortex|actin filament organization|establishment or maintenance of cell polarity|small GTPase mediated signal transduction|regulation of cell shape|endomembrane system|regulation of neuron maturation|Wnt signaling pathway|protein kinase binding|cerebral cortex GABAergic interneuron development|lamellipodium|cell…	hsa04010,hsa04014,hsa04015,hsa04024,hsa04062,hsa04071,hsa04310,hsa04360,hsa04370,hsa04510,hsa04520,hsa04650,hsa04662,hsa04664,hsa04810,hsa05135,hsa05163,hsa05170,hsa05200,hsa05210,hsa05212,hsa05231,hsa05416,hsa05418	MAPK signaling pathway|Ras signaling pathway|Rap1 signaling pathway|cAMP signaling pathway|Chemokine signaling pathway|Sphingolipid signaling pathway|Wnt signaling pathway|Axon guidance|VEGF signaling pathway|Focal adhesion|Adherens junction|Natural killer cell mediated cytotoxicity|B cell receptor signaling pathway|Fc epsilon RI signaling pathway|Regulation of actin cytoskeleton|Yersinia infecti…	other
RARRES1	489.1550671	0.258664572	5.025902272	2.462327847	1.300022862	5.01E-07	0.000110313	Up	9.636107674	8.005014681	22.1926788	22.85511774	5918	retinoic acid receptor responder 1	GO:0005515,GO:0005615,GO:0008191,GO:0008285,GO:0010951,GO:0016021,GO:0070062	protein binding|extracellular space|metalloendopeptidase inhibitor activity|negative regulation of cell population proliferation|negative regulation of endopeptidase activity|integral component of membrane|extracellular exosome
RFLNB	322.2490294	0.281398214	-4.29306891	0.432849703	-1.208061924	1.76E-05	0.001622332	Down	7.091436167	7.203659379	3.088482096	3.357958105	359845	refilin B	GO:0001837,GO:0005737,GO:0031005,GO:0032432,GO:0048705,GO:0061182,GO:0061572,GO:1900158	epithelial to mesenchymal transition|cytoplasm|filamin binding|actin filament bundle|skeletal system morphogenesis|negative regulation of chondrocyte development|actin filament bundle organization|negative regulation of bone mineralization involved in bone maturation
RHOBTB1	1437.967369	0.252057319	4.870327028	2.341773552	1.227601575	1.11E-06	0.000197589	Up	5.723194242	3.793475936	12.1669945	10.83698017	9886	Rho related BTB domain containing 1	GO:0003924,GO:0005515,GO:0005525,GO:0005829,GO:0005856,GO:0005886,GO:0005938,GO:0007015,GO:0007163,GO:0007264,GO:0008360,GO:0019901,GO:0030865,GO:0031410,GO:0032956,GO:0042995,GO:0043231,GO:0043652,GO:0051056	GTPase activity|protein binding|GTP binding|cytosol|cytoskeleton|plasma membrane|cell cortex|actin filament organization|establishment or maintenance of cell polarity|small GTPase mediated signal transduction|regulation of cell shape|protein kinase binding|cortical cytoskeleton organization|cytoplasmic vesicle|regulation of actin cytoskeleton organization|cell projection|intracellular membrane-bo…	hsa04120	Ubiquitin mediated proteolysis
RIDA	334.7879251	0.275442611	-3.711175747	0.492359521	-1.022215939	0.000206299	0.010453292	Down	26.42297048	25.94877384	13.33012	13.52339486	10247	reactive intermediate imine deaminase A homolog	GO:0003723,GO:0003729,GO:0005515,GO:0005634,GO:0005737,GO:0005739,GO:0005759,GO:0005777,GO:0005829,GO:0006402,GO:0016892,GO:0017148,GO:0019239,GO:0019518,GO:0061157,GO:0070062,GO:0090502,GO:0120241,GO:1901565	RNA binding|mRNA binding|protein binding|nucleus|cytoplasm|mitochondrion|mitochondrial matrix|peroxisome|cytosol|mRNA catabolic process|endoribonuclease activity, producing 3'-phosphomonoesters|negative regulation of translation|deaminase activity|L-threonine catabolic process to glycine|mRNA destabilization|extracellular exosome|RNA phosphodiester bond hydrolysis, endonucleolytic|2-iminobutanoat…
RNF38	666.1164313	0.270052192	4.338700849	2.252731972	1.171675673	1.43E-05	0.001467338	Up	4.4441607	2.847347248	8.941099858	8.001535208	152006	ring finger protein 38	GO:0005515,GO:0005634,GO:0005654,GO:0008584,GO:0016567,GO:0036126,GO:0046872,GO:0061630	protein binding|nucleus|nucleoplasm|male gonad development|protein ubiquitination|sperm flagellum|metal ion binding|ubiquitin protein ligase activity
RNF44	1299.191205	0.239064981	4.283524143	2.033606601	1.024040618	1.84E-05	0.001663821	Up	10.35960556	7.716744975	19.18233695	18.84659958	22838	ring finger protein 44	GO:0005515,GO:0046872	protein binding|metal ion binding
RPIA	243.8384343	0.310320969	-3.696410908	0.451540152	-1.147073814	0.000218669	0.010853089	Down	10.00405035	11.27181172	4.4873819	5.538819085	22934	ribose 5-phosphate isomerase A	GO:0004751,GO:0005515,GO:0005829,GO:0006014,GO:0006098,GO:0009052,GO:0019693,GO:0042802,GO:0043231,GO:0048029	ribose-5-phosphate isomerase activity|protein binding|cytosol|D-ribose metabolic process|pentose-phosphate shunt|pentose-phosphate shunt, non-oxidative branch|ribose phosphate metabolic process|identical protein binding|intracellular membrane-bounded organelle|monosaccharide binding	hsa00030	Pentose phosphate pathway
RPP25L	510.8914214	0.316044238	-3.248439385	0.490848411	-1.02665055	0.001160399	0.034863856	Down	27.3783467	45.07589598	18.0754876	19.41876669	138716	ribonuclease P/MRP subunit p25 like	GO:0000172,GO:0001682,GO:0003723,GO:0005515	ribonuclease MRP complex|tRNA 5'-leader removal|RNA binding|protein binding	hsa03008,hsa03013	Ribosome biogenesis in eukaryotes|RNA transport
SAMD5	94.09428096	0.451850611	-3.592228609	0.324625741	-1.623150692	0.000327862	0.014886148	Down	1.568584307	0.761605227	0.480298925	0.296759761	389432	sterile alpha motif domain containing 5	GO:0005737	cytoplasm
SC5D	351.8738433	0.292535893	-4.240824389	0.423198568	-1.240593348	2.23E-05	0.001961145	Down	4.876224379	3.24769646	1.920879162	1.629544565	6309	sterol-C5-desaturase	GO:0000248,GO:0005506,GO:0005789,GO:0006629,GO:0016020,GO:0016021,GO:0016126,GO:0016491,GO:0033489,GO:0033490,GO:0045540,GO:0055114	C-5 sterol desaturase activity|iron ion binding|endoplasmic reticulum membrane|lipid metabolic process|membrane|integral component of membrane|sterol biosynthetic process|oxidoreductase activity|cholesterol biosynthetic process via desmosterol|cholesterol biosynthetic process via lathosterol|regulation of cholesterol biosynthetic process|oxidation-reduction process	hsa00100	Steroid biosynthesis
SDHD	684.7780833	0.252083305	-4.448578241	0.459643644	-1.121412303	8.64E-06	0.001017861	Down	42.10157526	31.96344878	17.5664945	17.66284439	6392	succinate dehydrogenase complex subunit D	GO:0000104,GO:0005515,GO:0005739,GO:0005740,GO:0005743,GO:0005749,GO:0006099,GO:0006121,GO:0009055,GO:0016021,GO:0020037,GO:0046872,GO:0048039	succinate dehydrogenase activity|protein binding|mitochondrion|mitochondrial envelope|mitochondrial inner membrane|mitochondrial respiratory chain complex II, succinate dehydrogenase complex (ubiquinone)|tricarboxylic acid cycle|mitochondrial electron transport, succinate to ubiquinone|electron transfer activity|integral component of membrane|heme binding|metal ion binding|ubiquinone binding	hsa00020,hsa00190,hsa04714,hsa04932,hsa05010,hsa05012,hsa05014,hsa05016,hsa05020,hsa05022	Citrate cycle (TCA cycle)|Oxidative phosphorylation|Thermogenesis|Non-alcoholic fatty liver disease|Alzheimer disease|Parkinson disease|Amyotrophic lateral sclerosis|Huntington disease|Prion disease|Pathways of neurodegeneration - multiple diseases
SEMA4G	664.0308172	0.248880585	4.282231611	2.093278563	1.065764311	1.85E-05	0.001663821	Up	5.175944194	5.287138213	11.74835779	11.09303667	57715	semaphorin 4G	GO:0001755,GO:0005515,GO:0005615,GO:0005887,GO:0007411,GO:0030215,GO:0030335,GO:0045499,GO:0048843,GO:0050919,GO:0071526	neural crest cell migration|protein binding|extracellular space|integral component of plasma membrane|axon guidance|semaphorin receptor binding|positive regulation of cell migration|chemorepellent activity|negative regulation of axon extension involved in axon guidance|negative chemotaxis|semaphorin-plexin signaling pathway	hsa04360	Axon guidance
SERPINA6	141.5406205	0.367825152	4.175237713	2.899406164	1.535757448	2.98E-05	0.002526746	Up	2.288171418	3.323533711	8.219279295	8.868045393	866	serpin family A member 6	GO:0004867,GO:0005496,GO:0005615,GO:0008211,GO:0010951,GO:0070062	serine-type endopeptidase inhibitor activity|steroid binding|extracellular space|glucocorticoid metabolic process|negative regulation of endopeptidase activity|extracellular exosome
SERPINE1	6638.878704	0.225696772	-4.494924176	0.495003326	-1.014489876	6.96E-06	0.000879857	Down	176.4962597	133.024161	79.20116759	79.31429156	5054	serpin family E member 1	GO:0001525,GO:0002020,GO:0002576,GO:0004867,GO:0005102,GO:0005515,GO:0005576,GO:0005615,GO:0005886,GO:0007623,GO:0010469,GO:0010757,GO:0010951,GO:0014912,GO:0030194,GO:0030195,GO:0030198,GO:0030336,GO:0031093,GO:0032757,GO:0033629,GO:0035491,GO:0042730,GO:0045766,GO:0045944,GO:0048260,GO:0050729,GO:0050829,GO:0051918,GO:0061044,GO:0061045,GO:0062023,GO:0070062,GO:0071222,GO:0090026,GO:0090399,GO:…	angiogenesis|protease binding|platelet degranulation|serine-type endopeptidase inhibitor activity|signaling receptor binding|protein binding|extracellular region|extracellular space|plasma membrane|circadian rhythm|regulation of signaling receptor activity|negative regulation of plasminogen activation|negative regulation of endopeptidase activity|negative regulation of smooth muscle cell migratio…	hsa04066,hsa04115,hsa04218,hsa04371,hsa04390,hsa04610,hsa04933,hsa05142	HIF-1 signaling pathway|p53 signaling pathway|Cellular senescence|Apelin signaling pathway|Hippo signaling pathway|Complement and coagulation cascades|AGE-RAGE signaling pathway in diabetic complications|Chagas disease
SERPINI1	101.2242118	0.411296114	4.592128863	3.703077536	1.888724757	4.39E-06	0.000608953	Up	2.041859298	1.100491553	6.514854663	5.457542936	5274	serpin family I member 1	GO:0004867,GO:0005615,GO:0007417,GO:0007422,GO:0010951,GO:0010976,GO:0030155,GO:0034774,GO:0043025,GO:0043204,GO:0060205,GO:0070062	serine-type endopeptidase inhibitor activity|extracellular space|central nervous system development|peripheral nervous system development|negative regulation of endopeptidase activity|positive regulation of neuron projection development|regulation of cell adhesion|secretory granule lumen|neuronal cell body|perikaryon|cytoplasmic vesicle lumen|extracellular exosome
SFRP4	97.12112761	0.398216749	-3.163319171	0.417634651	-1.259686676	0.001559812	0.040897827	Down	2.788861832	2.716229521	0.997273395	1.391841992	6424	secreted frizzled related protein 4	GO:0002092,GO:0005515,GO:0005615,GO:0005634,GO:0005737,GO:0008285,GO:0009725,GO:0009986,GO:0010628,GO:0017147,GO:0030154,GO:0030178,GO:0030510,GO:0035567,GO:0043065,GO:0043433,GO:0045606,GO:0055062,GO:0060070,GO:0060349,GO:0090090,GO:0090263,GO:1902174,GO:2000051,GO:2000119	positive regulation of receptor internalization|protein binding|extracellular space|nucleus|cytoplasm|negative regulation of cell population proliferation|response to hormone|cell surface|positive regulation of gene expression|Wnt-protein binding|cell differentiation|negative regulation of Wnt signaling pathway|regulation of BMP signaling pathway|non-canonical Wnt signaling pathway|positive regul…	hsa04310	Wnt signaling pathway
SGCB	541.4443966	0.257688108	-5.300281533	0.388013964	-1.36581952	1.16E-07	3.36E-05	Down	11.90719949	9.370161484	4.324084786	4.228604696	6443	sarcoglycan beta	GO:0005515,GO:0005737,GO:0005856,GO:0005887,GO:0007517,GO:0016010,GO:0016012,GO:0042383,GO:0048747,GO:0055013,GO:0097084	protein binding|cytoplasm|cytoskeleton|integral component of plasma membrane|muscle organ development|dystrophin-associated glycoprotein complex|sarcoglycan complex|sarcolemma|muscle fiber development|cardiac muscle cell development|vascular associated smooth muscle cell development	hsa05410,hsa05412,hsa05414,hsa05416	Hypertrophic cardiomyopathy|Arrhythmogenic right ventricular cardiomyopathy|Dilated cardiomyopathy|Viral myocarditis
SIK1	72.41484899	0.636372541	3.286353004	4.261451199	2.091344811	0.001014937	0.031578776	Up	0.380107317	0.292552999	0.428913084	2.51223884	150094	salt inducible kinase 1	GO:0000287,GO:0002028,GO:0004674,GO:0005515,GO:0005524,GO:0005634,GO:0005737,GO:0006468,GO:0007049,GO:0007346,GO:0008140,GO:0010830,GO:0010868,GO:0019901,GO:0032792,GO:0035556,GO:0042149,GO:0043153,GO:0045595,GO:0045721,GO:0046777,GO:0048511,GO:0055007,GO:0071889,GO:0106310,GO:0106311,GO:2000210	magnesium ion binding|regulation of sodium ion transport|protein serine/threonine kinase activity|protein binding|ATP binding|nucleus|cytoplasm|protein phosphorylation|cell cycle|regulation of mitotic cell cycle|cAMP response element binding protein binding|regulation of myotube differentiation|negative regulation of triglyceride biosynthetic process|protein kinase binding|negative regulation of …	hsa04922	Glucagon signaling pathway
SLC26A9	64.47039228	0.467528951	4.004022953	3.660388174	1.871996651	6.23E-05	0.004207306	Up	0.279308197	0.374823068	1.326346142	1.185581936	115019	solute carrier family 26 member 9	GO:0005254,GO:0005886,GO:0005887,GO:0006811,GO:0006820,GO:0006821,GO:0008271,GO:0009986,GO:0010628,GO:0015106,GO:0015108,GO:0015116,GO:0015301,GO:0015701,GO:0016324,GO:0019531,GO:0019532,GO:0051117,GO:0070062,GO:1902358,GO:1902476	chloride channel activity|plasma membrane|integral component of plasma membrane|ion transport|anion transport|chloride transport|secondary active sulfate transmembrane transporter activity|cell surface|positive regulation of gene expression|bicarbonate transmembrane transporter activity|chloride transmembrane transporter activity|sulfate transmembrane transporter activity|anion:anion antiporter a…	hsa04978	Mineral absorption
SLC38A1	2364.776853	0.279325305	-4.985604213	0.380876342	-1.392605417	6.18E-07	0.000127213	Down	23.57631766	12.68591385	7.590317482	6.59578105	81539	solute carrier family 38 member 1	GO:0001504,GO:0003333,GO:0005283,GO:0005295,GO:0005515,GO:0005886,GO:0005887,GO:0006814,GO:0006865,GO:0006868,GO:0015171,GO:0015175,GO:0015179,GO:0015186,GO:0015804,GO:0015807,GO:0016021,GO:0016323,GO:0043025,GO:0070062,GO:0098591,GO:0150104,GO:1902475	neurotransmitter uptake|amino acid transmembrane transport|amino acid:sodium symporter activity|neutral amino acid:sodium symporter activity|protein binding|plasma membrane|integral component of plasma membrane|sodium ion transport|amino acid transport|glutamine transport|amino acid transmembrane transporter activity|neutral amino acid transmembrane transporter activity|L-amino acid transmembrane…	hsa04724,hsa04727	Glutamatergic synapse|GABAergic synapse
SLC40A1	932.2400443	0.283404627	4.161525744	2.264818832	1.179395651	3.16E-05	0.002587592	Up	11.87808999	6.632633312	23.27930526	19.83302427	30061	solute carrier family 40 member 1	GO:0005381,GO:0005515,GO:0005654,GO:0005737,GO:0005829,GO:0005886,GO:0005887,GO:0006879,GO:0015093,GO:0016021,GO:0016323,GO:0017046,GO:0034755,GO:0055072,GO:0060586,GO:0072511,GO:1903988	iron ion transmembrane transporter activity|protein binding|nucleoplasm|cytoplasm|cytosol|plasma membrane|integral component of plasma membrane|cellular iron ion homeostasis|ferrous iron transmembrane transporter activity|integral component of membrane|basolateral plasma membrane|peptide hormone binding|iron ion transmembrane transport|iron ion homeostasis|multicellular organismal iron ion homeos…	hsa04216,hsa04978	Ferroptosis|Mineral absorption
SLC4A8	98.69940516	0.39746487	3.717321582	2.784666854	1.47750474	0.000201346	0.010242981	Up	0.251424872	0.1776808	0.702514595	0.53471746	9498	solute carrier family 4 member 8	GO:0005452,GO:0005886,GO:0008021,GO:0008510,GO:0015081,GO:0015106,GO:0015108,GO:0015301,GO:0015701,GO:0016020,GO:0016021,GO:0022857,GO:0030425,GO:0032279,GO:0032280,GO:0032809,GO:0035725,GO:0042391,GO:0042734,GO:0043005,GO:0043195,GO:0043679,GO:0050801,GO:0050804,GO:0051453,GO:0055085,GO:0097386,GO:0097457,GO:0098793,GO:0098978,GO:0150104,GO:1902476,GO:2000302	inorganic anion exchanger activity|plasma membrane|synaptic vesicle|sodium:bicarbonate symporter activity|sodium ion transmembrane transporter activity|bicarbonate transmembrane transporter activity|chloride transmembrane transporter activity|anion:anion antiporter activity|bicarbonate transport|membrane|integral component of membrane|transmembrane transporter activity|dendrite|asymmetric synapse…
SLC52A3	55.76072664	0.483620977	3.325097066	3.048472836	1.608086691	0.000883878	0.028590632	Up	0.64576248	0.532782355	1.668908504	2.052921899	113278	solute carrier family 52 member 3	GO:0005515,GO:0005737,GO:0005886,GO:0005887,GO:0006771,GO:0007605,GO:0016324,GO:0031965,GO:0032217,GO:0032218,GO:0034605	protein binding|cytoplasm|plasma membrane|integral component of plasma membrane|riboflavin metabolic process|sensory perception of sound|apical plasma membrane|nuclear membrane|riboflavin transmembrane transporter activity|riboflavin transport|cellular response to heat	hsa04977	Vitamin digestion and absorption
SLC7A2	544.5471244	0.343434521	3.229237812	2.157008321	1.109031742	0.001241206	0.035791256	Up	3.533437646	1.45698535	6.121418656	4.879279293	6542	solute carrier family 7 member 2	GO:0000064,GO:0005886,GO:0005887,GO:0006865,GO:0015171,GO:0015174,GO:0015181,GO:0015189,GO:0030054,GO:0097638,GO:0150104,GO:1903352,GO:1903401	L-ornithine transmembrane transporter activity|plasma membrane|integral component of plasma membrane|amino acid transport|amino acid transmembrane transporter activity|basic amino acid transmembrane transporter activity|arginine transmembrane transporter activity|L-lysine transmembrane transporter activity|cell junction|L-arginine import across plasma membrane|transport across blood-brain barrier…
SLFN5	862.143537	0.299293933	5.393271686	3.061361669	1.614173495	6.92E-08	2.27E-05	Up	3.132547499	1.577208513	7.906556063	6.884252576	162394	schlafen family member 5	GO:0005524,GO:0005634,GO:0030154	ATP binding|nucleus|cell differentiation
SLPI	1006.4586	0.285503069	4.089503205	2.246323509	1.167565715	4.32E-05	0.00319076	Up	47.44334033	71.17273008	133.6243721	146.6158706	6590	secretory leukocyte peptidase inhibitor	GO:0003677,GO:0003729,GO:0004866,GO:0004867,GO:0005515,GO:0005576,GO:0005615,GO:0005794,GO:0006955,GO:0010951,GO:0019731,GO:0019899,GO:0032091,GO:0032496,GO:0035580,GO:0035821,GO:0043312,GO:0045071,GO:0045087,GO:0062023,GO:0070062	DNA binding|mRNA binding|endopeptidase inhibitor activity|serine-type endopeptidase inhibitor activity|protein binding|extracellular region|extracellular space|Golgi apparatus|immune response|negative regulation of endopeptidase activity|antibacterial humoral response|enzyme binding|negative regulation of protein binding|response to lipopolysaccharide|specific granule lumen|modulation of process …
SLX1B	224.3191408	0.414442136	10.66496527	21.40700387	4.420010985	1.48E-26	9.48E-23	Up	0.821941289	1.145003567	16.09448027	27.89336475	79008	SLX1 homolog B, structure-specific endonuclease subunit	GO:0000724,GO:0005515,GO:0005654,GO:0006281,GO:0008821,GO:0010792,GO:0010833,GO:0017108,GO:0033557,GO:0036297,GO:0046872,GO:0061820,GO:0090305,GO:0090656,GO:1904357,GO:1904431	double-strand break repair via homologous recombination|protein binding|nucleoplasm|DNA repair|crossover junction endodeoxyribonuclease activity|DNA double-strand break processing involved in repair via single-strand annealing|telomere maintenance via telomere lengthening|5'-flap endonuclease activity|Slx1-Slx4 complex|interstrand cross-link repair|metal ion binding|telomeric D-loop disassembly|n…	hsa03460	Fanconi anemia pathway
SMAGP	198.6662574	0.317985731	-4.166923878	0.399143014	-1.325022335	3.09E-05	0.002576647	Down	7.614030557	8.476076723	3.323785454	3.384761282	57228	small cell adhesion glycoprotein	GO:0005515,GO:0005654,GO:0005886,GO:0016021,GO:0030054,GO:0030659	protein binding|nucleoplasm|plasma membrane|integral component of membrane|cell junction|cytoplasmic vesicle membrane
SMOC1	1443.633098	0.229551749	5.182886405	2.281117303	1.189740637	2.18E-07	5.58E-05	Up	13.84081649	13.28222506	32.93540717	31.48614534	64093	SPARC related modular calcium binding 1	GO:0001654,GO:0005509,GO:0005515,GO:0005604,GO:0005615,GO:0008201,GO:0030154,GO:0030198,GO:0045667,GO:0050840,GO:0060173	eye development|calcium ion binding|protein binding|basement membrane|extracellular space|heparin binding|cell differentiation|extracellular matrix organization|regulation of osteoblast differentiation|extracellular matrix binding|limb development
SMTN	407.9265951	0.298118128	-4.106342588	0.428042168	-1.224175165	4.02E-05	0.003110785	Down	5.02017172	6.947292867	2.66919837	2.71082796	6525	smoothelin	GO:0003779,GO:0005737,GO:0005815,GO:0005856,GO:0006939,GO:0007517,GO:0008307,GO:0015629,GO:0030036,GO:0031941	actin binding|cytoplasm|microtubule organizing center|cytoskeleton|smooth muscle contraction|muscle organ development|structural constituent of muscle|actin cytoskeleton|actin cytoskeleton organization|filamentous actin
SNX8	725.5019841	0.259009996	-3.884969729	0.497839983	-1.006245993	0.000102343	0.006374698	Down	9.148773569	10.6429254	4.980624289	5.320774591	29886	sorting nexin 8	GO:0005515,GO:0005829,GO:0006886,GO:0030904,GO:0031901,GO:0034498,GO:0035091,GO:0042802,GO:0043231	protein binding|cytosol|intracellular protein transport|retromer complex|early endosome membrane|early endosome to Golgi transport|phosphatidylinositol binding|identical protein binding|intracellular membrane-bounded organelle
SOX2	153.3151398	0.36071571	3.286866764	2.274618313	1.185624477	0.001013088	0.031578776	Up	2.802903715	1.550586438	4.908660108	5.263872167	6657	SRY-box transcription factor 2	GO:0000122,GO:0000785,GO:0000976,GO:0000978,GO:0000981,GO:0001228,GO:0001649,GO:0001654,GO:0001714,GO:0003677,GO:0003700,GO:0005515,GO:0005634,GO:0005654,GO:0005667,GO:0005737,GO:0005829,GO:0006325,GO:0006355,GO:0007050,GO:0009611,GO:0009653,GO:0010468,GO:0019221,GO:0021781,GO:0021983,GO:0021984,GO:0022409,GO:0030154,GO:0030900,GO:0035019,GO:0035198,GO:0042246,GO:0043281,GO:0043410,GO:0043565,GO:…	negative regulation of transcription by RNA polymerase II|chromatin|transcription regulatory region sequence-specific DNA binding|RNA polymerase II cis-regulatory region sequence-specific DNA binding|DNA-binding transcription factor activity, RNA polymerase II-specific|DNA-binding transcription activator activity, RNA polymerase II-specific|osteoblast differentiation|eye development|endodermal ce…	hsa04390,hsa04550	Hippo signaling pathway|Signaling pathways regulating pluripotency of stem cells	HMG
SPC24	574.905959	0.307625238	-3.652857821	0.45891178	-1.123711256	0.000259338	0.012449191	Down	13.97641057	21.39330256	7.660190883	9.408603812	147841	SPC24 component of NDC80 kinetochore complex	GO:0000777,GO:0005515,GO:0005654,GO:0005730,GO:0005829,GO:0007049,GO:0031262,GO:0051301	condensed chromosome kinetochore|protein binding|nucleoplasm|nucleolus|cytosol|cell cycle|Ndc80 complex|cell division
SPDEF	202.2677895	0.321033978	-3.457988513	0.463251706	-1.110131807	0.000544225	0.021024531	Down	4.740672696	5.450555365	2.286755689	2.644745693	25803	SAM pointed domain containing ETS transcription factor	GO:0000122,GO:0000785,GO:0000981,GO:0005515,GO:0005634,GO:0006357,GO:0007275,GO:0010454,GO:0010455,GO:0030154,GO:0043065,GO:0043565,GO:0045944,GO:0060480,GO:0060576,GO:1990837	negative regulation of transcription by RNA polymerase II|chromatin|DNA-binding transcription factor activity, RNA polymerase II-specific|protein binding|nucleus|regulation of transcription by RNA polymerase II|multicellular organism development|negative regulation of cell fate commitment|positive regulation of cell fate commitment|cell differentiation|positive regulation of apoptotic process|seq…			ETS
SPOCK1	61.5595881	0.481788804	-3.337570468	0.328051885	-1.608004082	0.000845143	0.028030206	Down	1.412849403	0.829557932	0.408446577	0.349096563	6695	SPARC (osteonectin), cwcv and kazal like domains proteoglycan 1	GO:0001558,GO:0001764,GO:0004867,GO:0004869,GO:0005509,GO:0005515,GO:0005615,GO:0005737,GO:0007155,GO:0007399,GO:0008191,GO:0010812,GO:0010951,GO:0010977,GO:0014069,GO:0016528,GO:0021953,GO:0022008,GO:0031594,GO:0033268	regulation of cell growth|neuron migration|serine-type endopeptidase inhibitor activity|cysteine-type endopeptidase inhibitor activity|calcium ion binding|protein binding|extracellular space|cytoplasm|cell adhesion|nervous system development|metalloendopeptidase inhibitor activity|negative regulation of cell-substrate adhesion|negative regulation of endopeptidase activity|negative regulation of n…
SPX	426.5718319	0.284755425	4.30053372	2.336906976	1.224600307	1.70E-05	0.001599761	Up	8.004384909	5.05488943	16.25229041	15.20999435	80763	spexin hormone	GO:0003084,GO:0005184,GO:0005515,GO:0005615,GO:0005737,GO:0007165,GO:0010459,GO:0030133,GO:0031045,GO:0032099,GO:0035814,GO:0044539,GO:0051930,GO:1904306	positive regulation of systemic arterial blood pressure|neuropeptide hormone activity|protein binding|extracellular space|cytoplasm|signal transduction|negative regulation of heart rate|transport vesicle|dense core granule|negative regulation of appetite|negative regulation of renal sodium excretion|long-chain fatty acid import into cell|regulation of sensory perception of pain|positive regulatio…
SRGN	1672.859352	0.227580858	5.772597178	2.48583858	1.313732617	7.81E-09	4.33E-06	Up	21.23644909	18.58400403	53.44936593	49.40483084	5552	serglycin	GO:0001818,GO:0002576,GO:0005515,GO:0005576,GO:0005615,GO:0005794,GO:0006915,GO:0016485,GO:0030141,GO:0030502,GO:0031093,GO:0031214,GO:0033363,GO:0033364,GO:0033371,GO:0033373,GO:0033382,GO:0042629,GO:0050804,GO:0098685,GO:0098978,GO:0099091,GO:0099175,GO:0140507	negative regulation of cytokine production|platelet degranulation|protein binding|extracellular region|extracellular space|Golgi apparatus|apoptotic process|protein processing|secretory granule|negative regulation of bone mineralization|platelet alpha granule lumen|biomineral tissue development|secretory granule organization|mast cell secretory granule organization|T cell secretory granule organi…
ST6GAL1	183.637146	0.334830588	3.878898772	2.460197193	1.298773957	0.00010493	0.006447169	Up	1.544340111	1.03855514	3.698107375	2.87187573	6480	ST6 beta-galactoside alpha-2,6-sialyltransferase 1	GO:0000139,GO:0003835,GO:0005515,GO:0005576,GO:0006054,GO:0006959,GO:0008373,GO:0016021,GO:0016266,GO:0018279,GO:0032580,GO:0042803,GO:0097503	Golgi membrane|beta-galactoside alpha-2,6-sialyltransferase activity|protein binding|extracellular region|N-acetylneuraminate metabolic process|humoral immune response|sialyltransferase activity|integral component of membrane|O-glycan processing|protein N-linked glycosylation via asparagine|Golgi cisterna membrane|protein homodimerization activity|sialylation	hsa00510,hsa00514	N-Glycan biosynthesis|Other types of O-glycan biosynthesis
STC1	365.0773946	0.299678024	5.235645572	2.967006159	1.569007922	1.64E-07	4.47E-05	Up	3.494962961	2.055382049	8.561150351	8.385056364	6781	stanniocalcin 1	GO:0001503,GO:0001886,GO:0003421,GO:0005179,GO:0005515,GO:0005615,GO:0005634,GO:0005737,GO:0006874,GO:0007165,GO:0007566,GO:0010596,GO:0016324,GO:0030336,GO:0033280,GO:0035988,GO:0042802,GO:0044070,GO:0046697,GO:0051926,GO:0060348,GO:0071320,GO:0071385,GO:0071456,GO:0086004,GO:0090280,GO:1903403	ossification|endothelial cell morphogenesis|growth plate cartilage axis specification|hormone activity|protein binding|extracellular space|nucleus|cytoplasm|cellular calcium ion homeostasis|signal transduction|embryo implantation|negative regulation of endothelial cell migration|apical plasma membrane|negative regulation of cell migration|response to vitamin D|chondrocyte proliferation|identical …
SULT2B1	203.770337	0.361278663	-4.092057223	0.358893336	-1.478372961	4.28E-05	0.003177258	Down	9.501448595	14.81088599	3.980954503	5.193960537	6820	sulfotransferase family 2B member 1	GO:0003676,GO:0004027,GO:0005515,GO:0005634,GO:0005737,GO:0005783,GO:0005829,GO:0008146,GO:0008202,GO:0008203,GO:0008285,GO:0015485,GO:0043231,GO:0045606,GO:0050294,GO:0050427,GO:0051923,GO:0070062,GO:1990239	nucleic acid binding|alcohol sulfotransferase activity|protein binding|nucleus|cytoplasm|endoplasmic reticulum|cytosol|sulfotransferase activity|steroid metabolic process|cholesterol metabolic process|negative regulation of cell population proliferation|cholesterol binding|intracellular membrane-bounded organelle|positive regulation of epidermal cell differentiation|steroid sulfotransferase activ…	hsa00140	Steroid hormone biosynthesis
SYAP1	1306.370044	0.2370055	-5.659096872	0.394682078	-1.341237084	1.52E-08	6.50E-06	Down	17.23777494	17.7943938	6.982977572	7.430296899	94056	synapse associated protein 1	GO:0005515,GO:0005654,GO:0005794,GO:0005829,GO:0030154,GO:0030424,GO:0030425,GO:0030426,GO:0031234,GO:0032869,GO:0036120,GO:0038203,GO:0042734,GO:0043204,GO:0045211,GO:0045600,GO:0048471,GO:0070062,GO:0071364,GO:0071902,GO:1990314	protein binding|nucleoplasm|Golgi apparatus|cytosol|cell differentiation|axon|dendrite|growth cone|extrinsic component of cytoplasmic side of plasma membrane|cellular response to insulin stimulus|cellular response to platelet-derived growth factor stimulus|TORC2 signaling|presynaptic membrane|perikaryon|postsynaptic membrane|positive regulation of fat cell differentiation|perinuclear region of cy…
SYT1	461.4564436	0.288271733	3.842189974	2.15486093	1.107594764	0.000121941	0.007175436	Up	3.956690789	2.461865484	7.828239309	6.436876037	6857	synaptotagmin 1	GO:0000149,GO:0001786,GO:0005509,GO:0005513,GO:0005515,GO:0005516,GO:0005544,GO:0005546,GO:0005737,GO:0005794,GO:0005886,GO:0007268,GO:0007269,GO:0007420,GO:0008021,GO:0008022,GO:0014047,GO:0014059,GO:0016192,GO:0017075,GO:0017156,GO:0017157,GO:0017158,GO:0019905,GO:0030154,GO:0030276,GO:0030285,GO:0030348,GO:0030424,GO:0030665,GO:0030672,GO:0031045,GO:0033603,GO:0042584,GO:0042734,GO:0042802,GO:…	SNARE binding|phosphatidylserine binding|calcium ion binding|detection of calcium ion|protein binding|calmodulin binding|calcium-dependent phospholipid binding|phosphatidylinositol-4,5-bisphosphate binding|cytoplasm|Golgi apparatus|plasma membrane|chemical synaptic transmission|neurotransmitter secretion|brain development|synaptic vesicle|protein C-terminus binding|glutamate secretion|regulation …	hsa04721	Synaptic vesicle cycle
SYT11	73.12862753	0.465727045	3.216158393	2.824218961	1.497851945	0.001299191	0.036818073	Up	0.589420361	0.263943364	1.306018309	1.162946744	23208	synaptotagmin 11	GO:0000149,GO:0001778,GO:0001786,GO:0001818,GO:0001891,GO:0005509,GO:0005515,GO:0005544,GO:0005764,GO:0005765,GO:0005802,GO:0005886,GO:0006906,GO:0006914,GO:0007612,GO:0007613,GO:0008021,GO:0014059,GO:0014069,GO:0016192,GO:0017156,GO:0017158,GO:0030276,GO:0030424,GO:0030425,GO:0030665,GO:0031369,GO:0031625,GO:0031982,GO:0032009,GO:0032715,GO:0032720,GO:0033602,GO:0042802,GO:0043005,GO:0043195,GO:…	SNARE binding|plasma membrane repair|phosphatidylserine binding|negative regulation of cytokine production|phagocytic cup|calcium ion binding|protein binding|calcium-dependent phospholipid binding|lysosome|lysosomal membrane|trans-Golgi network|plasma membrane|vesicle fusion|autophagy|learning|memory|synaptic vesicle|regulation of dopamine secretion|postsynaptic density|vesicle-mediated transport…
TBX3	473.7365397	0.274929255	4.112115278	2.189407941	1.13054079	3.92E-05	0.003052495	Up	4.301218031	2.905533148	8.646115505	7.651718866	6926	T-box transcription factor 3	GO:0000122,GO:0000785,GO:0000978,GO:0000981,GO:0001085,GO:0001102,GO:0001227,GO:0001501,GO:0001568,GO:0001701,GO:0001708,GO:0001947,GO:0003151,GO:0003167,GO:0003205,GO:0005515,GO:0005634,GO:0006357,GO:0007417,GO:0007569,GO:0008284,GO:0008595,GO:0009887,GO:0010159,GO:0019827,GO:0021761,GO:0030539,GO:0030540,GO:0030857,GO:0030879,GO:0032275,GO:0035115,GO:0035116,GO:0035136,GO:0042733,GO:0043066,GO:…	negative regulation of transcription by RNA polymerase II|chromatin|RNA polymerase II cis-regulatory region sequence-specific DNA binding|DNA-binding transcription factor activity, RNA polymerase II-specific|RNA polymerase II transcription factor binding|RNA polymerase II activating transcription factor binding|DNA-binding transcription repressor activity, RNA polymerase II-specific|skeletal syst…	hsa04550	Signaling pathways regulating pluripotency of stem cells	T-box
TCEAL3	169.785248	0.364546966	-3.151042146	0.451030577	-1.148702853	0.00162689	0.04220431	Down	10.72136152	14.60248204	4.875306982	7.087718098	85012	transcription elongation factor A like 3	GO:0005634,GO:0050699	nucleus|WW domain binding
TCF19	457.3897482	0.274879887	-4.020774262	0.464828369	-1.105229974	5.80E-05	0.004025509	Down	11.36960711	11.55277929	4.88451958	6.205369519	6941	transcription factor 19	GO:0003700,GO:0005515,GO:0005634,GO:0006355,GO:0010468,GO:0046872	DNA-binding transcription factor activity|protein binding|nucleus|regulation of transcription, DNA-templated|regulation of gene expression|metal ion binding
TCHH	40.12809487	0.565941092	3.709557681	4.285284904	2.099391124	0.000207622	0.010478739	Up	0.145152291	0.106943497	0.509568394	0.607199787	7062	trichohyalin	GO:0001533,GO:0005509,GO:0005829,GO:0005856,GO:0008150,GO:0045109,GO:0046914,GO:0070268	cornified envelope|calcium ion binding|cytosol|cytoskeleton|biological_process|intermediate filament organization|transition metal ion binding|cornification
TCN1	157.8351337	0.341523828	6.430639906	4.582760084	2.19621676	1.27E-10	1.25E-07	Up	2.350123479	2.046674612	11.16355623	9.77971547	6947	transcobalamin 1	GO:0005515,GO:0005576,GO:0005615,GO:0006824,GO:0009235,GO:0015889,GO:0031419,GO:0035580,GO:0043312,GO:1904724	protein binding|extracellular region|extracellular space|cobalt ion transport|cobalamin metabolic process|cobalamin transport|cobalamin binding|specific granule lumen|neutrophil degranulation|tertiary granule lumen
TENT5A	331.0912817	0.307334595	3.309220457	2.023759609	1.01703793	0.000935561	0.029716874	Up	2.906166263	1.672788263	5.055615123	4.480677109	55603	terminal nucleotidyltransferase 5A	GO:0003723,GO:0005515,GO:0048255,GO:1990817	RNA binding|protein binding|mRNA stabilization|RNA adenylyltransferase activity
TFF1	70.64263149	0.451451867	5.028636153	4.823857125	2.270187177	4.94E-07	0.000110313	Up	2.862152086	2.819687645	13.82291194	14.70557446	7031	trefoil factor 1	GO:0005515,GO:0005576,GO:0005615,GO:0005975,GO:0007165,GO:0008083,GO:0008285,GO:0010039,GO:0030154,GO:0030277,GO:0035902,GO:0043434	protein binding|extracellular region|extracellular space|carbohydrate metabolic process|signal transduction|growth factor activity|negative regulation of cell population proliferation|response to iron ion|cell differentiation|maintenance of gastrointestinal epithelium|response to immobilization stress|response to peptide hormone	hsa04915	Estrogen signaling pathway
TGFB1I1	406.128519	0.302701979	-4.737948981	0.370055475	-1.434186535	2.16E-06	0.000344591	Down	14.54538623	20.28340834	6.375572916	7.154803496	7041	transforming growth factor beta 1 induced transcript 1	GO:0003712,GO:0003713,GO:0005515,GO:0005829,GO:0005856,GO:0005886,GO:0005925,GO:0007155,GO:0008285,GO:0009408,GO:0010718,GO:0016055,GO:0016331,GO:0016363,GO:0030511,GO:0030512,GO:0030579,GO:0030855,GO:0045165,GO:0045599,GO:0045893,GO:0046872,GO:0048495,GO:0050681,GO:0062023,GO:0070411	transcription coregulator activity|transcription coactivator activity|protein binding|cytosol|cytoskeleton|plasma membrane|focal adhesion|cell adhesion|negative regulation of cell population proliferation|response to heat|positive regulation of epithelial to mesenchymal transition|Wnt signaling pathway|morphogenesis of embryonic epithelium|nuclear matrix|positive regulation of transforming growth…
TK1	2578.502704	0.278614304	-4.096130223	0.45336959	-1.141240472	4.20E-05	0.003177258	Down	105.6773371	156.7150491	57.41794025	67.63025228	7083	thymidine kinase 1	GO:0004797,GO:0005515,GO:0005524,GO:0005829,GO:0006139,GO:0008270,GO:0009157,GO:0016310,GO:0042802,GO:0043097,GO:0046104,GO:0051289,GO:0071897	thymidine kinase activity|protein binding|ATP binding|cytosol|nucleobase-containing compound metabolic process|zinc ion binding|deoxyribonucleoside monophosphate biosynthetic process|phosphorylation|identical protein binding|pyrimidine nucleoside salvage|thymidine metabolic process|protein homotetramerization|DNA biosynthetic process	hsa00240,hsa00983	Pyrimidine metabolism|Drug metabolism - other enzymes
TM4SF4	4027.100773	0.219228137	4.598222673	2.01120451	1.00805979	4.26E-06	0.000597913	Up	106.1942503	100.6664712	218.3447716	214.6413935	7104	transmembrane 4 L six family member 4	GO:0005515,GO:0016021,GO:0042246	protein binding|integral component of membrane|tissue regeneration
TMEM117	68.4162035	0.440059237	3.238371456	2.685285106	1.425075272	0.001202142	0.035304806	Up	0.603913261	0.633915913	1.731265843	1.735063532	84216	transmembrane protein 117	GO:0003674,GO:0005783,GO:0005886,GO:0016021,GO:0070059	molecular_function|endoplasmic reticulum|plasma membrane|integral component of membrane|intrinsic apoptotic signaling pathway in response to endoplasmic reticulum stress
TMEM178A	35.57300951	0.605658367	3.70670553	4.74036194	2.244997217	0.000209973	0.010514287	Up	0.06709244	0.086665673	0.43359525	0.330939258	130733	transmembrane protein 178A	GO:0005789,GO:0016020,GO:0016021,GO:0045671,GO:0051480	endoplasmic reticulum membrane|membrane|integral component of membrane|negative regulation of osteoclast differentiation|regulation of cytosolic calcium ion concentration
TMEM54	321.8027737	0.339288009	-3.132974439	0.478642146	-1.062980658	0.001730445	0.043928536	Down	16.7318665	28.89359461	11.60958711	11.45019551	113452	transmembrane protein 54	GO:0003674,GO:0005515,GO:0005575,GO:0008150,GO:0016021	molecular_function|protein binding|cellular_component|biological_process|integral component of membrane
TNFAIP8L1	177.9775532	0.337342059	-5.059927961	0.306311934	-1.706926518	4.19E-07	9.74E-05	Down	3.147032706	3.429383083	0.92115301	1.179053294	126282	TNF alpha induced protein 8 like 1	GO:0005515,GO:0005737,GO:0032007,GO:0042802,GO:0042981	protein binding|cytoplasm|negative regulation of TOR signaling|identical protein binding|regulation of apoptotic process
TP53I3	1358.258715	0.257043699	-4.571243612	0.442880884	-1.175009366	4.85E-06	0.000655265	Down	75.34148193	95.82252008	39.07473999	40.3757857	9540	tumor protein p53 inducible protein 3	GO:0003960,GO:0005829,GO:0006739,GO:0042803,GO:0042981,GO:0048038,GO:0055114,GO:0070402	NADPH:quinone reductase activity|cytosol|NADP metabolic process|protein homodimerization activity|regulation of apoptotic process|quinone binding|oxidation-reduction process|NADPH binding	hsa04115	p53 signaling pathway
TRIM7	272.0563135	0.308196143	-4.095735815	0.41688172	-1.262289982	4.21E-05	0.003177258	Down	3.55280295	4.375114547	1.603593094	1.854634471	81786	tripartite motif containing 7	GO:0005515,GO:0005634,GO:0005737,GO:0005794,GO:0008270,GO:0016567,GO:0061630	protein binding|nucleus|cytoplasm|Golgi apparatus|zinc ion binding|protein ubiquitination|ubiquitin protein ligase activity
TRNAU1AP	215.6378968	0.306916277	-3.334489288	0.491952511	-1.023409037	0.000854562	0.028123457	Down	8.954733616	9.520650556	4.698955627	4.784505202	54952	tRNA selenocysteine 1 associated protein 1	GO:0000049,GO:0001514,GO:0003723,GO:0005515,GO:0005634,GO:0005737	tRNA binding|selenocysteine incorporation|RNA binding|protein binding|nucleus|cytoplasm
TROAP	907.9946866	0.273150535	-4.373857896	0.436870737	-1.194721623	1.22E-05	0.001298925	Down	20.33677572	26.96676419	10.11127497	11.55564854	10024	trophinin associated protein	GO:0005515,GO:0005737,GO:0007155	protein binding|cytoplasm|cell adhesion
TSPAN7	1105.05297	0.232854076	4.305775818	2.003631851	1.002617451	1.66E-05	0.001585285	Up	25.60913044	23.1561525	51.482512	50.0908812	7102	tetraspanin 7	GO:0005515,GO:0005887,GO:0016032	protein binding|integral component of plasma membrane|viral process	hsa05202	Transcriptional misregulation in cancer
TSPAN8	117.9433249	0.369074952	3.797359134	2.641779656	1.40151014	0.000146246	0.00826289	Up	3.007297155	3.300909434	8.079604791	9.302930331	7103	tetraspanin 8	GO:0005178,GO:0005515,GO:0005887,GO:0007283,GO:0009986,GO:0010468,GO:0030195,GO:0070062	integrin binding|protein binding|integral component of plasma membrane|spermatogenesis|cell surface|regulation of gene expression|negative regulation of blood coagulation|extracellular exosome
TTC17	2070.710855	0.228878349	4.668134383	2.097157027	1.068434889	3.04E-06	0.000451291	Up	14.89234006	12.34136884	31.61755149	27.66717771	55761	tetratricopeptide repeat domain 17	GO:0005515,GO:0005737,GO:0005829,GO:0005886,GO:0015629,GO:0030041,GO:0044782	protein binding|cytoplasm|cytosol|plasma membrane|actin cytoskeleton|actin filament polymerization|cilium organization
TTC7B	188.3485639	0.315045484	-3.472959877	0.468415161	-1.094140324	0.000514752	0.020349449	Down	0.81880955	0.704375987	0.355865615	0.384458101	145567	tetratricopeptide repeat domain 7B	GO:0005515,GO:0005829,GO:0005886,GO:0046854,GO:0072659	protein binding|cytosol|plasma membrane|phosphatidylinositol phosphorylation|protein localization to plasma membrane
TUBA4A	3606.344269	0.266666351	-4.197707482	0.460289252	-1.119387338	2.70E-05	0.002326293	Down	86.78104644	122.6045839	47.72277224	53.50134924	7277	tubulin alpha 4a	GO:0000086,GO:0000226,GO:0000278,GO:0002576,GO:0003924,GO:0005200,GO:0005515,GO:0005525,GO:0005576,GO:0005737,GO:0005829,GO:0005856,GO:0005874,GO:0010389,GO:0015630,GO:0019901,GO:0070062,GO:0097711	G2/M transition of mitotic cell cycle|microtubule cytoskeleton organization|mitotic cell cycle|platelet degranulation|GTPase activity|structural constituent of cytoskeleton|protein binding|GTP binding|extracellular region|cytoplasm|cytosol|cytoskeleton|microtubule|regulation of G2/M transition of mitotic cell cycle|microtubule cytoskeleton|protein kinase binding|extracellular exosome|ciliary basa…	hsa04145,hsa04210,hsa04530,hsa04540,hsa05010,hsa05012,hsa05014,hsa05016,hsa05020,hsa05022,hsa05130,hsa05132	Phagosome|Apoptosis|Tight junction|Gap junction|Alzheimer disease|Parkinson disease|Amyotrophic lateral sclerosis|Huntington disease|Prion disease|Pathways of neurodegeneration - multiple diseases|Pathogenic Escherichia coli infection|Salmonella infection
TUBB2A	233.9860659	0.30873411	-4.482869258	0.383151099	-1.384014652	7.36E-06	0.000912997	Down	10.47272583	11.75200743	4.217911151	4.674325757	7280	tubulin beta 2A class IIa	GO:0000226,GO:0000278,GO:0001764,GO:0003924,GO:0005200,GO:0005515,GO:0005525,GO:0005634,GO:0005737,GO:0005874,GO:0070062,GO:1903561	microtubule cytoskeleton organization|mitotic cell cycle|neuron migration|GTPase activity|structural constituent of cytoskeleton|protein binding|GTP binding|nucleus|cytoplasm|microtubule|extracellular exosome|extracellular vesicle	hsa04145,hsa04540,hsa05010,hsa05012,hsa05014,hsa05016,hsa05020,hsa05022,hsa05130,hsa05132	Phagosome|Gap junction|Alzheimer disease|Parkinson disease|Amyotrophic lateral sclerosis|Huntington disease|Prion disease|Pathways of neurodegeneration - multiple diseases|Pathogenic Escherichia coli infection|Salmonella infection
TUBB4B	9917.657694	0.268917703	-4.117933321	0.464134495	-1.10738517	3.82E-05	0.002994724	Down	399.5876348	588.9088126	230.9371261	251.5228452	10383	tubulin beta 4B class IVb	GO:0000086,GO:0000226,GO:0000278,GO:0003725,GO:0003924,GO:0005200,GO:0005515,GO:0005525,GO:0005576,GO:0005634,GO:0005737,GO:0005829,GO:0005856,GO:0005874,GO:0010389,GO:0035578,GO:0042267,GO:0042288,GO:0043312,GO:0051082,GO:0070062,GO:0097711,GO:1903561	G2/M transition of mitotic cell cycle|microtubule cytoskeleton organization|mitotic cell cycle|double-stranded RNA binding|GTPase activity|structural constituent of cytoskeleton|protein binding|GTP binding|extracellular region|nucleus|cytoplasm|cytosol|cytoskeleton|microtubule|regulation of G2/M transition of mitotic cell cycle|azurophil granule lumen|natural killer cell mediated cytotoxicity|MHC…	hsa04145,hsa04540,hsa05010,hsa05012,hsa05014,hsa05016,hsa05020,hsa05022,hsa05130,hsa05132	Phagosome|Gap junction|Alzheimer disease|Parkinson disease|Amyotrophic lateral sclerosis|Huntington disease|Prion disease|Pathways of neurodegeneration - multiple diseases|Pathogenic Escherichia coli infection|Salmonella infection
TUBB6	1339.198452	0.246042622	-6.63417325	0.322575913	-1.632289378	3.26E-11	3.79E-08	Down	34.39413758	39.88141131	12.51684384	12.54217942	84617	tubulin beta 6 class V	GO:0000226,GO:0000278,GO:0003674,GO:0003924,GO:0005200,GO:0005515,GO:0005525,GO:0005634,GO:0005737,GO:0005874,GO:0070062	microtubule cytoskeleton organization|mitotic cell cycle|molecular_function|GTPase activity|structural constituent of cytoskeleton|protein binding|GTP binding|nucleus|cytoplasm|microtubule|extracellular exosome	hsa04145,hsa04540,hsa05010,hsa05012,hsa05014,hsa05016,hsa05020,hsa05022,hsa05130,hsa05132	Phagosome|Gap junction|Alzheimer disease|Parkinson disease|Amyotrophic lateral sclerosis|Huntington disease|Prion disease|Pathways of neurodegeneration - multiple diseases|Pathogenic Escherichia coli infection|Salmonella infection
TXNIP	397.5183485	0.300715469	10.86250953	9.623252922	3.266524647	1.74E-27	2.22E-23	Up	1.704193726	1.042591965	14.22227733	13.03264496	10628	thioredoxin interacting protein	GO:0000122,GO:0004857,GO:0005515,GO:0005634,GO:0005737,GO:0005758,GO:0005829,GO:0006606,GO:0007049,GO:0009612,GO:0009749,GO:0015031,GO:0030216,GO:0031625,GO:0032355,GO:0032570,GO:0042127,GO:0042493,GO:0042542,GO:0043065,GO:0043086,GO:0048008,GO:0051592,GO:0051782,GO:0071228	negative regulation of transcription by RNA polymerase II|enzyme inhibitor activity|protein binding|nucleus|cytoplasm|mitochondrial intermembrane space|cytosol|protein import into nucleus|cell cycle|response to mechanical stimulus|response to glucose|protein transport|keratinocyte differentiation|ubiquitin protein ligase binding|response to estradiol|response to progesterone|regulation of cell po…	hsa04621	NOD-like receptor signaling pathway
UAP1L1	541.3231584	0.259241227	-5.416041597	0.377863935	-1.404061267	6.09E-08	2.05E-05	Down	11.3106166	11.36966439	4.811979549	4.127898392	91373	UDP-N-acetylglucosamine pyrophosphorylase 1 like 1	GO:0003977,GO:0006048	UDP-N-acetylglucosamine diphosphorylase activity|UDP-N-acetylglucosamine biosynthetic process	hsa00520	Amino sugar and nucleotide sugar metabolism
UBASH3B	824.7360886	0.265904059	-4.89037249	0.406022084	-1.300369896	1.01E-06	0.00018345	Down	8.639635972	5.537273371	3.06716421	2.867451249	84959	ubiquitin associated and SH3 domain containing B	GO:0004725,GO:0005515,GO:0005634,GO:0005737,GO:0006469,GO:0009968,GO:0031625,GO:0035335,GO:0038063,GO:0042802,GO:0043393,GO:0045670,GO:0045671,GO:0045779,GO:0051219,GO:0051279,GO:0070527,GO:0090331	protein tyrosine phosphatase activity|protein binding|nucleus|cytoplasm|negative regulation of protein kinase activity|negative regulation of signal transduction|ubiquitin protein ligase binding|peptidyl-tyrosine dephosphorylation|collagen-activated tyrosine kinase receptor signaling pathway|identical protein binding|regulation of protein binding|regulation of osteoclast differentiation|negative …
UBE2S	4811.906662	0.272018005	-4.141494086	0.458006203	-1.126560958	3.45E-05	0.00277104	Down	90.5216339	131.2947766	49.06910183	57.66876423	27338	ubiquitin conjugating enzyme E2 S	GO:0000209,GO:0004842,GO:0005515,GO:0005524,GO:0005634,GO:0005654,GO:0005680,GO:0005829,GO:0006464,GO:0006511,GO:0010458,GO:0010994,GO:0010997,GO:0016567,GO:0031145,GO:0035519,GO:0044314,GO:0051301,GO:0061631,GO:0070534,GO:0070979,GO:0085020,GO:1904668	protein polyubiquitination|ubiquitin-protein transferase activity|protein binding|ATP binding|nucleus|nucleoplasm|anaphase-promoting complex|cytosol|cellular protein modification process|ubiquitin-dependent protein catabolic process|exit from mitosis|free ubiquitin chain polymerization|anaphase-promoting complex binding|protein ubiquitination|anaphase-promoting complex-dependent catabolic process…	hsa04120	Ubiquitin mediated proteolysis
UBE2V2	953.1194433	0.23743243	-4.463412104	0.47971226	-1.059758784	8.07E-06	0.00098096	Down	17.10313199	16.07028739	8.642056404	7.92355929	7336	ubiquitin conjugating enzyme E2 V2	GO:0000209,GO:0000729,GO:0005515,GO:0005634,GO:0005654,GO:0005737,GO:0006282,GO:0006301,GO:0006303,GO:0010976,GO:0016567,GO:0031372,GO:0032436,GO:0042275,GO:0043524,GO:0045739,GO:0051965,GO:0061631,GO:0070062,GO:0070534	protein polyubiquitination|DNA double-strand break processing|protein binding|nucleus|nucleoplasm|cytoplasm|regulation of DNA repair|postreplication repair|double-strand break repair via nonhomologous end joining|positive regulation of neuron projection development|protein ubiquitination|UBC13-MMS2 complex|positive regulation of proteasomal ubiquitin-dependent protein catabolic process|error-free…	hsa05131	Shigellosis
UHMK1	908.5919798	0.301971656	-4.5832841	0.383149177	-1.38402189	4.58E-06	0.000628467	Down	11.59064512	6.155174253	4.029353022	2.96014536	127933	U2AF homology motif kinase 1	GO:0003723,GO:0004674,GO:0005515,GO:0005524,GO:0005634,GO:0005654,GO:0005794,GO:0007050,GO:0016740,GO:0018105,GO:0030424,GO:0030496,GO:0031175,GO:0032839,GO:0043021,GO:0045948,GO:0046777,GO:0046825,GO:0071598,GO:0106310,GO:0106311	RNA binding|protein serine/threonine kinase activity|protein binding|ATP binding|nucleus|nucleoplasm|Golgi apparatus|cell cycle arrest|transferase activity|peptidyl-serine phosphorylation|axon|midbody|neuron projection development|dendrite cytoplasm|ribonucleoprotein complex binding|positive regulation of translational initiation|protein autophosphorylation|regulation of protein export from nucle…
UNC13D	690.6721112	0.260317437	-4.913876111	0.412033163	-1.279167636	8.93E-07	0.000174991	Down	13.01875131	14.51628786	5.514726329	6.328915337	201294	unc-13 homolog D	GO:0002432,GO:0002467,GO:0005515,GO:0005576,GO:0005764,GO:0005770,GO:0005829,GO:0006909,GO:0016020,GO:0031267,GO:0033093,GO:0035578,GO:0043231,GO:0043304,GO:0043312,GO:0043320,GO:0045921,GO:0046872,GO:0051607,GO:0055037,GO:0070382,GO:1900026,GO:1903307	granuloma formation|germinal center formation|protein binding|extracellular region|lysosome|late endosome|cytosol|phagocytosis|membrane|small GTPase binding|Weibel-Palade body|azurophil granule lumen|intracellular membrane-bounded organelle|regulation of mast cell degranulation|neutrophil degranulation|natural killer cell degranulation|positive regulation of exocytosis|metal ion binding|defense r…
UPK3B	393.2361776	0.29202658	-4.560353593	0.397287563	-1.331744464	5.11E-06	0.000677432	Down	12.91769377	15.7462926	5.367251538	6.542121309	105375355	uroplakin 3B	GO:0005886,GO:0010629,GO:0016021	plasma membrane|negative regulation of gene expression|integral component of membrane
UQCRQ	1468.119746	0.286640407	-4.404414483	0.416825903	-1.26248316	1.06E-05	0.001169563	Down	59.04861755	91.04299687	31.31510312	34.53651728	27089	ubiquinol-cytochrome c reductase complex III subunit VII	GO:0005739,GO:0005743,GO:0005750,GO:0006122,GO:0008121,GO:0016021,GO:0021539,GO:0021548,GO:0021680,GO:0021766,GO:0021794,GO:0021854,GO:0021860,GO:0030901	mitochondrion|mitochondrial inner membrane|mitochondrial respiratory chain complex III|mitochondrial electron transport, ubiquinol to cytochrome c|ubiquinol-cytochrome-c reductase activity|integral component of membrane|subthalamus development|pons development|cerebellar Purkinje cell layer development|hippocampus development|thalamus development|hypothalamus development|pyramidal neuron developm…	hsa00190,hsa04260,hsa04714,hsa04932,hsa05010,hsa05012,hsa05014,hsa05016,hsa05020,hsa05022	Oxidative phosphorylation|Cardiac muscle contraction|Thermogenesis|Non-alcoholic fatty liver disease|Alzheimer disease|Parkinson disease|Amyotrophic lateral sclerosis|Huntington disease|Prion disease|Pathways of neurodegeneration - multiple diseases
VASP	1313.443058	0.251280937	-5.367728856	0.392616324	-1.348807935	7.97E-08	2.55E-05	Down	44.97207711	50.76243221	17.8989559	21.34211561	7408	vasodilator stimulated phosphoprotein	GO:0001843,GO:0003779,GO:0005515,GO:0005522,GO:0005829,GO:0005886,GO:0005923,GO:0005925,GO:0007411,GO:0008154,GO:0015629,GO:0017124,GO:0030036,GO:0030838,GO:0031258,GO:0031527,GO:0034329,GO:0045296,GO:0051289,GO:0070062	neural tube closure|actin binding|protein binding|profilin binding|cytosol|plasma membrane|bicellular tight junction|focal adhesion|axon guidance|actin polymerization or depolymerization|actin cytoskeleton|SH3 domain binding|actin cytoskeleton organization|positive regulation of actin filament polymerization|lamellipodium membrane|filopodium membrane|cell junction assembly|cadherin binding|protei…	hsa04015,hsa04022,hsa04510,hsa04530,hsa04611,hsa04666,hsa04670	Rap1 signaling pathway|cGMP-PKG signaling pathway|Focal adhesion|Tight junction|Platelet activation|Fc gamma R-mediated phagocytosis|Leukocyte transendothelial migration
VGF	777.5966998	0.283011428	-5.507980277	0.339428271	-1.558821364	3.63E-08	1.29E-05	Down	17.9239472	25.33768826	7.530065092	7.898271761	7425	VGF nerve growth factor inducible	GO:0001541,GO:0002021,GO:0003674,GO:0005179,GO:0005184,GO:0005615,GO:0005788,GO:0005794,GO:0006091,GO:0007165,GO:0008083,GO:0009409,GO:0019953,GO:0030073,GO:0030133,GO:0031410,GO:0032868,GO:0033500,GO:0042593,GO:0042742,GO:0043231,GO:0043687,GO:0044267,GO:0048167,GO:0051591	ovarian follicle development|response to dietary excess|molecular_function|hormone activity|neuropeptide hormone activity|extracellular space|endoplasmic reticulum lumen|Golgi apparatus|generation of precursor metabolites and energy|signal transduction|growth factor activity|response to cold|sexual reproduction|insulin secretion|transport vesicle|cytoplasmic vesicle|response to insulin|carbohydra…
VTN	1111.87713	0.266455205	4.811599468	2.431886203	1.282075722	1.50E-06	0.000254916	Up	19.39926551	26.15354333	57.53977178	58.72780344	7448	vitronectin	GO:0005044,GO:0005178,GO:0005201,GO:0005515,GO:0005576,GO:0005615,GO:0005783,GO:0006897,GO:0006955,GO:0007155,GO:0007160,GO:0008201,GO:0010951,GO:0014911,GO:0016477,GO:0030195,GO:0030198,GO:0030247,GO:0030449,GO:0030949,GO:0032092,GO:0033627,GO:0035987,GO:0043231,GO:0048260,GO:0050731,GO:0061302,GO:0062023,GO:0070062,GO:0071062,GO:0072562,GO:0090303	scavenger receptor activity|integrin binding|extracellular matrix structural constituent|protein binding|extracellular region|extracellular space|endoplasmic reticulum|endocytosis|immune response|cell adhesion|cell-matrix adhesion|heparin binding|negative regulation of endopeptidase activity|positive regulation of smooth muscle cell migration|cell migration|negative regulation of blood coagulatio…	hsa04151,hsa04510,hsa04512,hsa04610,hsa05165,hsa05205	PI3K-Akt signaling pathway|Focal adhesion|ECM-receptor interaction|Complement and coagulation cascades|Human papillomavirus infection|Proteoglycans in cancer
VWA5B2	79.6106033	0.416819244	3.525715355	2.769424118	1.469586009	0.000422341	0.017798243	Up	0.580448055	0.44885103	1.510458469	1.442883516	90113	von Willebrand factor A domain containing 5B2
VWA7	132.5747896	0.352589739	3.326466523	2.254610102	1.172877965	0.000879546	0.028586973	Up	1.005381679	1.13551864	2.472568606	2.569095073	80737	von Willebrand factor A domain containing 7	GO:0003674,GO:0005575,GO:0005576,GO:0008150	molecular_function|cellular_component|extracellular region|biological_process
YWHAZ	13477.54781	0.214712542	-4.761796922	0.49229073	-1.02241752	1.92E-06	0.000318191	Down	162.4681129	145.1975983	80.41502741	77.00816168	7534	tyrosine 3-monooxygenase/tryptophan 5-monooxygenase activation protein zeta	GO:0003723,GO:0005515,GO:0005615,GO:0005634,GO:0005654,GO:0005737,GO:0005739,GO:0005829,GO:0005925,GO:0006468,GO:0007165,GO:0008134,GO:0019221,GO:0019901,GO:0030168,GO:0031625,GO:0031982,GO:0042470,GO:0042802,GO:0043066,GO:0043488,GO:0044325,GO:0045296,GO:0051683,GO:0061024,GO:0070062,GO:0070372,GO:0072562,GO:0090128,GO:0090168,GO:0098978,GO:1900740	RNA binding|protein binding|extracellular space|nucleus|nucleoplasm|cytoplasm|mitochondrion|cytosol|focal adhesion|protein phosphorylation|signal transduction|transcription factor binding|cytokine-mediated signaling pathway|protein kinase binding|platelet activation|ubiquitin protein ligase binding|vesicle|melanosome|identical protein binding|negative regulation of apoptotic process|regulation of…	hsa04110,hsa04114,hsa04151,hsa04390,hsa05160,hsa05161,hsa05203	Cell cycle|Oocyte meiosis|PI3K-Akt signaling pathway|Hippo signaling pathway|Hepatitis C|Hepatitis B|Viral carcinogenesis
