# Supplementary material for: Mitochondrial-cytochrome c oxidase II promotes glutaminolysis to sustain tumor cell survival upon glucose deprivation
Source: Nat Commun. 2025 Jan 2;16:212. doi: 10.1038/s41467-024-55768-9 (PMC11695821; doi:10.1038/s41467-024-55768-9)
Supplement: Supplementary file 4 — Supplementary Data 2 [file 41467_2024_55768_MOESM4_ESM.xls]

Chr	Start	End	Ref	Alt	Func.refGene	Gene.refGene	GeneDetail.refGene	ExonicFunc.refGene	AAChange.refGene	GeneName	ensGene	targetScanS	tfbsConsSites	cytoband	wgRna	rmsk	genomicSuperDups	cpgIslandExt	1000g2015aug_eas	1000g2015aug_sas	1000g2015aug_eur	1000g2015aug_afr	1000g2015aug_amr	1000g2015aug_all	avsnp147	Clinvar	cosmic80	ExAC_ALL	ExAC_AFR	ExAC_AMR	ExAC_EAS	ExAC_FIN	ExAC_NFE	ExAC_OTH	ExAC_SAS	esp6500siv2_all	gwasCatalog	SIFT	Polyphen2_HDIV	Polyphen2_HVAR	LRT	MutationTaster	MutationAssessor	FATHMM	MetaSVM	phyloP100way_vertebrate	phyloP20way_mammalian	phastCons100way_vertebrate	phastCons20way_mammalian
chr1	69511	69511	A	G	exonic	NM_001005484	.	nonsynonymous SNV	OR4F5:NM_001005484:exon1:c.A421G:p.T141A	OR4F5	ENSG00000186092	.	.	1p36.33	.	.	Score=0.994828;Name=chr19:60000	.	.	.	.	.	.	.	rs2691305	.	ID=COSM4144171;OCCURENCE=1(thyroid)	0.9394	0.5942	0.9507	0.9994	0.9907	0.9716	0.9597	0.9832	0.7598	.	T;0.652	B;0.0	B;0.0	N;0.000	P;1.000	N;-0.855	T;1.26	T;-0.997	-0.684	-0.132	0.000	0.765
chr1	877831	877831	T	C	exonic	NM_152486	.	nonsynonymous SNV	SAMD11:NM_152486:exon10:c.T1027C:p.W343R	SAMD11	ENSG00000187634	.	.	1p36.33	.	.	.	CpG: 246	1	1	1	1	1	1	rs6672356	.	ID=COSM4144217;OCCURENCE=21(upper_aerodigestive_tract),2(thyroid)	0.9999	1	1	1	1	1	1	0.9999	.	.	T;1.0	B;0.0	B;0.0	N;0.003	P;1.000	N;-2.1	.;.	T;-0.980	1.367	-0.090	0.656	0.866
chr1	889238	889238	G	A	exonic	NM_015658	.	nonsynonymous SNV	NOC2L:NM_015658:exon8:c.C812T:p.A271V	NOC2L	ENSG00000188976	.	.	1p36.33	.	.	.	.	0.0774	0.0808	0.0467	0.0197	0.0764	0.0565096	rs3828049	.	ID=COSM1602748;OCCURENCE=1(liver)	0.0578	0.0217	0.0421	0.0869	0.0407	0.0591	0.0468	0.0777	0.0472	.	D;0.027	D;0.999	D;0.923	N;0.001	N;1.000	M;2.51	T;1.87	T;-1.165	3.159	0.998	0.515	0.016
chr1	897738	897738	C	T	exonic	NM_198317	.	synonymous SNV	KLHL17:NM_198317:exon5:c.C715T:p.L239L	KLHL17	ENSG00000187961	.	.	1p36.33	.	.	.	CpG: 615	0.0774	0.0767	0.0507	0.18	0.0994	0.102037	rs6696971	.	ID=COSM4144233;OCCURENCE=1(thyroid)	0.0812	0.1832	0.0505	0.0817	0.0662	0.0718	0.0667	0.0826	0.1079	.	.	.	.	.	.	.	.	.	.	.	.	.
chr1	906272	906272	A	C	exonic	NM_001160184;NM_032129	.	synonymous SNV	PLEKHN1:NM_001160184:exon6:c.A498C:p.A166A,PLEKHN1:NM_032129:exon6:c.A498C:p.A166A	PLEKHN1	ENSG00000187583	.	.	1p36.33	.	.	.	.	0.3304	0.0982	0.0755	0.2065	0.1787	0.180112	rs28507236	.	.	0.1266	0.1938	0.1825	0.3149	0.1210	0.0875	0.1352	0.1063	0.0988	.	.	.	.	.	.	.	.	.	.	.	.	.
chr1	909238	909238	G	C	exonic	NM_001160184;NM_032129	.	nonsynonymous SNV	PLEKHN1:NM_001160184:exon13:c.G1355C:p.R452P,PLEKHN1:NM_032129:exon14:c.G1460C:p.R487P	PLEKHN1	ENSG00000187583	.	.	1p36.33	.	.	.	.	0.8869	0.8303	0.6183	0.8169	0.6931	0.776558	rs3829740	.	ID=COSM3751449,COSM3751448;OCCURENCE=1(large_intestine)	0.6685	0.7890	0.6912	0.8778	0.5664	0.5916	0.6964	0.8120	0.6501	.	T;0.195	B;0.0	B;0.0	N;0.414	P;1	N;-1.32	T;0.99	T;-1.043	-0.431	-0.400	0.000	0.008
chr1	909242	909242	A	G	exonic	NM_001160184;NM_032129	.	synonymous SNV	PLEKHN1:NM_001160184:exon13:c.A1359G:p.G453G,PLEKHN1:NM_032129:exon14:c.A1464G:p.G488G	PLEKHN1	ENSG00000187583	.	.	1p36.33	.	.	.	.	0.1637	0.0317	0.0189	0.2723	0.1225	0.131789	rs3829739	.	.	0.0593	0.2319	0.1265	0.1525	0.0393	0.0176	0.0561	0.0309	0.0837	.	.	.	.	.	.	.	.	.	.	.	.	.
chr1	909419	909419	C	T	exonic	NM_001160184;NM_032129	.	synonymous SNV	PLEKHN1:NM_001160184:exon13:c.C1536T:p.D512D,PLEKHN1:NM_032129:exon14:c.C1641T:p.D547D	PLEKHN1	ENSG00000187583	.	.	1p36.33	.	.	.	.	0.0962	0.1452	0.1839	0.0598	0.0778	0.111222	rs28548431	.	ID=COSM3751451,COSM3751450;OCCURENCE=3(large_intestine)	0.2293	0.0951	0.1308	0.1805	0.3262	0.2829	0.2337	0.1619	0.1434	.	.	.	.	.	.	.	.	.	.	.	.	.
chr1	911595	911595	A	G	exonic	NM_001291366;NM_001291367	.	nonsynonymous SNV	PERM1:NM_001291366:exon4:c.T2330C:p.V777A,PERM1:NM_001291367:exon5:c.T2048C:p.V683A	PERM1	ENSG00000187642	.	.	1p36.33	.	.	.	.	0.9246	0.7526	0.7873	0.4092	0.8012	0.710264	rs7417106	.	ID=COSM4144246;OCCURENCE=3(thyroid),21(upper_aerodigestive_tract)	0.7712	0.4986	0.7639	0.915	0.8636	0.7787	0.7042	0.7877	.	.	D;0.024	P;0.518	B;0.103	N;0.174	P;1	.;.	.;.	T;-1.052	0.054	1.138	0.000	0.814
chr1	914876	914876	T	C	exonic	NM_001291366;NM_001291367	.	nonsynonymous SNV	PERM1:NM_001291366:exon2:c.A1534G:p.S512G,PERM1:NM_001291367:exon3:c.A1252G:p.S418G	PERM1	ENSG00000187642	.	.	1p36.33	.	.	.	.	0.999	0.9847	0.9592	0.9418	0.9539	0.966853	rs13302983	.	ID=COSM4590088;OCCURENCE=22(upper_aerodigestive_tract)	0.9664	0.9570	0.9554	0.9978	0.9741	0.9386	0.9533	0.9823	.	.	T;0.236	B;0.001	B;0.004	N;0.211	P;1	.;.	T;0.65	T;-1.000	-1.229	-0.308	0.000	0.001
chr1	915227	915227	A	G	exonic	NM_001291366;NM_001291367	.	synonymous SNV	PERM1:NM_001291366:exon2:c.T1183C:p.L395L,PERM1:NM_001291367:exon3:c.T901C:p.L301L	PERM1	ENSG00000187642	.	.	1p36.33	.	.	.	.	0.999	0.9847	0.9592	0.764	0.9409	0.918131	rs13303355	.	ID=COSM4595304;OCCURENCE=1(upper_aerodigestive_tract)	0.9562	0.7839	0.9456	1	0.9766	0.9415	0.9427	0.9815	.	.	.	.	.	.	.	.	.	.	.	.	.	.
chr1	976629	976629	C	T	exonic	NM_001305275;NM_198576	.	synonymous SNV	AGRN:NM_198576:exon5:c.C804T:p.A268A	AGRN	ENSG00000188157	.	.	1p36.33	.	.	.	CpG: 351	.	.	0.003	0.146	0.0144	0.0411342	rs113789806	CLINSIG=Benign;CLNDBN=not_specified;CLNACC=RCV000116282.1;CLNDSDB=MedGen;CLNDSDBID=CN169374	.	0.0100	0.2317	0.0714	0	0	0.0047	0.0089	0.0007	.	.	.	.	.	.	.	.	.	.	.	.	.	.
chr1	985900	985900	C	T	exonic	NM_001305275;NM_198576	.	synonymous SNV	AGRN:NM_198576:exon29:c.C5070T:p.F1690F	AGRN	ENSG00000188157	.	.	1p36.33	.	.	.	.	.	0.0061	0.0109	0.1475	0.0173	0.0447284	rs17160776	CLINSIG=Benign;CLNDBN=not_specified;CLNACC=RCV000116275.2;CLNDSDB=MedGen;CLNDSDBID=CN169374	.	0.0171	0.1322	0.0107	0	0.0011	0.0081	0.0171	0.0029	0.0468	.	.	.	.	.	.	.	.	.	.	.	.	.
chr1	986737	986737	T	C	exonic	NM_001305275;NM_198576	.	synonymous SNV	AGRN:NM_198576:exon31:c.T5358C:p.G1786G	AGRN	ENSG00000188157	.	.	1p36.33	.	.	.	.	.	0.0061	0.0099	0.2731	0.0274	0.0790735	rs17160781	CLINSIG=other;CLNDBN=not_specified;CLNACC=RCV000116277.3;CLNDSDB=MedGen;CLNDSDBID=CN169374	.	0.0500	0.2964	0.0503	0.0006	0.0057	0.0161	0.0213	0.0039	0.0776	.	.	.	.	.	.	.	.	.	.	.	.	.
chr1	990280	990280	C	T	exonic	NM_001305275;NM_198576	.	synonymous SNV	AGRN:NM_198576:exon36:c.C6057T:p.D2019D	AGRN	ENSG00000188157	.	Score=896;Name=V$ATF6_01	1p36.33	.	.	.	CpG: 29	0.8214	0.5838	0.6779	0.2617	0.7262	0.585264	rs4275402	CLINSIG=Benign;CLNDBN=not_specified;CLNACC=RCV000116281.2;CLNDSDB=MedGen;CLNDSDBID=CN169374	ID=COSM5618804;OCCURENCE=1(breast)	0.6376	0.3518	0.7745	0.8173	0.7258	0.6998	0.5978	0.6154	0.5792	.	.	.	.	.	.	.	.	.	.	.	.	.
chr1	1007203	1007203	A	G	exonic	NM_001205252	.	synonymous SNV	RNF223:NM_001205252:exon2:c.T744C:p.D248D	RNF223	ENSG00000237330	.	.	1p36.33	.	.	.	.	0.9196	0.7843	0.7883	0.8797	0.8112	0.841254	rs4633229	.	.	0.8154	0.8288	0.8108	0.8871	0.75	0.8116	0.8	0.8151	.	.	.	.	.	.	.	.	.	.	.	.	.	.
chr1	1007432	1007432	G	A	exonic	NM_001205252	.	nonsynonymous SNV	RNF223:NM_001205252:exon2:c.C515T:p.A172V	RNF223	ENSG00000237330	.	.	1p36.33	.	GC_rich,Low_complexity	.	.	0.7917	0.5481	0.5616	0.2307	0.6643	0.532149	rs4333796	.	ID=COSM4142057;OCCURENCE=1(thyroid)	0.5721	0.3333	0.5814	0.7969	.	0.6066	0.5370	0.5623	.	.	T;0.3	.;.	.;.	.;.	P;1	N;-0.69	D;-1.67	T;-0.966	-1.398	-1.151	0.000	0.000
chr1	1007698	1007698	C	T	exonic	NM_001205252	.	synonymous SNV	RNF223:NM_001205252:exon2:c.G249A:p.A83A	RNF223	ENSG00000237330	.	.	1p36.33	.	.	.	.	.	.	.	0.003	.	0.000798722	rs539540732	.	.	0	0	.	0	.	0	0	0	.	.	.	.	.	.	.	.	.	.	.	.	.	.
chr1	1019314	1019314	G	T	exonic	NM_001330306	.	synonymous SNV	C1orf159:NM_001330306:exon11:c.C1029A:p.G343G	C1orf159	ENSG00000131591	.	.	1p36.33	.	.	.	.	.	.	.	0.028	0.0014	0.00758786	rs115613719	.	.	0.0052	0.0435	0.0025	0	0	0.0002	0.0103	0.0001	0.0090	.	.	.	.	.	.	.	.	.	.	.	.	.
chr1	1115510	1115510	C	T	exonic	NM_001130045;NM_153254	.	nonsynonymous SNV	TTLL10:NM_153254:exon2:c.C77T:p.P26L,TTLL10:NM_001130045:exon6:c.C296T:p.P99L	TTLL10	ENSG00000162571	.	.	1p36.33	.	.	.	.	.	0.001	0.002	0.0129	0.0043	0.00459265	rs114359609	.	.	0.0024	0.0156	0.0045	0	0	0.0010	0.0015	0.0010	0.0048	.	D;0.049	B;0.007	B;0.003	.;.	N;1	N;0.69	T;2.42	T;-0.995	-1.722	-2.165	0.000	0.000
chr1	1132966	1132966	C	A	exonic	NM_001130045	.	synonymous SNV	TTLL10:NM_001130045:exon16:c.C1761A:p.P587P	TTLL10	ENSG00000162571	.	.	1p36.33	.	.	.	CpG: 40	0.6071	0.2618	0.1143	0.0703	0.353	0.263778	rs2274790	.	ID=COSM4142164;OCCURENCE=1(thyroid),1(large_intestine)	0.2348	0.1	0.3143	0.5345	0	0.1351	0.1429	0.2630	.	.	.	.	.	.	.	.	.	.	.	.	.	.
chr1	1133077	1133077	A	G	exonic	NM_001130045	.	synonymous SNV	TTLL10:NM_001130045:exon16:c.A1872G:p.P624P	TTLL10	ENSG00000162571	.	.	1p36.33	.	.	.	CpG: 40	0.88	0.4571	0.2495	0.5983	0.5202	0.546526	rs2274789	.	ID=COSM4142165;OCCURENCE=1(thyroid)	0.3817	0.5309	0.4205	0.8258	0.25	0.2831	0.3214	0.4047	.	.	.	.	.	.	.	.	.	.	.	.	.	.
chr1	1139202	1139202	T	C	exonic	NM_148901	.	synonymous SNV	TNFRSF18:NM_148901:exon4:c.A537G:p.P179P	TNFRSF18	ENSG00000186891	.	.	1p36.33	.	.	.	.	0.1518	0.0757	0.0557	0.5174	0.0893	0.205471	rs2298213	.	ID=COSM423482;OCCURENCE=1(large_intestine)	0.1510	0.5040	0.1331	0.1831	0.149	0.1090	0.1598	0.0851	0.1524	.	.	.	.	.	.	.	.	.	.	.	.	.
chr1	1148449	1148449	A	G	exonic	NM_003327	.	nonsynonymous SNV	TNFRSF4:NM_003327:exon3:c.T293C:p.L98P	TNFRSF4	ENSG00000186827	.	.	1p36.33	.	.	.	.	.	.	0.001	0.0076	.	0.00219649	rs150516264	.	.	0.0004	0.0045	9.905e-05	0	0	1.817e-05	0	0	0.0014	.	T;0.28	B;0.0	B;0.0	N;0.077	N;1	N;-1.04	D;-2.6	T;-0.695	-1.331	-1.858	0.000	0.000
chr1	1158631	1158631	A	G	exonic	NM_016176;NM_016547	.	synonymous SNV	SDF4:NM_016176:exon4:c.T570C:p.D190D,SDF4:NM_016547:exon4:c.T570C:p.D190D	SDF4	ENSG00000078808	.	.	1p36.33	.	.	.	.	1	0.956	0.8608	0.9985	0.9294	0.953275	rs6603781	.	ID=COSM3750257,COSM3750258;OCCURENCE=1(large_intestine),1(thyroid)	0.9166	0.9825	0.9568	0.9998	0.8569	0.8864	0.9106	0.9499	0.9200	.	.	.	.	.	.	.	.	.	.	.	.	.
chr1	1167796	1167796	C	T	exonic	NM_080605	.	synonymous SNV	B3GALT6:NM_080605:exon1:c.C138T:p.S46S	B3GALT6	ENSG00000176022	.	.	1p36.33	.	GC_rich,Low_complexity	.	CpG: 240	0.1597	0.1033	0.1004	0.289	0.0922	0.161542	rs190796582	CLINSIG=Likely benign;CLNDBN=not_specified;CLNACC=RCV000173550.1;CLNDSDB=MedGen;CLNDSDBID=CN169374	.	0	.	.	.	.	.	.	.	.	.	.	.	.	.	.	.	.	.	.	.	.	.
chr1	1168180	1168180	G	C	exonic	NM_080605	.	nonsynonymous SNV	B3GALT6:NM_080605:exon1:c.G522C:p.E174D	B3GALT6	ENSG00000176022	.	Score=844;Name=V$ARNT_01	1p36.33	.	GC_rich,Low_complexity	.	CpG: 240	0.0119	0.0634	0.0308	0.3003	0.0461	0.106629	rs12085009	CLINSIG=Benign;CLNDBN=not_specified;CLNACC=RCV000287240.1;CLNDSDB=MedGen;CLNDSDBID=CN169374	.	0.1002	0.3932	0.1217	0.0165	0.0544	0.0657	0.1333	0.1005	0.0771	.	T;0.731	B;0.003	B;0.012	N;0.015	P;0.324	N;0.205	T;0.97	T;-0.980	0.466	-2.072	0.998	0.405
chr1	1168331	1168331	G	A	exonic	NM_080605	.	nonsynonymous SNV	B3GALT6:NM_080605:exon1:c.G673A:p.V225M	B3GALT6	ENSG00000176022	.	Score=828;Name=V$CHOP_01	1p36.33	.	.	.	CpG: 240	.	.	.	.	.	.	.	.	.	.	.	.	.	.	.	.	.	.	.	D;0.002	D;1.0	D;0.997	U;0.000	D;1	H;3.765	T;0.6	D;0.140	6.507	0.997	1.000	0.991
chr1	1168335	1168335	A	T	exonic	NM_080605	.	nonsynonymous SNV	B3GALT6:NM_080605:exon1:c.A677T:p.H226L	B3GALT6	ENSG00000176022	.	Score=828;Name=V$CHOP_01	1p36.33	.	.	.	CpG: 240	.	.	.	.	.	.	.	.	.	.	.	.	.	.	.	.	.	.	.	T;0.091	B;0.006	B;0.038	U;0.006	D;0.974	L;0.98	T;1.03	T;-1.135	-0.852	-0.487	0.000	0.972
chr1	1178245	1178245	C	T	exonic	NM_001014980	.	synonymous SNV	C1QTNF12:NM_001014980:exon7:c.G780A:p.T260T	C1QTNF12	ENSG00000184163	.	.	1p36.33	.	.	.	.	0.1637	0.1442	0.0944	0.3283	0.0865	0.178714	rs11260566	.	ID=COSM1747662;OCCURENCE=1(thyroid),1(urinary_tract),1(prostate)	0.1248	0.3041	0.0827	0.1854	0.1208	0.0964	0.1093	0.1276	0.1375	.	.	.	.	.	.	.	.	.	.	.	.	.
chr1	1178482	1178482	A	G	exonic	NM_001014980	.	nonsynonymous SNV	C1QTNF12:NM_001014980:exon6:c.T691C:p.C231R	C1QTNF12	ENSG00000184163	.	.	1p36.33	.	.	.	.	0.1687	0.1483	0.0964	0.3411	0.0908	0.184904	rs78555129	.	.	0.1723	0.3521	0.1540	0.2462	0.1930	0.1426	0.1531	0.1428	0.1531	.	T;1.0	B;0.0	B;0.0	N;0.000	P;0.180	N;-3.08	T;1.07	T;-0.950	2.096	0.082	0.990	0.001
chr1	1178925	1178925	G	A	exonic	NM_001014980	.	nonsynonymous SNV	C1QTNF12:NM_001014980:exon5:c.C539T:p.A180V	C1QTNF12	ENSG00000184163	.	.	1p36.33	.	.	.	.	0.1687	0.1483	0.0944	0.1528	0.0677	0.131589	rs12093154	.	.	0.1283	0.1600	0.1404	0.2242	0.1667	0.1091	0.1187	0.1285	0.0964	.	T;0.157	P;0.705	B;0.359	D;0.000	P;0.001	M;2.485	T;0.85	T;-1.071	7.839	1.047	1.000	0.012
chr1	1220954	1220954	G	A	exonic	NM_001130413	.	synonymous SNV	SCNN1D:NM_001130413:exon6:c.G468A:p.S156S	SCNN1D	ENSG00000162572	.	.	1p36.33	.	.	.	.	0.6498	0.363	0.0368	0.7073	0.3386	0.442692	rs12751100	.	.	0.3157	0.6429	0.3258	0.6456	0.0952	0.0632	0.25	0.4349	0.2107	.	.	.	.	.	.	.	.	.	.	.	.	.
chr1	1221001	1221001	A	G	exonic	NM_001130413	.	nonsynonymous SNV	SCNN1D:NM_001130413:exon6:c.A515G:p.Q172R	SCNN1D	ENSG00000162572	.	.	1p36.33	.	.	.	.	.	.	0.001	0.2458	0.0231	0.0682907	rs72896210	.	.	0.0302	0.2218	0.0241	0	0	0.0028	0.0063	0.0006	0.0616	.	T;0.828	P;0.603	B;0.097	N;0.000	P;1	.;.	T;-0.54	T;-1.105	-1.673	0.711	0.000	0.004
chr1	1226912	1226912	G	A	exonic	NM_001130413	.	nonsynonymous SNV	SCNN1D:NM_001130413:exon18:c.G2331A:p.M777I	SCNN1D	ENSG00000162572	.	.	1p36.33	.	.	.	.	.	.	.	0.0174	0.0029	0.00499201	rs75063133	.	.	0.0019	0.0218	0.0017	0	0	0.0002	0.0025	0	0.0058	.	D;0.021	B;0.003	B;0.005	U;0.001	N;1	N;0.345	T;-0.37	T;-1.028	0.527	0.541	0.002	0.003
chr1	1233482	1233482	G	A	exonic	NM_030649	.	synonymous SNV	ACAP3:NM_030649:exon13:c.C927T:p.T309T	ACAP3	ENSG00000131584	.	Score=759;Name=V$NRSF_01	1p36.33	.	.	.	.	.	.	.	0.0015	.	0.000399361	rs142233597	.	.	0.0003	0.0024	0.0003	0	0	8.818e-05	0	0	0.0010	.	.	.	.	.	.	.	.	.	.	.	.	.
chr1	1245158	1245158	C	G	exonic	NM_001346116;NM_153339	.	nonsynonymous SNV	PUSL1:NM_001346116:exon5:c.C571G:p.P191A,PUSL1:NM_153339:exon5:c.C571G:p.P191A	PUSL1	ENSG00000169972	.	.	1p36.33	.	.	.	CpG: 281	.	.	.	0.0015	.	0.000399361	rs201576432	.	.	0.0004	0.0035	0.0007	0	0	8.425e-05	0	0	0.0005	.	D;0.009	B;0.071	B;0.091	N;0.429	N;1	.;.	T;0.58	T;-0.970	-2.462	-0.600	0.000	0.001
chr1	1245176	1245176	C	T	exonic	NM_001346116;NM_153339	.	nonsynonymous SNV	PUSL1:NM_001346116:exon5:c.C589T:p.R197W,PUSL1:NM_153339:exon5:c.C589T:p.R197W	PUSL1	ENSG00000169972	.	.	1p36.33	.	.	.	CpG: 281	0.001	.	0.001	0.1581	0.0187	0.0447284	rs34738574	.	.	0.0240	0.1946	0.0274	0.0016	0	0.0016	0.0235	0.0003	0.0470	.	D;0.012	D;0.999	P;0.733	N;0.231	P;0.984	.;.	T;0.43	T;-1.101	0.440	0.019	0.000	0.001
chr1	1262966	1262966	C	T	exonic	NM_001029885	.	synonymous SNV	CPTP:NM_001029885:exon3:c.C468T:p.R156R	CPTP	ENSG00000224051	.	.	1p36.33	.	.	.	CpG: 66	0.8323	0.8323	0.9155	0.4834	0.8732	0.76258	rs307349	.	ID=COSM3750295;OCCURENCE=1(large_intestine)	0.8716	0.6069	0.8069	0.8336	0.8795	0.9301	0.8512	0.8483	0.8131	.	.	.	.	.	.	.	.	.	.	.	.	.
chr1	1268986	1268986	G	A	exonic	NM_152228	.	synonymous SNV	TAS1R3:NM_152228:exon6:c.G1701A:p.P567P	TAS1R3	ENSG00000169962	.	.	1p36.33	.	.	.	CpG: 116	.	.	.	0.0015	.	0.000399361	rs149494986	.	.	0.0002	0.0009	8.746e-05	0	0	0.0001	0	6.079e-05	0.0005	.	.	.	.	.	.	.	.	.	.	.	.	.
chr1	1269554	1269554	T	C	exonic	NM_152228	.	nonsynonymous SNV	TAS1R3:NM_152228:exon6:c.T2269C:p.C757R	TAS1R3	ENSG00000169962	.	Score=768;Name=V$YY1_02	1p36.33	.	.	.	.	0.9137	0.9172	0.9662	0.9803	0.9813	0.951877	rs307377	.	ID=COSM4142285;OCCURENCE=1(thyroid)	0.9613	0.9873	0.988	0.9128	0.9366	0.9721	0.9321	0.9239	0.9774	.	T;1.0	B;0.0	B;0.0	N;0.048	P;1	N;-2.125	D;-2.22	T;-0.948	0.360	-0.332	0.075	0.351
chr1	1277533	1277533	T	C	exonic	NM_001330311;NM_004421	.	synonymous SNV	DVL1:NM_001330311:exon4:c.A366G:p.P122P,DVL1:NM_004421:exon4:c.A366G:p.P122P	DVL1	ENSG00000107404	.	Score=849;Name=V$SRF_Q6	1p36.33	.	.	.	.	0.999	0.998	0.994	1	0.9986	0.998003	rs307362	.	ID=COSM4784262,COSM3750299;OCCURENCE=1(large_intestine)	0.9976	0.9998	0.9996	0.9977	0.9599	0.9978	0.9968	0.9984	0.9991	.	.	.	.	.	.	.	.	.	.	.	.	.
chr1	1309707	1309707	C	A	exonic	NM_001127229;NM_001127230;NM_017900	.	nonsynonymous SNV	AURKAIP1:NM_001127229:exon3:c.G171T:p.Q57H,AURKAIP1:NM_001127230:exon3:c.G171T:p.Q57H,AURKAIP1:NM_017900:exon3:c.G171T:p.Q57H	AURKAIP1	ENSG00000175756	.	.	1p36.33	.	.	.	CpG: 167	.	.	.	0.0023	.	0.000599042	rs148649999	.	.	0.0001	0.0016	0	0	0	1.787e-05	0	0	0.0006	.	T;0.213	B;0.006	B;0.005	N;0.025	N;1.000	L;1.61	T;0.84	T;-1.064	0.023	-0.401	0.019	0.002
chr1	1354515	1354515	C	G	exonic	NM_001145210	.	nonsynonymous SNV	ANKRD65:NM_001145210:exon4:c.G1165C:p.E389Q	ANKRD65	ENSG00000235098	.	.	1p36.33	.	.	.	.	0.1131	0.1881	0.0964	0.8222	0.1945	0.322883	rs904589	.	ID=COSM3750305;OCCURENCE=5(upper_aerodigestive_tract),1(large_intestine),1(breast)	0.2683	0.7519	0.2122	0.1211	0.175	0.1188	0.2614	0.2863	.	.	T;1.0	B;0.0	B;0.0	.;.	P;1	N;0	T;-0.34	T;-0.966	0.244	-0.195	0.000	0.017
chr1	1354816	1354816	C	T	exonic	NM_001145210;NM_001243535	.	stopgain	ANKRD65:NM_001243535:exon3:c.G323A:p.W108X	ANKRD65	ENSG00000235098	.	.	1p36.33	.	.	.	.	.	.	.	0.0023	.	0.000599042	rs544484967	.	.	0.0003	0.0029	0	0	0	0	0	0	.	.	.;.	.;.	.;.	.;.	D;1.000	.;.	.;.	.;.	1.096	-0.345	0.010	0.004
chr1	1355583	1355583	C	A	exonic	NM_001145210	.	nonsynonymous SNV	ANKRD65:NM_001145210:exon3:c.G599T:p.G200V	ANKRD65	ENSG00000235098	.	.	1p36.33	.	.	.	CpG: 108	0.1052	0.1759	0.0934	0.5091	0.17	0.232228	rs1781133	.	.	0.5	.	.	.	.	.	.	0.5	.	.	D;0.006	D;0.979	P;0.846	.;.	P;0.001	H;3.6	T;1.53	T;-0.897	-1.246	0.768	0.000	0.499
chr1	1361555	1361555	T	C	exonic	NM_001146685	.	synonymous SNV	TMEM88B:NM_001146685:exon1:c.T48C:p.G16G	TMEM88B	ENSG00000205116	.	.	1p36.33	.	.	.	.	0.0972	0.0849	0.0746	0.5318	0.1009	0.205471	rs1695848	.	.	0.1773	0.5043	0.075	0.1277	0.1087	0.0780	0.2381	0.1199	.	.	.	.	.	.	.	.	.	.	.	.	.	.
chr1	1361641	1361641	C	T	exonic	NM_001146685	.	nonsynonymous SNV	TMEM88B:NM_001146685:exon1:c.C134T:p.P45L	TMEM88B	ENSG00000205116	.	.	1p36.33	.	.	.	CpG: 20	0.9891	0.6953	0.2167	0.8631	0.5418	0.68131	rs12030806	.	.	0.6274	0.7983	0.5263	0.9933	0.5	0.3379	0.5676	0.7129	.	.	T;1.0	B;0.0	B;0.0	.;.	P;1	N;-2.3	T;1.22	.;.	-0.724	-0.270	0.000	0.002
chr1	1403894	1403894	A	G	exonic	NM_001039211	.	nonsynonymous SNV	ATAD3C:NM_001039211:exon12:c.A1220G:p.E407G	ATAD3C	ENSG00000215915	.	.	1p36.33	.	.	Score=0.905283;Name=chr1:1439902	.	.	.	.	0.0923	0.0072	0.0253594	rs145079480	.	.	0.0092	0.1038	0.0043	0	0	0.0003	0.0092	0.0003	0.0327	.	D;0.022	B;0.07	B;0.024	.;.	P;1	L;1.39	D;-3.37	T;-0.772	0.219	-0.712	0.000	0.000
chr1	1413975	1413975	C	T	exonic	NM_001317238	.	synonymous SNV	ATAD3B:NM_001317238:exon1:c.C96T:p.G32G	ATAD3B	ENSG00000160072	.	.	1p36.33	.	.	Score=0.905283;Name=chr1:1439902	.	.	.	.	0.0908	0.0072	0.0249601	rs113626733	.	.	0.0127	0.0952	0.0050	0	0	0.0006	0.0103	0.0003	0.0278	.	.	.	.	.	.	.	.	.	.	.	.	.
chr1	1421531	1421531	C	A	exonic	NM_001317238;NM_031921	.	synonymous SNV	ATAD3B:NM_001317238:exon8:c.C867A:p.T289T,ATAD3B:NM_031921:exon10:c.C1005A:p.T335T	ATAD3B	ENSG00000160072	.	Score=886;Name=V$RFX1_02	1p36.33	.	.	Score=0.905283;Name=chr1:1439902	.	0.622	0.3569	0.0924	0.8502	0.3228	0.482628	rs819976	.	ID=COSM5619029;OCCURENCE=1(breast)	0.2476	0.7523	0.3949	0.6323	0.1952	0.0772	0.2233	0.3308	0.2947	.	.	.	.	.	.	.	.	.	.	.	.	.
chr1	1423267	1423267	A	G	exonic	NM_001317238;NM_031921	.	synonymous SNV	ATAD3B:NM_001317238:exon10:c.A1101G:p.A367A,ATAD3B:NM_031921:exon12:c.A1239G:p.A413A	ATAD3B	ENSG00000160072	.	.	1p36.33	.	.	Score=0.905283;Name=chr1:1439902	.	0.626	0.3589	0.0994	0.848	0.3386	0.486821	rs819977	.	ID=COSM6019225;OCCURENCE=1(skin)	0.2539	0.7512	0.3989	0.6383	0.2018	0.0864	0.2328	0.3345	0.3017	.	.	.	.	.	.	.	.	.	.	.	.	.
chr1	1425700	1425700	T	C	exonic	NM_001317238;NM_031921	.	synonymous SNV	ATAD3B:NM_001317238:exon12:c.T1263C:p.I421I,ATAD3B:NM_031921:exon14:c.T1401C:p.I467I	ATAD3B	ENSG00000160072	.	.	1p36.33	.	.	Score=0.905283;Name=chr1:1439902	.	0.623	0.3579	0.0994	0.8487	0.3357	0.485823	rs819980	.	ID=COSM423664;OCCURENCE=1(thyroid)	0.2546	0.7544	0.3993	0.6331	0.2016	0.0867	0.2287	0.3351	0.3029	.	.	.	.	.	.	.	.	.	.	.	.	.
chr1	1431105	1431105	A	G	exonic	NM_001317238;NM_031921	.	nonsynonymous SNV	ATAD3B:NM_001317238:exon14:c.A1717G:p.M573V,ATAD3B:NM_031921:exon16:c.A1855G:p.M619V	ATAD3B	ENSG00000160072	.	.	1p36.33	.	.	Score=0.905283;Name=chr1:1439902	.	.	.	.	.	.	.	rs199599542	.	ID=COSM4142424;OCCURENCE=1(skin),1(upper_aerodigestive_tract),1(thyroid)	0.0263	0.0878	0.0254	0	0.0123	0.0275	0.0244	0.0065	.	.	T;0.607	B;0.0	B;0.0	N;0.235	N;1	N;-1.1	D;-3.14	T;-0.656	-0.119	-2.496	0.001	0.000
chr1	1452723	1452723	C	T	exonic	NM_001170535;NM_001170536;NM_018188	.	synonymous SNV	ATAD3A:NM_001170535:exon3:c.C315T:p.S105S,ATAD3A:NM_001170536:exon3:c.C78T:p.S26S,ATAD3A:NM_018188:exon3:c.C459T:p.S153S	ATAD3A	ENSG00000197785	.	.	1p36.33	.	.	Score=0.905283;Name=chr1:1399459	CpG: 40	.	.	.	0.0794	0.0115	0.0225639	rs145736326	.	.	0.0115	0.1042	0.0134	0	0	0.0008	0	0.0004	0.0248	.	.	.	.	.	.	.	.	.	.	.	.	.
chr1	1458150	1458150	T	C	exonic	NM_001170535;NM_001170536;NM_018188	.	synonymous SNV	ATAD3A:NM_001170535:exon8:c.T777C:p.V259V,ATAD3A:NM_001170536:exon8:c.T540C:p.V180V,ATAD3A:NM_018188:exon8:c.T921C:p.V307V	ATAD3A	ENSG00000197785	.	.	1p36.33	.	.	Score=0.905283;Name=chr1:1399459	CpG: 77	0.0109	0.0102	0.0109	0.0507	0.0504	0.0267572	rs1135025	.	.	0.0154	0.0243	0.0649	0.0112	0.0123	0.0075	0.0117	0.0104	0.0082	.	.	.	.	.	.	.	.	.	.	.	.	.
chr1	1458174	1458174	C	G	exonic	NM_001170535;NM_001170536;NM_018188	.	synonymous SNV	ATAD3A:NM_001170535:exon8:c.C801G:p.A267A,ATAD3A:NM_001170536:exon8:c.C564G:p.A188A,ATAD3A:NM_018188:exon8:c.C945G:p.A315A	ATAD3A	ENSG00000197785	.	.	1p36.33	.	.	Score=0.905283;Name=chr1:1399459	CpG: 77	.	.	.	.	.	.	rs765184665	.	.	5.117e-05	0.0005	8.848e-05	0	0	0	0	0	.	.	.	.	.	.	.	.	.	.	.	.	.	.
chr1	1458915	1458915	C	T	exonic	NM_001170535;NM_001170536;NM_018188	.	nonsynonymous SNV	ATAD3A:NM_001170535:exon9:c.C931T:p.P311S,ATAD3A:NM_001170536:exon9:c.C694T:p.P232S,ATAD3A:NM_018188:exon9:c.C1075T:p.P359S	ATAD3A	ENSG00000197785	.	.	1p36.33	.	.	Score=0.905283;Name=chr1:1399459	CpG: 77	.	.	.	0.0756	0.0115	0.0215655	rs113107431	.	.	0.0073	0.0830	0.0036	0	0	0.0001	0.0036	0.0004	0.0264	.	T;0.088	B;0.047	B;0.027	N;0.004	D;0.916	M;2.045	D;-3.25	T;-0.998	2.402	0.780	1.000	0.024
chr1	1458944	1458944	C	T	exonic	NM_001170535;NM_001170536;NM_018188	.	synonymous SNV	ATAD3A:NM_001170535:exon9:c.C960T:p.L320L,ATAD3A:NM_001170536:exon9:c.C723T:p.L241L,ATAD3A:NM_018188:exon9:c.C1104T:p.L368L	ATAD3A	ENSG00000197785	.	.	1p36.33	.	.	Score=0.905283;Name=chr1:1399459	CpG: 77	0.001	.	.	0.0756	0.0115	0.0217652	rs112145664	.	.	0.0075	0.0813	0.0038	0.0001	0	0.0003	0.0035	0.0007	0.0268	.	.	.	.	.	.	.	.	.	.	.	.	.
chr1	1463157	1463157	G	C	exonic	NM_001170535;NM_001170536;NM_018188	.	nonsynonymous SNV	ATAD3A:NM_001170535:exon14:c.G1420C:p.D474H,ATAD3A:NM_001170536:exon14:c.G1183C:p.D395H,ATAD3A:NM_018188:exon14:c.G1564C:p.D522H	ATAD3A	ENSG00000197785	.	Score=893;Name=V$MEIS1_01	1p36.33	.	.	Score=0.905283;Name=chr1:1399459	.	.	.	.	0.0552	0.0058	0.0153754	rs78493114	.	.	0.0054	0.0591	0.0026	0	0	9.069e-05	0.0022	0.0002	0.0208	.	T;0.162	B;0.014	B;0.023	N;0.339	N;1	M;2.655	T;-1.25	T;-1.079	3.741	0.015	0.628	0.006
chr1	1479333	1479333	A	G	exonic	NM_014188	.	synonymous SNV	SSU72:NM_014188:exon4:c.T399C:p.P133P	SSU72	ENSG00000160075	.	Score=833;Name=V$MYCMAX_01	1p36.33	.	.	.	.	0.8671	0.7137	0.3062	0.91	0.5634	0.69369	rs7533	.	ID=COSM3747545;OCCURENCE=1(liver)	0.4601	0.8304	0.5888	0.8837	0.3289	0.2840	0.4447	0.6767	0.4718	.	.	.	.	.	.	.	.	.	.	.	.	.
chr1	1558792	1558792	T	C	exonic	NM_001170686;NM_001170688;NM_080875	.	nonsynonymous SNV	MIB2:NM_001170686:exon3:c.T305C:p.M102T,MIB2:NM_001170688:exon3:c.T305C:p.M102T,MIB2:NM_080875:exon3:c.T305C:p.M102T	MIB2	ENSG00000197530	.	.	1p36.33	.	.	.	CpG: 73	0.5516	0.8599	0.9364	0.7057	0.8674	0.773562	rs12755088	.	.	0.8797	0.7673	0.8125	0.6241	0.9004	0.9411	0.9115	0.8605	0.8856	.	T;0.065	B;0.013	B;0.004	U;0.135	P;1	N;0	T;1.36	T;-1.000	-0.194	-1.025	0.000	0.002
chr1	1571829	1571829	A	G	exonic	NM_001291345;NM_001787;NM_033486;NM_033487;NM_033489;NM_033490	.	synonymous SNV	CDK11B:NM_033487:exon16:c.T1164C:p.P388P,CDK11B:NM_033490:exon17:c.T1281C:p.P427P,CDK11B:NM_001291345:exon19:c.T1896C:p.P632P,CDK11B:NM_001787:exon19:c.T1965C:p.P655P,CDK11B:NM_033486:exon19:c.T1926C:p.P642P,CDK11B:NM_033489:exon20:c.T1824C:p.P608P	CDK11B	ENSG00000248333	.	.	1p36.33	.	.	Score=0.990441;Name=chr1:1631055	.	.	.	.	.	.	.	rs147836863	.	ID=COSM3773436,COSM3773435;OCCURENCE=1(upper_aerodigestive_tract),1(large_intestine),1(kidney),1(thyroid)	0.1169	0.4121	0.1090	0.1688	0.0878	0.0494	0.0938	0.1896	.	.	.	.	.	.	.	.	.	.	.	.	.	.
chr1	1571841	1571841	A	C	exonic	NM_001291345;NM_001787;NM_033486;NM_033487;NM_033489;NM_033490	.	nonsynonymous SNV	CDK11B:NM_033487:exon16:c.T1152G:p.D384E,CDK11B:NM_033490:exon17:c.T1269G:p.D423E,CDK11B:NM_001291345:exon19:c.T1884G:p.D628E,CDK11B:NM_001787:exon19:c.T1953G:p.D651E,CDK11B:NM_033486:exon19:c.T1914G:p.D638E,CDK11B:NM_033489:exon20:c.T1812G:p.D604E	CDK11B	ENSG00000248333	.	.	1p36.33	.	.	Score=0.990441;Name=chr1:1631055	.	.	.	.	.	.	.	rs150949339	.	ID=COSM145214,COSM3360408;OCCURENCE=1(thyroid),1(breast),1(oesophagus),1(lung),2(haematopoietic_and_lymphoid_tissue),1(kidney),1(central_nervous_system),2(large_intestine)	0.1010	0.3575	0.0948	0.1494	0.0714	0.0403	0.0808	0.1756	0.0677	.	.;.	D;0.996	D;0.987	.;.	D;1	.;.	.;.	.;.	1.402	0.120	1.000	0.954
chr1	1573181	1573181	C	A	exonic	NM_001291345;NM_001787;NM_033486;NM_033487;NM_033489;NM_033490	.	synonymous SNV	CDK11B:NM_033487:exon11:c.G639T:p.S213S,CDK11B:NM_033490:exon12:c.G756T:p.S252S,CDK11B:NM_001291345:exon14:c.G1371T:p.S457S,CDK11B:NM_001787:exon14:c.G1440T:p.S480S,CDK11B:NM_033486:exon14:c.G1401T:p.S467S,CDK11B:NM_033489:exon15:c.G1299T:p.S433S	CDK11B	ENSG00000248333	.	.	1p36.33	.	.	Score=0.990441;Name=chr1:1631055	.	.	.	.	.	.	.	rs138980727	.	ID=COSM4142859,COSM4142860;OCCURENCE=4(large_intestine),2(haematopoietic_and_lymphoid_tissue),1(thyroid)	0.1045	0.2678	0.1024	0.1868	0.0917	0.0511	0.0888	0.1904	0.0291	.	.	.	.	.	.	.	.	.	.	.	.	.
chr1	1575784	1575784	C	T	exonic	NM_001291345;NM_001787;NM_033486;NM_033487;NM_033489;NM_033490	.	nonsynonymous SNV	CDK11B:NM_033487:exon9:c.G337A:p.G113R,CDK11B:NM_033490:exon10:c.G454A:p.G152R,CDK11B:NM_001291345:exon12:c.G1069A:p.G357R,CDK11B:NM_001787:exon12:c.G1138A:p.G380R,CDK11B:NM_033486:exon12:c.G1099A:p.G367R,CDK11B:NM_033489:exon13:c.G997A:p.G333R	CDK11B	ENSG00000248333	.	.	1p36.33	.	.	Score=0.990441;Name=chr1:1631055	.	.	.	.	.	.	.	rs200227742	.	ID=COSM4142862,COSM4142863;OCCURENCE=2(haematopoietic_and_lymphoid_tissue),2(thyroid),2(large_intestine),4(upper_aerodigestive_tract)	0.0949	0.3592	0.0890	0.1391	0.0813	0.0438	0.0786	0.1537	.	.	.;.	B;0.006	B;0.004	.;.	N;0.886	.;.	T;-0.51	.;.	5.637	0.916	0.995	0.914
chr1	1599888	1599888	A	G	exonic	NM_001110781;NM_001290264	.	synonymous SNV	SLC35E2B:NM_001110781:exon8:c.T858C:p.S286S,SLC35E2B:NM_001290264:exon9:c.T858C:p.S286S	CDK11B,SLC35E2B	ENSG00000189339	.	.	1p36.33	.	.	Score=0.967611;Name=chr1:1664634	.	.	.	.	.	.	.	rs2072923	.	ID=COSM4591733,COSM4591732;OCCURENCE=1(large_intestine),20(upper_aerodigestive_tract)	0.5105	0.7351	0.4896	0.4662	0.5003	0.4908	0.4955	0.5048	.	.	.;.	.;.	.;.	.;.	P;0.000	.;.	.;.	.;.	-0.521	-1.762	0.048	0.141
chr1	1635565	1635565	C	T	exonic	NM_001313896;NM_001313982;NM_024011;NM_033529	.	synonymous SNV	CDK11A:NM_001313896:exon16:c.G1716A:p.A572A,CDK11A:NM_001313982:exon16:c.G1704A:p.A568A,CDK11A:NM_024011:exon16:c.G1707A:p.A569A,CDK11A:NM_033529:exon16:c.G1677A:p.A559A	CDK11A,CDK11B	ENSG00000268575,ENSG00000008128	.	.	1p36.33	.	.	Score=0.990441;Name=chr1:1567836	.	0.2183	0.2096	0.0646	0.5	0.1167	0.246006	rs11488591	.	ID=COSM146371,COSM146372;OCCURENCE=1(stomach)	0.1387	0.4546	0.1235	0.2325	0.1080	0.0614	0.1022	0.2419	0.1744	.	.	.	.	.	.	.	.	.	.	.	.	.
chr1	1638925	1638925	C	T	exonic	NM_001313896;NM_001313982;NM_024011;NM_033529	.	nonsynonymous SNV	CDK11A:NM_001313896:exon11:c.G1177A:p.D393N,CDK11A:NM_001313982:exon11:c.G1165A:p.D389N,CDK11A:NM_024011:exon11:c.G1168A:p.D390N,CDK11A:NM_033529:exon11:c.G1138A:p.D380N	CDK11A,CDK11B	ENSG00000268575,ENSG00000008128	.	Score=830;Name=V$GR_Q6	1p36.33	.	.	Score=0.990441;Name=chr1:1567836	.	0.2083	0.2035	0.0636	0.4455	0.1138	0.227835	rs200982240	.	ID=COSM1335882,COSM1335881;OCCURENCE=3(soft_tissue),1(large_intestine)	0.1327	0.4153	0.1202	0.2248	0.1087	0.0614	0.1053	0.2231	0.1603	.	T;0.094	B;0.012	B;0.002	N;0.003	P;0.628	N;0.695	T;3.45	T;-0.897	3.757	0.611	0.998	0.476
chr1	1638994	1638994	C	T	exonic	NM_001313896;NM_001313982;NM_024011;NM_033529	.	nonsynonymous SNV	CDK11A:NM_001313896:exon11:c.G1108A:p.G370R,CDK11A:NM_001313982:exon11:c.G1096A:p.G366R,CDK11A:NM_024011:exon11:c.G1099A:p.G367R,CDK11A:NM_033529:exon11:c.G1069A:p.G357R	CDK11A,CDK11B	ENSG00000268575,ENSG00000008128	.	.	1p36.33	.	.	Score=0.990441;Name=chr1:1567836	.	0.1796	0.2127	0.0716	0.8797	0.1398	0.34365	rs6658335	.	ID=COSM4142959,COSM4142960;OCCURENCE=1(thyroid)	0.1641	0.7668	0.1369	0.1752	0.1235	0.0661	0.1232	0.2180	0.2598	.	D;0.023	B;0.014	B;0.004	D;0.000	P;0.878	.;.	T;3.37	T;-1.039	4.923	0.611	0.984	0.939
chr1	1647814	1647814	T	C	exonic	NM_001291345;NM_001313896;NM_001313982;NM_001787;NM_024011;NM_033486;NM_033489;NM_033529	.	synonymous SNV	CDK11A:NM_001313896:exon5:c.A429G:p.E143E,CDK11A:NM_001313982:exon5:c.A429G:p.E143E,CDK11A:NM_024011:exon5:c.A459G:p.E153E,CDK11A:NM_033529:exon5:c.A429G:p.E143E,CDK11B:NM_001291345:exon6:c.A429G:p.E143E,CDK11B:NM_001787:exon6:c.A459G:p.E153E,CDK11B:NM_033486:exon6:c.A459G:p.E153E,CDK11B:NM_033489:exon7:c.A357G:p.E119E	CDK11A,CDK11B	ENSG00000268575,ENSG00000008128	.	.	1p36.33	.	.	.	.	.	.	.	.	.	.	rs72901775	.	ID=COSM5487512,COSM5487511;OCCURENCE=1(haematopoietic_and_lymphoid_tissue)	0.5011	0.5006	0.5003	0.5005	0.5	0.5013	0.5022	0.5021	.	.	.	.	.	.	.	.	.	.	.	.	.	.
chr1	1647871	1647871	T	C	exonic	NM_001291345;NM_001313896;NM_001313982;NM_001787;NM_024011;NM_033486;NM_033489;NM_033529	.	synonymous SNV	CDK11A:NM_001313896:exon5:c.A372G:p.R124R,CDK11A:NM_001313982:exon5:c.A372G:p.R124R,CDK11A:NM_024011:exon5:c.A402G:p.R134R,CDK11A:NM_033529:exon5:c.A372G:p.R124R,CDK11B:NM_001291345:exon6:c.A372G:p.R124R,CDK11B:NM_001787:exon6:c.A402G:p.R134R,CDK11B:NM_033486:exon6:c.A402G:p.R134R,CDK11B:NM_033489:exon7:c.A300G:p.R100R	CDK11A,CDK11B	ENSG00000268575,ENSG00000008128	.	.	1p36.33	.	.	.	.	.	.	.	.	.	.	rs72909014	.	ID=COSM4142966;OCCURENCE=2(haematopoietic_and_lymphoid_tissue),2(thyroid)	0.5010	0.5004	0.5002	0.5003	0.4998	0.5011	0.5011	0.5021	.	.	.	.	.	.	.	.	.	.	.	.	.	.
chr1	1650787	1650787	T	C	exonic	NM_001787;NM_024011;NM_033486;NM_033489	.	nonsynonymous SNV	CDK11B:NM_001787:exon4:c.A335G:p.H112R,CDK11A:NM_024011:exon4:c.A335G:p.H112R,CDK11B:NM_033486:exon4:c.A335G:p.H112R,CDK11B:NM_033489:exon5:c.A233G:p.H78R	CDK11A,CDK11B	ENSG00000268575,ENSG00000008128	.	.	1p36.33	.	.	.	.	.	.	.	.	.	.	rs1137003	.	ID=COSM4590300;OCCURENCE=2(pancreas),23(upper_aerodigestive_tract)	0.5011	0.5006	0.5003	0.5007	0.5	0.5013	0.5022	0.5021	.	.	T;1.0	B;0.0	B;0.0	.;.	D;1	.;.	T;3.56	T;-0.873	4.076	-0.165	0.998	0.982
chr1	1650797	1650797	A	G	exonic	NM_001291345;NM_001313896;NM_001313982;NM_001787;NM_024011;NM_033486;NM_033489;NM_033529	.	nonsynonymous SNV	CDK11B:NM_001291345:exon4:c.T325C:p.W109R,CDK11A:NM_001313896:exon4:c.T325C:p.W109R,CDK11A:NM_001313982:exon4:c.T325C:p.W109R,CDK11B:NM_001787:exon4:c.T325C:p.C109R,CDK11A:NM_024011:exon4:c.T325C:p.C109R,CDK11B:NM_033486:exon4:c.T325C:p.C109R,CDK11A:NM_033529:exon4:c.T325C:p.W109R,CDK11B:NM_033489:exon5:c.T223C:p.C75R	CDK11A,CDK11B	ENSG00000268575,ENSG00000008128	.	.	1p36.33	.	.	.	.	.	.	.	.	.	.	rs1059830	.	ID=COSM119024;OCCURENCE=1(haematopoietic_and_lymphoid_tissue),1(ovary),24(upper_aerodigestive_tract),1(prostate)	0.5011	0.5006	0.5003	0.5007	0.5	0.5012	0.5022	0.5019	.	.	T;0.424	B;0.002	B;0.0	N;0.050	D;0.903	N;-2.045	T;3.34	T;-0.904	3.367	-0.111	1.000	0.978
chr1	1650801	1650801	T	C	exonic	NM_001291345;NM_001313896;NM_001313982;NM_001787;NM_024011;NM_033486;NM_033489;NM_033529	.	synonymous SNV	CDK11B:NM_001291345:exon4:c.A321G:p.E107E,CDK11A:NM_001313896:exon4:c.A321G:p.E107E,CDK11A:NM_001313982:exon4:c.A321G:p.E107E,CDK11B:NM_001787:exon4:c.A321G:p.E107E,CDK11A:NM_024011:exon4:c.A321G:p.E107E,CDK11B:NM_033486:exon4:c.A321G:p.E107E,CDK11A:NM_033529:exon4:c.A321G:p.E107E,CDK11B:NM_033489:exon5:c.A219G:p.E73E	CDK11A,CDK11B	ENSG00000268575,ENSG00000008128	.	Score=816;Name=V$EVI1_03	1p36.33	.	.	.	.	.	.	.	.	.	.	rs1137004	.	ID=COSM4594571;OCCURENCE=1(upper_aerodigestive_tract)	0.5011	0.5006	0.5003	0.5007	0.5	0.5012	0.5022	0.502	.	.	.	.	.	.	.	.	.	.	.	.	.	.
chr1	1650832	1650832	A	G	exonic	NM_001291345;NM_001313896;NM_001313982;NM_001787;NM_024011;NM_033486;NM_033489;NM_033529	.	nonsynonymous SNV	CDK11B:NM_001291345:exon4:c.T290C:p.V97A,CDK11A:NM_001313896:exon4:c.T290C:p.V97A,CDK11A:NM_001313982:exon4:c.T290C:p.V97A,CDK11B:NM_001787:exon4:c.T290C:p.V97A,CDK11A:NM_024011:exon4:c.T290C:p.V97A,CDK11B:NM_033486:exon4:c.T290C:p.V97A,CDK11A:NM_033529:exon4:c.T290C:p.V97A,CDK11B:NM_033489:exon5:c.T188C:p.V63A	CDK11A,CDK11B	ENSG00000268575,ENSG00000008128	.	.	1p36.33	.	.	.	.	.	.	.	.	.	.	rs72909030	.	ID=COSM4591772,COSM4591771;OCCURENCE=23(upper_aerodigestive_tract)	0.5011	0.5006	0.5003	0.5007	0.5	0.5013	0.5022	0.5018	.	.	T;1.0	B;0.007	B;0.007	N;0.107	P;1.000	N;-1.59	T;2.16	T;-0.923	5.580	-0.111	1.000	0.995
chr1	1666175	1666175	C	T	exonic	NM_001199787;NM_182838	.	nonsynonymous SNV	SLC35E2:NM_182838:exon5:c.G686A:p.R229H,SLC35E2:NM_001199787:exon6:c.G686A:p.R229H	SLC35E2	ENSG00000227775,ENSG00000268575,ENSG00000215790	.	.	1p36.33	.	.	Score=0.967611;Name=chr1:1598262	.	.	.	.	.	.	.	rs61777509	.	ID=COSM4142977;OCCURENCE=1(lung),3(haematopoietic_and_lymphoid_tissue),3(thyroid),2(oesophagus),17(upper_aerodigestive_tract),1(large_intestine)	0.4048	0.2448	0.4569	0.3259	0.4129	0.4409	0.4328	0.3887	.	.	T;0.184	D;0.989	P;0.477	U;0.002	N;0.947	L;0.895	.;.	T;-1.082	4.353	0.620	1.000	0.817
chr1	1847979	1847979	T	C	exonic	NM_001330313;NM_138705	.	nonsynonymous SNV	CALML6:NM_001330313:exon2:c.T127C:p.W43R,CALML6:NM_138705:exon3:c.T178C:p.W60R	CALML6	ENSG00000169885	.	.	1p36.33	.	.	.	.	0.1587	0.2679	0.0457	0.4054	0.1023	0.214657	rs28581776	.	.	0.1405	0.3666	0.1319	0.2088	0.1053	0.0541	0.1116	0.2913	0.1397	.	T;0.2	B;0.0	B;0.0	.;.	P;1	N;-1.465	T;-0.8	T;-1.012	-0.175	-0.013	0.000	0.946
chr1	1849530	1849530	T	C	exonic	NM_178545	.	nonsynonymous SNV	TMEM52:NM_178545:exon5:c.A421G:p.M141V	TMEM52	ENSG00000178821	.	.	1p36.33	.	.	.	.	0.1577	0.2679	0.0427	0.4115	0.1052	0.215855	rs4459050	.	ID=COSM3997112,COSM3997111;OCCURENCE=2(haematopoietic_and_lymphoid_tissue)	0.1168	0.3450	0.0999	0.1727	0.0749	0.0437	0.0893	0.2669	0.1386	.	T;0.144	B;0.005	B;0.004	N;0.012	P;1	L;1.3	T;1.5	T;-0.949	-0.082	1.061	0.001	0.871
chr1	1849744	1849744	G	A	exonic	NM_178545	.	synonymous SNV	TMEM52:NM_178545:exon4:c.C297T:p.D99D	TMEM52	ENSG00000178821	.	.	1p36.33	.	.	.	.	0.1577	0.2679	0.0427	0.4107	0.1052	0.215655	rs1884455	.	.	0.1170	0.3452	0.0997	0.1725	0.0748	0.0437	0.0905	0.2668	0.1384	.	.	.	.	.	.	.	.	.	.	.	.	.
chr1	1854109	1854109	A	G	exonic	NM_001304360	.	synonymous SNV	CFAP74:NM_001304360:exon38:c.T4737C:p.S1579S	CFAP74	.	.	.	1p36.33	.	.	.	.	0.6359	0.6595	0.5368	0.562	0.6196	0.598842	rs2803348	.	ID=COSM146378;OCCURENCE=1(stomach)	0.5677	0.5230	0.6668	0.6456	0.5492	0.5308	0.5572	0.6402	0.5319	.	.	.	.	.	.	.	.	.	.	.	.	.
chr1	1854546	1854546	C	T	exonic	NM_001304360	.	nonsynonymous SNV	CFAP74:NM_001304360:exon37:c.G4561A:p.E1521K	CFAP74	.	.	.	1p36.33	.	.	.	.	0.1577	0.2699	0.0437	0.4992	0.1124	0.240615	rs28633659	.	.	0.1267	0.4112	0.1058	0.1788	0.0812	0.0453	0.0938	0.2734	0.1565	.	.;.	P;0.634	B;0.153	N;0.033	.;.	M;2.015	.;.	T;-0.975	0.550	0.807	0.438	0.899
chr1	1855319	1855319	C	T	exonic	NM_001304360	.	synonymous SNV	CFAP74:NM_001304360:exon35:c.G4284A:p.K1428K	CFAP74	.	.	.	1p36.33	.	.	.	.	0.1577	0.2689	0.0447	0.4864	0.0735	0.231829	rs2295362	.	.	0.1174	0.3949	0.0412	0.1734	0.0764	0.0460	0.0896	0.2704	0.1539	.	.	.	.	.	.	.	.	.	.	.	.	.
chr1	1858161	1858161	C	T	exonic	NM_001304360	.	synonymous SNV	CFAP74:NM_001304360:exon30:c.G3702A:p.T1234T	CFAP74	.	.	Score=732;Name=V$PAX4_04	1p36.33	.	.	.	.	0.1597	0.2689	0.0437	0.4992	0.1124	0.240815	rs78807865	.	.	0.1911	0.3969	0.1655	0.2016	0.1176	0.0542	0.0974	0.2591	.	.	.	.	.	.	.	.	.	.	.	.	.	.
chr1	1859176	1859176	T	C	exonic	NM_001304360	.	nonsynonymous SNV	CFAP74:NM_001304360:exon28:c.A3397G:p.N1133D	CFAP74	.	.	.	1p36.33	.	.	.	.	0.1587	0.2689	0.0437	0.5038	0.1124	0.241813	rs45489198	.	.	0.1917	0.4076	0.1655	0.2025	0.1046	0.0570	0.1190	0.2695	.	.	.;.	.;.	.;.	.;.	.;.	.;.	.;.	T;-0.932	-0.144	-0.013	0.000	0.003
chr1	1873514	1873514	A	G	exonic	NM_001304360	.	synonymous SNV	CFAP74:NM_001304360:exon22:c.T2568C:p.Y856Y	CFAP74	.	.	.	1p36.33	.	.	.	.	0.6379	0.6564	0.5308	0.5477	0.611	0.592452	rs2803326	.	.	0.5740	0.4948	0.5691	0.7172	0.6	0.4768	0.5846	0.6229	.	.	.	.	.	.	.	.	.	.	.	.	.	.
chr1	1873525	1873525	T	C	exonic	NM_001304360	.	nonsynonymous SNV	CFAP74:NM_001304360:exon22:c.A2557G:p.K853E	CFAP74	.	.	.	1p36.33	.	.	.	.	0.6379	0.6564	0.5308	0.5477	0.611	0.592452	rs2803327	.	.	0.5733	0.4913	0.5691	0.7172	0.5	0.4762	0.5846	0.6224	.	.	.;.	.;.	.;.	.;.	.;.	.;.	.;.	T;-0.930	2.516	0.069	0.999	0.529
chr1	1896333	1896333	G	A	exonic	NM_001304360	.	synonymous SNV	CFAP74:NM_001304360:exon13:c.C1569T:p.H523H	CFAP74	ENSG00000142609	.	.	1p36.33	.	.	.	.	0.0169	0.09	0.002	0.2844	0.0216	0.0994409	rs61734005	.	.	0.0320	0.2342	0.0108	0.0082	0	0.0015	0.0241	0.0750	0.0708	.	.	.	.	.	.	.	.	.	.	.	.	.
chr1	1916890	1916890	C	T	exonic	NM_001304360	.	synonymous SNV	CFAP74:NM_001304360:exon6:c.G435A:p.L145L	CFAP74	ENSG00000142609	.	Score=857;Name=V$HAND1E47_01	1p36.33	.	.	.	.	0.4335	0.3947	0.3082	0.6573	0.2795	0.438498	rs3795280	.	ID=COSM5427269;OCCURENCE=1(large_intestine),1(haematopoietic_and_lymphoid_tissue)	0.3733	0.6239	0.2815	0.4395	0.3922	0.3375	0.3460	0.3930	0.4104	.	.	.	.	.	.	.	.	.	.	.	.	.
chr1	1957037	1957037	T	C	exonic	NM_000815	.	synonymous SNV	GABRD:NM_000815:exon4:c.T330C:p.G110G	GABRD	ENSG00000187730	.	.	1p36.33	.	.	.	.	0.3462	0.4448	0.6809	0.7474	0.5101	0.561302	rs2229110	CLINSIG=Benign;CLNDBN=not_specified;CLNACC=RCV000254456.1;CLNDSDB=MedGen;CLNDSDBID=CN169374	ID=COSM424897;OCCURENCE=2(thyroid)	0.5934	0.7290	0.4569	0.3148	0.6309	0.6578	0.6473	0.4732	0.6843	.	.	.	.	.	.	.	.	.	.	.	.	.
chr1	1987993	1987993	T	C	exonic	NM_002744	.	synonymous SNV	PRKCZ:NM_002744:exon3:c.T264C:p.D88D	PRKCZ	ENSG00000067606	.	Score=799;Name=V$ARP1_01	1p36.33	.	.	.	.	0.9454	0.6186	0.3429	0.8873	0.402	0.669928	rs12184	.	ID=COSM4143144,COSM4143143;OCCURENCE=1(breast),2(thyroid)	0.4623	0.8306	0.4527	0.9513	0.3346	0.3326	0.4106	0.5557	0.5047	.	.	.	.	.	.	.	.	.	.	.	.	.
chr1	2126139	2126139	C	G	exonic	NM_001256945;NM_001256946;NM_001256947;NM_001282673;NM_182533	.	nonsynonymous SNV	FAAP20:NM_001256945:exon1:c.G50C:p.R17P,FAAP20:NM_001256946:exon1:c.G50C:p.R17P,FAAP20:NM_001256947:exon1:c.G50C:p.R17P,FAAP20:NM_001282673:exon1:c.G50C:p.R17P,FAAP20:NM_182533:exon1:c.G50C:p.R17P	FAAP20	ENSG00000162585	.	Score=885;Name=V$AP2_Q6	1p36.33	.	GC_rich,Low_complexity	.	CpG: 46	.	.	.	.	.	.	rs6662296	.	ID=COSM4143309;OCCURENCE=5(thyroid)	1	1	.	.	.	.	.	1	.	.	T;1.0	B;0.0	B;0.0	.;.	P;1	N;-1.04	T;0.91	T;-0.969	-0.800	-0.050	0.000	0.001
chr1	2433974	2433974	G	A	exonic	NM_001303012	.	nonsynonymous SNV	PLCH2:NM_001303012:exon21:c.G3004A:p.G1002S	PLCH2	.	.	.	1p36.32	.	.	.	CpG: 36	.	.	.	0.0514	0.0014	0.013778	rs141214636	.	.	0.0014	0.0486	0	0	0	0.0003	0	0.0001	.	.	T;0.627	B;0.168	B;0.027	.;.	N;1	.;.	T;2.01	T;-1.028	0.226	0.898	0.004	0.003
chr1	2433976	2433976	C	T	exonic	NM_001303012	.	synonymous SNV	PLCH2:NM_001303012:exon21:c.C3006T:p.G1002G	PLCH2	.	.	.	1p36.32	.	.	.	CpG: 36	.	.	.	0.0204	0.0014	0.00559105	rs529444887	.	.	0.0006	0.0176	0	0	0	0	0.0079	0.0001	.	.	.	.	.	.	.	.	.	.	.	.	.	.
chr1	2435776	2435776	G	A	exonic	NM_014638	.	synonymous SNV	PLCH2:NM_014638:exon22:c.G3375A:p.T1125T	PLCH2	.	.	.	1p36.32	.	.	.	CpG: 24	.	.	.	0.0234	0.0014	0.00638978	rs149300848	.	.	0.0022	0.0261	0.0007	0.0004	0	4.791e-05	0.0036	0.0001	0.0060	.	.	.	.	.	.	.	.	.	.	.	.	.
chr1	2436404	2436404	G	C	exonic	NM_014638	.	nonsynonymous SNV	PLCH2:NM_014638:exon22:c.G4003C:p.V1335L	PLCH2	.	.	.	1p36.32	.	.	.	.	0.0278	0.0389	0.006	0.115	0.0072	0.0457268	rs113392853	.	ID=COSM3751048;OCCURENCE=1(large_intestine)	0.0334	0.1797	0.0143	0.0419	0.0054	0.0130	0.0272	0.0425	0.0249	.	T;1.0	B;0.0	B;0.0	N;0.360	D;1	N;-1.18	T;1.88	T;-1.035	1.340	-0.003	0.999	0.758
chr1	2441358	2441358	T	C	exonic	NM_018216	.	nonsynonymous SNV	PANK4:NM_018216:exon18:c.A2075G:p.Q692R	PANK4	ENSG00000157881	.	.	1p36.32	.	.	.	.	0.4702	0.4509	0.2127	0.7148	0.3444	0.461861	rs2494620	.	ID=COSM330287;OCCURENCE=1(haematopoietic_and_lymphoid_tissue),1(urinary_tract),2(large_intestine)	0.3294	0.6698	0.3925	0.4450	0.2712	0.2349	0.2990	0.4058	0.3699	.	T;0.613	B;0.0	B;0.0	N;0.100	P;1	N;-0.145	T;3.31	T;-1.062	-1.142	-0.340	0.000	0.049
chr1	2452321	2452321	C	T	exonic	NM_018216	.	synonymous SNV	PANK4:NM_018216:exon4:c.G471A:p.T157T	PANK4	ENSG00000157881	.	Score=812;Name=V$XBP1_01	1p36.32	.	.	.	.	0.0288	0.0409	0.006	0.0855	0.0043	0.038139	rs76188199	.	.	0.0183	0.0830	0.0044	0.0274	0.0039	0.0077	0.0175	0.0381	0.0315	.	.	.	.	.	.	.	.	.	.	.	.	.
chr1	2452569	2452569	T	C	exonic	NM_018216	.	synonymous SNV	PANK4:NM_018216:exon3:c.A417G:p.K139K	PANK4	ENSG00000157881	.	.	1p36.32	.	.	.	.	0.9563	0.7904	0.7316	0.91	0.8084	0.846046	rs2985862	.	.	0.7806	0.9020	0.8555	0.9625	0.6845	0.7384	0.7655	0.7655	0.7952	.	.	.	.	.	.	.	.	.	.	.	.	.
chr1	2491306	2491306	G	A	exonic	NM_001297605;NM_003820	.	nonsynonymous SNV	TNFRSF14:NM_001297605:exon4:c.G349A:p.A117T,TNFRSF14:NM_003820:exon4:c.G349A:p.A117T	TNFRSF14	ENSG00000157873	.	.	1p36.32	.	.	.	.	0.0337	0.0164	0.004	0.0356	0.0072	0.0211661	rs2234163	CLINSIG=not provided;CLNDBN=not_specified;CLNACC=RCV000122168.1;CLNDSDB=MedGen;CLNDSDBID=CN169374	.	0.0159	0.0475	0.0052	0.0511	0.0030	0.0078	0.0114	0.0177	0.0157	.	T;1.0	P;0.804	B;0.186	.;.	N;1	N;-2.005	D;-1.74	T;-0.892	-1.249	-0.165	0.000	0.000
chr1	2526746	2526746	A	G	exonic	NM_033467	.	nonsynonymous SNV	MMEL1:NM_033467:exon16:c.T1553C:p.M518T	MMEL1	ENSG00000142606	.	.	1p36.32	.	.	.	.	0.5407	0.5429	0.332	0.7284	0.487	0.541334	rs3748816	.	ID=COSM3746907;OCCURENCE=1(liver)	0.4142	0.6816	0.4535	0.4994	0.3765	0.3345	0.4195	0.5090	0.4532	Celiac disease	T;0.715	B;0.0	B;0.0	N;0.090	P;1	N;-1.28	D;-1.51	T;-1.028	-2.273	-2.928	0.000	0.000
chr1	2535613	2535613	C	A	exonic	NM_033467	.	synonymous SNV	MMEL1:NM_033467:exon10:c.G924T:p.V308V	MMEL1	ENSG00000142606	.	Score=897;Name=V$MYOD_01	1p36.32	.	.	.	.	0.5288	0.5297	0.3121	0.6112	0.4481	0.496006	rs4648562	.	.	0.3908	0.5739	0.4242	0.4897	0.3592	0.3183	0.4080	0.4999	0.4036	.	.	.	.	.	.	.	.	.	.	.	.	.
chr1	2537801	2537801	G	A	exonic	NM_033467	.	synonymous SNV	MMEL1:NM_033467:exon8:c.C636T:p.L212L	MMEL1	ENSG00000142606	.	.	1p36.32	.	.	.	CpG: 19	.	0.001	.	0.0832	0.0043	0.0227636	rs80219670	.	.	0.0065	0.0730	0.0022	0	0	0.0001	0.0058	0.0002	0.0231	.	.	.	.	.	.	.	.	.	.	.	.	.
chr1	2538444	2538444	C	T	exonic	NM_033467	.	synonymous SNV	MMEL1:NM_033467:exon7:c.G600A:p.P200P	MMEL1	ENSG00000142606	.	Score=885;Name=V$NF1_Q6	1p36.32	.	.	.	.	0.002	.	.	0.0582	0.0029	0.0161741	rs111275822	.	.	0.0043	0.0469	0.0018	0.0009	0	7.563e-05	0.0045	0.0001	0.0151	.	.	.	.	.	.	.	.	.	.	.	.	.
chr1	2541269	2541269	A	G	exonic	NM_033467	.	synonymous SNV	MMEL1:NM_033467:exon5:c.T294C:p.A98A	MMEL1	ENSG00000142606	.	Score=893;Name=V$TGIF_01	1p36.32	.	.	.	.	0.5357	0.5337	0.33	0.7027	0.4885	0.53155	rs10797440	.	ID=COSM3997439,COSM3997438;OCCURENCE=1(haematopoietic_and_lymphoid_tissue)	0.4114	0.6580	0.4510	0.4963	0.3750	0.3330	0.4188	0.5257	0.4413	.	.	.	.	.	.	.	.	.	.	.	.	.
chr1	2560903	2560903	T	G	exonic	NM_033467	.	synonymous SNV	MMEL1:NM_033467:exon2:c.A21C:p.P7P	MMEL1	ENSG00000142606	.	Score=1000;Name=V$AP2REP_01	1p36.32	.	.	.	CpG: 96	0.4683	0.4703	0.6909	0.4334	0.5519	0.515775	rs4648659	.	ID=COSM3751119;OCCURENCE=3(large_intestine)	0.6089	0.5069	0.6069	0.5	0.7778	0.7072	0.5347	0.5528	0.6404	.	.	.	.	.	.	.	.	.	.	.	.	.
chr1	2573199	2573199	A	G	exonic	NM_001242672	.	synonymous SNV	TTC34:NM_001242672:exon7:c.T1309C:p.L437L	TTC34	ENSG00000215912	.	.	1p36.32	.	.	.	.	0.9931	0.9202	0.8628	0.9818	0.8847	0.934704	rs4648662	.	ID=COSM4143690;OCCURENCE=1(thyroid)	0.9058	0.9699	0.9351	1	0.8425	0.8764	0.8676	0.9152	.	.	.	.	.	.	.	.	.	.	.	.	.	.
chr1	2704112	2704112	T	C	exonic	NM_001242672	.	synonymous SNV	TTC34:NM_001242672:exon2:c.A249G:p.A83A	TTC34	ENSG00000215912	.	Score=884;Name=V$MYOD_01	1p36.32	.	.	.	.	0.005	0.002	0.0199	0.2345	0.0432	0.0732827	rs56328393	.	.	0.0271	0.2158	0.0194	0.0063	0.0556	0.0156	0.0094	0.0057	.	.	.	.	.	.	.	.	.	.	.	.	.	.
chr1	2706156	2706156	T	A	exonic	NM_001242672	.	startloss	TTC34:NM_001242672:exon1:c.A1T:p.M1?	TTC34	ENSG00000215912	.	.	1p36.32	.	.	.	CpG: 111	.	.	.	0.0401	0.0014	0.0107827	rs370237500	.	.	0.0023	0.0714	0	0	.	0	0	0.0005	.	.	D;0.0	.;.	.;.	.;.	D;1	.;.	.;.	T;-0.630	4.348	0.986	1.000	0.879
chr1	3328358	3328358	T	C	exonic	NM_022114;NM_199454	.	nonsynonymous SNV	PRDM16:NM_022114:exon9:c.T1597C:p.S533P,PRDM16:NM_199454:exon9:c.T1597C:p.S533P	PRDM16	ENSG00000142611	.	.	1p36.32	.	.	.	CpG: 107	0.998	0.9642	0.8419	0.9924	0.9006	0.945088	rs870124	CLINSIG=Benign;CLNDBN=not_specified;CLNACC=RCV000217271.1;CLNDSDB=MedGen;CLNDSDBID=CN169374	ID=COSM3751146;OCCURENCE=1(large_intestine)	0.8897	0.9721	0.9243	0.9998	0.9099	0.8404	0.8873	0.9508	0.8777	.	T;0.651	B;0.0	B;0.0	N;0.005	P;0.909	N;-1.7	T;3.38	T;-0.955	2.031	0.058	0.426	0.826
chr1	3329263	3329263	C	T	exonic	NM_022114;NM_199454	.	synonymous SNV	PRDM16:NM_022114:exon9:c.C2502T:p.G834G,PRDM16:NM_199454:exon9:c.C2502T:p.G834G	PRDM16	ENSG00000142611	.	.	1p36.32	.	.	.	CpG: 107	0.0089	0.0726	0.0119	0.1271	0.013	0.0537141	rs115226069	CLINSIG=Benign;CLNDBN=not_specified;CLNACC=RCV000219694.1;CLNDSDB=MedGen;CLNDSDBID=CN169374	ID=COSM3751147;OCCURENCE=2(large_intestine)	0.0841	0.2182	0.0246	0.0038	0.0364	0.0461	0.0862	0.1141	0.0392	.	.	.	.	.	.	.	.	.	.	.	.	.
chr1	3383898	3383898	A	G	exonic	NM_014448	.	synonymous SNV	ARHGEF16:NM_014448:exon4:c.A801G:p.P267P	ARHGEF16	ENSG00000130762	.	.	1p36.32	.	.	.	.	0.8026	0.8885	0.9125	0.8563	0.8343	0.860024	rs6424078	.	ID=COSM3751152;OCCURENCE=1(large_intestine)	0.9026	0.8715	0.8590	0.8070	0.9	0.9228	0.9121	0.8988	0.8974	.	.	.	.	.	.	.	.	.	.	.	.	.
chr1	3389727	3389727	C	T	exonic	NM_014448	.	nonsynonymous SNV	ARHGEF16:NM_014448:exon7:c.C1108T:p.H370Y	ARHGEF16	ENSG00000130762	.	.	1p36.32	.	.	.	.	0.6746	0.865	0.8638	0.385	0.755	0.684505	rs2185639	.	ID=COSM4143831,COSM4143832;OCCURENCE=1(thyroid)	0.8050	0.4548	0.6769	0.6607	0.9028	0.8731	0.8497	0.8753	0.7354	.	T;0.476	B;0.004	B;0.012	D;0.000	P;0.000	L;1.935	T;0.07	T;-0.940	1.729	0.925	0.681	0.649
chr1	3394456	3394456	T	C	exonic	NM_014448	.	synonymous SNV	ARHGEF16:NM_014448:exon11:c.T1491C:p.S497S	ARHGEF16	ENSG00000130762	.	.	1p36.32	.	.	.	.	1	0.9959	0.998	0.8971	0.9928	0.970647	rs4638054	.	.	0.9903	0.9036	0.9943	1	1	0.9986	0.9944	0.9986	0.9684	.	.	.	.	.	.	.	.	.	.	.	.	.
chr1	3395039	3395039	G	A	exonic	NM_014448	.	synonymous SNV	ARHGEF16:NM_014448:exon12:c.G1677A:p.V559V	ARHGEF16	ENSG00000130762	.	.	1p36.32	.	.	.	CpG: 34	0.6766	0.863	0.8628	0.3873	0.7637	0.686102	rs10797395	.	ID=COSM4143833,COSM4143834;OCCURENCE=2(haematopoietic_and_lymphoid_tissue),1(thyroid)	0.8037	0.4608	0.6739	0.6602	0.9019	0.8707	0.8517	0.8743	0.7342	.	.	.	.	.	.	.	.	.	.	.	.	.
chr1	3407112	3407112	C	T	exonic	NM_001409	.	nonsynonymous SNV	MEGF6:NM_001409:exon37:c.G4606A:p.G1536S	MEGF6	ENSG00000162591	.	.	1p36.32	.	.	.	.	.	.	.	0.0764	0.0014	0.0203674	rs57484147	.	.	0.0058	0.0664	0.0019	0	0	0.0006	0.0036	6.118e-05	0.0186	.	D;0.0	B;0.0	B;0.001	.;.	N;1	L;1.125	D;-2.35	T;-0.893	-0.154	-0.990	0.000	0.002
chr1	3410644	3410644	A	G	exonic	NM_001409	.	nonsynonymous SNV	MEGF6:NM_001409:exon33:c.T4174C:p.W1392R	MEGF6	ENSG00000162591	.	.	1p36.32	.	.	.	.	0.1389	0.0481	0.0586	0.3351	0.1427	0.157348	rs61742508	.	.	0.1080	0.2978	0.2465	0.1405	0.0673	0.0658	0.0777	0.0571	0.1235	.	T;0.276	B;0.0	B;0.0	N;0.905	P;1	N;-1.905	T;-0.75	T;-1.061	-1.043	-0.856	0.000	0.001
chr1	3412465	3412465	C	T	exonic	NM_001409	.	nonsynonymous SNV	MEGF6:NM_001409:exon30:c.G3860A:p.R1287H	MEGF6	ENSG00000162591	.	.	1p36.32	.	.	.	.	.	.	.	0.062	0.0014	0.0165735	rs57804877	.	.	0.0047	0.0587	0.0018	0.0001	0	0.0004	0.0031	0	0.0132	.	T;0.234	B;0.0	B;0.001	N;0.084	N;0.999	N;0.265	T;1.42	T;-1.031	-0.513	-1.121	0.001	0.017
chr1	3421897	3421897	A	G	exonic	NM_001409	.	nonsynonymous SNV	MEGF6:NM_001409:exon17:c.T2063C:p.L688P	MEGF6	ENSG00000162591	.	.	1p36.32	.	.	.	.	0.2331	0.1656	0.1799	0.4251	0.2277	0.259185	rs2821008	.	ID=COSM3751161,COSM4785231;OCCURENCE=1(prostate),1(large_intestine),1(lung),1(thyroid)	0.1998	0.3907	0.2955	0.2364	0.1383	0.1668	0.1775	0.1599	0.2234	.	T;1.0	B;0.0	B;0.0	N;0.237	P;1	N;-1.3	T;2.57	T;-0.927	1.398	0.076	0.004	0.070
chr1	3428160	3428160	T	G	exonic	NM_001409	.	synonymous SNV	MEGF6:NM_001409:exon9:c.A1068C:p.T356T	MEGF6	ENSG00000162591	.	Score=929;Name=V$LMO2COM_01	1p36.32	.	.	.	.	0.6409	0.3027	0.2863	0.7511	0.4049	0.5	rs2820999	.	.	0.3713	0.6994	0.4680	0.6653	0.2605	0.2988	0.3200	0.2928	0.4212	.	.	.	.	.	.	.	.	.	.	.	.	.
chr1	3496479	3496479	T	C	exonic	NM_001409	.	nonsynonymous SNV	MEGF6:NM_001409:exon4:c.A391G:p.S131G	MEGF6	ENSG00000162591	.	.	1p36.32	.	.	.	.	0.7054	0.8906	0.9155	0.8691	0.8919	0.852835	rs2794340	.	ID=COSM1162425;OCCURENCE=1(pancreas)	0.8831	0.8634	0.8712	0.6875	0.9095	0.9112	0.9132	0.8815	0.9042	.	T;1.0	B;0.0	B;0.0	N;0.014	P;1	N;0.655	D;-2.92	T;-0.951	0.204	-0.052	0.000	0.011
chr1	3548136	3548136	T	C	exonic	NM_017818	.	synonymous SNV	WRAP73:NM_017818:exon11:c.A1134G:p.A378A	WRAP73	ENSG00000116213	.	.	1p36.32	.	.	.	.	0.995	0.9479	0.836	0.8926	0.8458	0.90615	rs2760321	.	.	0.8727	0.8771	0.8693	0.9971	0.8891	0.8402	0.8681	0.9303	0.8505	.	.	.	.	.	.	.	.	.	.	.	.	.
chr1	3643681	3643681	G	A	exonic	NM_001126240;NM_001126241;NM_001126242;NM_001204184;NM_001204185;NM_001204186;NM_001204187;NM_001204188;NM_001204189;NM_001204190;NM_001204191;NM_001204192;NM_005427	.	synonymous SNV	TP73:NM_001126240:exon5:c.G588A:p.V196V,TP73:NM_001126241:exon5:c.G588A:p.V196V,TP73:NM_001126242:exon5:c.G588A:p.V196V,TP73:NM_001204189:exon5:c.G588A:p.V196V,TP73:NM_001204190:exon5:c.G588A:p.V196V,TP73:NM_001204191:exon5:c.G588A:p.V196V,TP73:NM_001204192:exon5:c.G522A:p.V174V,TP73:NM_001204184:exon7:c.G735A:p.V245V,TP73:NM_001204185:exon7:c.G735A:p.V245V,TP73:NM_001204186:exon7:c.G735A:p.V245V…	TP73	ENSG00000078900	.	Score=889;Name=V$AREB6_01	1p36.32	.	.	.	.	.	.	.	0.0688	0.0058	0.0189696	rs61736981	.	.	0.0057	0.0618	0.0027	0	0	4.615e-05	0.0034	0.0001	0.0215	.	.	.	.	.	.	.	.	.	.	.	.	.
chr1	3644754	3644754	T	C	exonic	NM_001126240;NM_001126241;NM_001126242;NM_001204184;NM_001204185;NM_001204186;NM_001204187;NM_001204188;NM_001204189;NM_001204190;NM_001204191;NM_001204192;NM_005427	.	synonymous SNV	TP73:NM_001126240:exon7:c.T900C:p.H300H,TP73:NM_001126241:exon7:c.T900C:p.H300H,TP73:NM_001126242:exon7:c.T900C:p.H300H,TP73:NM_001204189:exon7:c.T900C:p.H300H,TP73:NM_001204190:exon7:c.T900C:p.H300H,TP73:NM_001204191:exon7:c.T900C:p.H300H,TP73:NM_001204192:exon7:c.T834C:p.H278H,TP73:NM_001204184:exon9:c.T1047C:p.H349H,TP73:NM_001204185:exon9:c.T1047C:p.H349H,TP73:NM_001204186:exon9:c.T1047C:p.H3…	TP73	ENSG00000078900	.	.	1p36.32	.	.	.	.	0.2163	0.0327	0.0308	0.1899	0.0274	0.110024	rs12048341	.	ID=COSM5021026,COSM5021027;OCCURENCE=1(soft_tissue)	0.0666	0.1777	0.0236	0.2279	0.0608	0.0468	0.0520	0.0252	0.0866	.	.	.	.	.	.	.	.	.	.	.	.	.
chr1	3649562	3649562	G	A	exonic	NM_001126240;NM_001204187;NM_001204188;NM_001204190;NM_001204191;NM_001204192;NM_005427	.	synonymous SNV	TP73:NM_001204190:exon10:c.G1440A:p.A480A,TP73:NM_001204191:exon10:c.G1395A:p.A465A,TP73:NM_001126240:exon12:c.G1683A:p.A561A,TP73:NM_001204187:exon12:c.G1587A:p.A529A,TP73:NM_001204188:exon12:c.G1542A:p.A514A,TP73:NM_001204192:exon12:c.G1617A:p.A539A,TP73:NM_005427:exon14:c.G1830A:p.A610A	TP73	ENSG00000078900	.	Score=881;Name=V$NGFIC_01	1p36.32	.	.	.	CpG: 36	0.2123	0.0552	0.0308	0.1694	0.0245	0.107827	rs9662633	.	ID=COSM3689643,COSM3689642;OCCURENCE=1(large_intestine)	0.1041	0.2164	0.0477	0.3295	0.1179	0.0806	0.0932	0.0610	0.0758	Visceral adipose tissue adjusted for BMI	.	.	.	.	.	.	.	.	.	.	.	.
chr1	3669201	3669201	A	G	exonic	NM_152492	.	synonymous SNV	CCDC27:NM_152492:exon1:c.A156G:p.P52P	CCDC27	ENSG00000162592	.	.	1p36.32	.	.	.	.	0.2897	0.4468	0.3996	0.8389	0.4452	0.508986	rs10797410	.	ID=COSM3751165;OCCURENCE=1(large_intestine),3(haematopoietic_and_lymphoid_tissue)	0.4108	0.7596	0.4329	0.2878	0.3726	0.3717	0.3962	0.4137	0.4977	.	.	.	.	.	.	.	.	.	.	.	.	.
chr1	3669205	3669205	C	G	exonic	NM_152492	.	nonsynonymous SNV	CCDC27:NM_152492:exon1:c.C160G:p.Q54E	CCDC27	ENSG00000162592	.	.	1p36.32	.	.	.	.	0.2897	0.4458	0.3946	0.4017	0.4078	0.387181	rs10910021	.	ID=COSM3751166;OCCURENCE=3(haematopoietic_and_lymphoid_tissue),1(large_intestine)	0.3773	0.3998	0.4157	0.2882	0.3728	0.3702	0.3756	0.4131	0.3771	.	T;1.0	B;0.0	B;0.0	N;0.650	P;1	N;-0.69	T;2.26	T;-0.912	-1.373	-1.584	0.000	0.000
chr1	3677933	3677933	T	C	exonic	NM_152492	.	nonsynonymous SNV	CCDC27:NM_152492:exon5:c.T800C:p.M267T	CCDC27	ENSG00000162592	.	.	1p36.32	.	.	.	.	0.2788	0.4315	0.4354	0.6944	0.4683	0.476038	rs1181883	.	ID=COSM4999204;OCCURENCE=1(pancreas)	0.4149	0.6341	0.4878	0.2832	0.3853	0.3844	0.4060	0.4303	0.4684	.	T;0.3	B;0.0	B;0.0	N;0.161	P;1	N;-1.1	T;2.31	T;-1.015	-0.597	-0.580	0.531	0.546
chr1	3679886	3679886	C	T	exonic	NM_152492	.	nonsynonymous SNV	CCDC27:NM_152492:exon7:c.C1169T:p.P390L	CCDC27	ENSG00000162592	.	.	1p36.32	.	GA-rich,Low_complexity	.	.	.	.	0.004	0.2466	0.0202	0.0686901	rs11806371	.	.	0.0293	0.2643	0.0190	0.0003	0.0002	0.0040	0.0195	0.0007	0.0781	.	T;0.337	B;0.002	B;0.001	N;0.015	P;1	N;0	T;2.27	T;-0.985	-6.568	-3.396	0.000	0.000
chr1	3688030	3688030	C	G	exonic	NM_152492	.	synonymous SNV	CCDC27:NM_152492:exon12:c.C1914G:p.P638P	CCDC27	ENSG00000162592	.	Score=729;Name=V$PPARG_02	1p36.32	.	.	.	.	0.0198	0.0266	0.0805	0.2874	0.072	0.111222	rs3737592	.	.	0.0856	0.2569	0.0538	0.0050	0.0831	0.0860	0.0949	0.0415	0.1377	.	.	.	.	.	.	.	.	.	.	.	.	.
chr1	3697700	3697700	G	A	exonic	NM_020710	.	synonymous SNV	LRRC47:NM_020710:exon7:c.C1704T:p.S568S	LRRC47	ENSG00000130764	.	.	1p36.32	.	.	.	.	.	.	0.001	0.2421	0.0231	0.0672923	rs6694319	.	.	0.0195	0.2113	0.0090	0	0.0002	0.0007	0.0144	0.0002	0.0684	.	.	.	.	.	.	.	.	.	.	.	.	.
chr1	3755675	3755675	T	C	exonic	NM_014704	.	synonymous SNV	CEP104:NM_014704:exon8:c.A744G:p.E248E	CEP104	ENSG00000116198	.	.	1p36.32	.	.	.	.	0.4792	0.7178	0.9443	0.9198	0.8689	0.789537	rs1891941	.	ID=COSM5619177;OCCURENCE=1(breast)	0.8584	0.9075	0.7321	0.4837	0.9061	0.9496	0.8733	0.7233	0.9396	.	.	.	.	.	.	.	.	.	.	.	.	.
chr1	3807388	3807388	G	A	exonic	NM_207356	.	synonymous SNV	C1orf174:NM_207356:exon3:c.C363T:p.L121L	C1orf174	ENSG00000198912	.	.	1p36.32	.	.	.	.	0.0129	0.1268	0.1829	0.2458	0.1239	0.146166	rs4131373	.	.	0.1548	0.2476	0.0797	0.0036	0.1505	0.1781	0.1520	0.1362	0.1988	.	.	.	.	.	.	.	.	.	.	.	.	.
chr1	3807593	3807593	G	C	exonic	NM_207356	.	nonsynonymous SNV	C1orf174:NM_207356:exon3:c.C158G:p.T53R	C1orf174	ENSG00000198912	.	.	1p36.32	.	.	.	.	0.999	0.999	0.993	0.9992	0.9986	0.997804	rs4274008	.	.	0.9941	0.9988	0.9980	0.9999	0.9941	0.9912	0.9978	0.9968	0.9941	.	T;1.0	B;0.0	B;0.0	N;0.000	P;1	N;-2.08	T;3.42	T;-1.001	0.120	0.067	0.440	0.479
chr1	4772717	4772717	G	A	exonic	NM_001042478;NM_018836	.	nonsynonymous SNV	AJAP1:NM_001042478:exon2:c.G787A:p.G263R,AJAP1:NM_018836:exon2:c.G787A:p.G263R	AJAP1	ENSG00000196581	.	.	1p36.32	.	.	.	.	0.2728	0.4131	0.6431	0.1664	0.3761	0.360823	rs242056	.	.	0.5284	0.2346	0.2865	0.2568	0.5495	0.6596	0.5527	0.4748	0.5241	.	T;0.261	D;0.999	P;0.892	N;0.004	P;0.829	L;1.67	T;0.9	T;-1.012	1.474	0.994	0.019	0.308
chr1	5926507	5926507	T	C	exonic	NM_001291593;NM_001291594;NM_015102	.	synonymous SNV	NPHP4:NM_001291594:exon22:c.A2034G:p.E678E,NPHP4:NM_001291593:exon23:c.A2031G:p.E677E,NPHP4:NM_015102:exon26:c.A3570G:p.E1190E	NPHP4	ENSG00000131697	.	.	1p36.31	.	.	.	.	0.2837	0.4315	0.4135	0.1619	0.379	0.319688	rs555164	CLINSIG=Benign|Benign|Benign;CLNDBN=not_specified|Renal_dysplasia_and_retinal_aplasia|Nephronophthisis;CLNACC=RCV000081716.5|RCV000266333.1|RCV000324301.1;CLNDSDB=MedGen|MedGen:Orphanet:SNOMED_CT|MedGen:SNOMED_CT;CLNDSDBID=CN169374|CN117960:ORPHA3156:236531005|C0687120:204958008	ID=COSM1126976;OCCURENCE=1(prostate),1(breast)	0.4604	0.2681	0.4606	0.3327	0.4990	0.4929	0.4565	0.4711	0.3490	.	.	.	.	.	.	.	.	.	.	.	.	.
chr1	6142308	6142308	T	C	exonic	NM_001199860;NM_001199861;NM_001199862;NM_001199863;NM_003636;NM_172130	.	synonymous SNV	KCNAB2:NM_001199863:exon4:c.T54C:p.D18D,KCNAB2:NM_001199862:exon5:c.T354C:p.D118D,KCNAB2:NM_172130:exon5:c.T213C:p.D71D,KCNAB2:NM_001199860:exon6:c.T255C:p.D85D,KCNAB2:NM_001199861:exon6:c.T255C:p.D85D,KCNAB2:NM_003636:exon6:c.T255C:p.D85D	KCNAB2	ENSG00000069424	.	.	1p36.31	.	.	.	.	0.002	0.0675	0.0924	0.2171	0.0519	0.0966454	rs2227911	.	.	0.0898	0.1968	0.0393	0.0008	0.1018	0.0937	0.1024	0.0833	0.1325	.	.	.	.	.	.	.	.	.	.	.	.	.
chr1	6184092	6184092	A	G	exonic	NM_015557	.	nonsynonymous SNV	CHD5:NM_015557:exon31:c.T4615C:p.S1539P	CHD5	ENSG00000116254	.	.	1p36.31	.	.	.	.	0.994	0.8323	0.5994	0.612	0.5994	0.727636	rs2843493	.	ID=COSM4144117,COSM4144116;OCCURENCE=1(thyroid)	0.6570	0.6074	0.6040	0.9969	0.7162	0.5919	0.6765	0.7811	0.5880	.	T;0.365	B;0.0	B;0.0	N;0.024	P;1.000	N;0.345	D;-2.8	T;-0.976	0.362	0.062	0.161	0.946
chr1	6196869	6196869	A	G	exonic	NM_015557	.	synonymous SNV	CHD5:NM_015557:exon16:c.T2493C:p.I831I	CHD5	ENSG00000116254	.	Score=802;Name=V$BRN2_01	1p36.31	.	.	.	.	0.7996	0.6329	0.3946	0.3366	0.4697	0.517772	rs2250358	.	.	0.4835	0.3458	0.5081	0.7965	0.5425	0.4241	0.5155	0.6030	0.3900	.	.	.	.	.	.	.	.	.	.	.	.	.
chr1	6278414	6278414	A	G	exonic	NM_207396	.	nonsynonymous SNV	RNF207:NM_207396:exon17:c.A1718G:p.N573S	RNF207	ENSG00000158286	.	.	1p36.31	.	.	.	.	0.2639	0.3998	0.3469	0.7405	0.2939	0.437101	rs709209	.	ID=COSM3997621;OCCURENCE=1(haematopoietic_and_lymphoid_tissue),1(pancreas)	0.3617	0.7059	0.2161	0.2576	0.3055	0.3406	0.3289	0.4219	0.4512	.	T;1.0	B;0.0	B;0.0	N;0.168	P;1	N;-1.245	T;2.36	T;-0.951	-0.309	-0.025	0.000	0.000
chr1	6305201	6305201	A	C	exonic	NM_001024598	.	nonsynonymous SNV	HES3:NM_001024598:exon4:c.A195C:p.Q65H	HES3	ENSG00000173673	.	.	1p36.31	.	.	.	CpG: 120	0.0308	0.0757	0.007	0.0741	0.0159	0.0441294	rs188463518	.	ID=COSM5763300;OCCURENCE=1(large_intestine)	0.0665	0.1551	0.0081	0.05	0	0.0164	0.0755	0.0851	0.0167	.	T;0.06	B;0.0	B;0.0	N;0.113	N;1	N;-0.69	T;1.49	T;-1.034	1.590	-0.013	0.031	0.502
chr1	6305557	6305557	A	G	exonic	NM_001024598	.	nonsynonymous SNV	HES3:NM_001024598:exon4:c.A551G:p.D184G	HES3	ENSG00000173673	.	.	1p36.31	.	.	.	CpG: 120	.	0.0092	.	0.0295	0.0029	0.00998403	rs74925124	.	.	0.0036	0.0288	0.0015	0	0	4.039e-05	0.0041	0.0151	0.0058	.	D;0.0	B;0.0	B;0.0	.;.	N;1	N;0	T;1.43	T;-1.018	-0.875	-1.498	0.000	0.000
chr1	6314822	6314822	T	C	exonic	NM_207370	.	synonymous SNV	GPR153:NM_207370:exon2:c.A144G:p.T48T	GPR153	ENSG00000158292	.	Score=748;Name=V$MYOGNF1_01	1p36.31	.	.	.	.	0.6181	0.7137	0.7127	0.8086	0.8012	0.73143	rs11590458	.	ID=COSM4144138;OCCURENCE=2(thyroid),1(haematopoietic_and_lymphoid_tissue)	0.7092	0.7926	0.8205	0.5927	0.6900	0.6961	0.7195	0.6999	0.7318	.	.	.	.	.	.	.	.	.	.	.	.	.
chr1	6508712	6508712	T	C	exonic	NM_031475	.	synonymous SNV	ESPN:NM_031475:exon8:c.T1476C:p.C492C	ESPN	ENSG00000187017	.	.	1p36.31	.	.	Score=0.952198;Name=chr1:17015549	CpG: 156	0.0159	0.0828	0.0666	0.6936	0.1009	0.229832	rs77656032	.	ID=COSM4144146;OCCURENCE=1(thyroid)	0.1558	0.6172	0.1313	0.0275	0.0898	0.1412	0.1754	0.0853	0.1539	.	.	.	.	.	.	.	.	.	.	.	.	.
chr1	6508872	6508872	C	T	exonic	NM_031475	.	nonsynonymous SNV	ESPN:NM_031475:exon8:c.C1636T:p.R546C	ESPN	ENSG00000187017	.	.	1p36.31	.	C-rich,Low_complexity	Score=0.952198;Name=chr1:17015549	CpG: 156	0.0159	0.0828	0.0666	0.643	0.0994	0.216254	rs138198721	.	.	0.2554	0.8	0.1667	.	.	0.3889	0.25	0.225	.	.	T;0.092	B;0.0	B;0.0	N;0.106	P;1.000	N;0	T;-0.14	T;-0.911	-0.437	-1.395	0.000	0.041
chr1	6521503	6521503	G	A	exonic	NM_003790;NM_148965;NM_148966;NM_148967;NM_148970	.	synonymous SNV	TNFRSF25:NM_148970:exon5:c.C696T:p.R232R,TNFRSF25:NM_148966:exon9:c.C1134T:p.R378R,TNFRSF25:NM_148967:exon9:c.C1110T:p.R370R,TNFRSF25:NM_003790:exon10:c.C1245T:p.R415R,TNFRSF25:NM_148965:exon10:c.C1272T:p.R424R	TNFRSF25	ENSG00000215788	.	.	1p36.31	.	.	.	CpG: 109	.	.	.	0.093	0.0086	0.0257588	rs1059332	.	ID=COSM3689812;OCCURENCE=1(large_intestine)	0.0268	0.2188	0.0208	0	0	0.0005	0.0114	0.0005	0.0244	.	.	.	.	.	.	.	.	.	.	.	.	.
chr1	6528302	6528302	T	C	exonic	NM_001042663;NM_001042664;NM_001042665;NM_001265592;NM_001265593;NM_001265594;NM_020631;NM_198681	.	nonsynonymous SNV	PLEKHG5:NM_001042664:exon20:c.A2594G:p.Q865R,PLEKHG5:NM_001042665:exon20:c.A2594G:p.Q865R,PLEKHG5:NM_001265593:exon20:c.A2801G:p.Q934R,PLEKHG5:NM_001265594:exon20:c.A2594G:p.Q865R,PLEKHG5:NM_020631:exon20:c.A2594G:p.Q865R,PLEKHG5:NM_001042663:exon21:c.A2762G:p.Q921R,PLEKHG5:NM_001265592:exon21:c.A2831G:p.Q944R,PLEKHG5:NM_198681:exon21:c.A2825G:p.Q942R	PLEKHG5	ENSG00000171680	.	Score=878;Name=V$E47_02	1p36.31	.	.	.	.	.	.	.	0.0424	0.0029	0.0115815	rs3007419	CLINSIG=Benign|Benign|Likely benign;CLNDBN=not_provided|not_specified|Distal_spinal_muscular_atrophy;CLNACC=RCV000224958.1|RCV000312080.1|RCV000335865.1;CLNDSDB=MedGen|MedGen|MedGen:Orphanet:SNOMED_CT;CLNDSDBID=CN221809|CN169374|C0393541:ORPHA53739:230247001	.	0.0050	0.0608	0.0012	0	0	5.208e-05	0.0015	0	0.0165	.	D;0.0	D;0.974	P;0.669	N;0.000	D;0.554	L;1.87	T;-0.44	T;-0.696	1.755	1.058	1.000	0.985
chr1	6528472	6528472	C	T	exonic	NM_001042663;NM_001042664;NM_001042665;NM_001265592;NM_001265593;NM_001265594;NM_020631;NM_198681	.	synonymous SNV	PLEKHG5:NM_001042664:exon20:c.G2424A:p.V808V,PLEKHG5:NM_001042665:exon20:c.G2424A:p.V808V,PLEKHG5:NM_001265593:exon20:c.G2631A:p.V877V,PLEKHG5:NM_001265594:exon20:c.G2424A:p.V808V,PLEKHG5:NM_020631:exon20:c.G2424A:p.V808V,PLEKHG5:NM_001042663:exon21:c.G2592A:p.V864V,PLEKHG5:NM_001265592:exon21:c.G2661A:p.V887V,PLEKHG5:NM_198681:exon21:c.G2655A:p.V885V	PLEKHG5	ENSG00000171680	.	.	1p36.31	.	.	.	.	.	.	.	.	.	.	rs151184761	.	.	6.732e-05	0.0008	0	0	0	0	0	0	0.0002	.	.	.	.	.	.	.	.	.	.	.	.	.
chr1	6529443	6529443	A	G	exonic	NM_001042663;NM_001042664;NM_001042665;NM_001265592;NM_001265593;NM_001265594;NM_020631;NM_198681	.	synonymous SNV	PLEKHG5:NM_001042664:exon18:c.T2001C:p.S667S,PLEKHG5:NM_001042665:exon18:c.T2001C:p.S667S,PLEKHG5:NM_001265593:exon18:c.T2208C:p.S736S,PLEKHG5:NM_001265594:exon18:c.T2001C:p.S667S,PLEKHG5:NM_020631:exon18:c.T2001C:p.S667S,PLEKHG5:NM_001042663:exon19:c.T2169C:p.S723S,PLEKHG5:NM_001265592:exon19:c.T2238C:p.S746S,PLEKHG5:NM_198681:exon19:c.T2232C:p.S744S	PLEKHG5	ENSG00000171680	.	Score=885;Name=V$NF1_Q6	1p36.31	.	.	.	.	0.0069	0.2065	0.1451	0.6778	0.1427	0.269569	rs730600	CLINSIG=Benign|Benign;CLNDBN=not_specified|Distal_spinal_muscular_atrophy;CLNACC=RCV000175354.2|RCV000288519.1;CLNDSDB=MedGen|MedGen:Orphanet:SNOMED_CT;CLNDSDBID=CN169374|C0393541:ORPHA53739:230247001	.	0.1723	0.5910	0.0891	0.0049	0.1642	0.1425	0.1828	0.1780	0.2872	.	.	.	.	.	.	.	.	.	.	.	.	.
chr1	6533393	6533393	G	C	exonic	NM_001042663;NM_001042664;NM_001042665;NM_001265592;NM_001265593;NM_001265594;NM_020631;NM_198681	.	nonsynonymous SNV	PLEKHG5:NM_001042664:exon8:c.C713G:p.T238S,PLEKHG5:NM_001042665:exon8:c.C713G:p.T238S,PLEKHG5:NM_001265593:exon8:c.C920G:p.T307S,PLEKHG5:NM_001265594:exon8:c.C713G:p.T238S,PLEKHG5:NM_020631:exon8:c.C713G:p.T238S,PLEKHG5:NM_001042663:exon9:c.C881G:p.T294S,PLEKHG5:NM_001265592:exon9:c.C950G:p.T317S,PLEKHG5:NM_198681:exon9:c.C944G:p.T315S	PLEKHG5	ENSG00000171680	.	.	1p36.31	.	.	.	.	0.0089	0.1922	0.1481	0.7421	0.1499	0.285743	rs61741379	CLINSIG=Benign|Benign;CLNDBN=not_specified|Distal_spinal_muscular_atrophy;CLNACC=RCV000180356.2|RCV000346358.1;CLNDSDB=MedGen|MedGen:Orphanet:SNOMED_CT;CLNDSDBID=CN169374|C0393541:ORPHA53739:230247001	ID=COSM3751354,COSM3751353,COSM4784272;OCCURENCE=1(large_intestine),2(thyroid)	0.2212	0.6544	0.1535	0.0193	0.2235	0.1807	0.1729	0.1647	0.2727	.	T;1.0	B;0.0	B;0.0	N;0.006	P;1	N;0	T;-0.09	T;-0.968	0.854	-0.041	0.364	0.000
chr1	6545390	6545390	A	T	exonic	NM_001265593	.	nonsynonymous SNV	PLEKHG5:NM_001265593:exon1:c.T114A:p.D38E	PLEKHG5	ENSG00000171680	.	.	1p36.31	.	.	.	CpG: 44	0.2569	0.2434	0.1193	0.5605	0.1513	0.292133	rs75490131	.	.	0.3451	0.6026	0.2857	0.3293	.	0.25	0.35	0.3580	.	.	T;1.0	B;0.0	B;0.0	.;.	P;1	.;.	T;1.06	T;-0.964	-0.688	-0.395	0.000	0.074
chr1	6614415	6614415	A	G	exonic	NM_024654	.	nonsynonymous SNV	NOL9:NM_024654:exon1:c.T148C:p.W50R	NOL9	ENSG00000162408	.	.	1p36.31	.	.	.	CpG: 68	1	1	1	0.9281	0.9914	0.979832	rs6693400	.	ID=COSM3749067;OCCURENCE=2(large_intestine),1(thyroid)	0.9912	0.9004	0.9930	1	1	1	1	1	0.9730	.	T;1.0	B;0.0	B;0.0	N;0.031	P;1.000	N;-0.975	T;2.5	T;-0.964	0.947	-0.360	0.392	0.003
chr1	6631157	6631157	T	C	exonic	NM_138697;NM_177540	.	nonsynonymous SNV	TAS1R1:NM_138697:exon2:c.T380C:p.I127T,TAS1R1:NM_177540:exon2:c.T380C:p.I127T	TAS1R1	ENSG00000173662	.	.	1p36.31	.	.	.	.	0.0327	.	.	0.0076	.	0.00858626	rs115823881	.	.	0.0031	0.0067	0.0003	0.0319	0	9.017e-05	0.0033	0.0011	0.0026	.	D;0.038	D;0.962	B;0.423	N;0.197	N;1	L;1.76	D;-1.59	T;-1.019	2.731	1.049	0.131	0.652
chr1	6634693	6634693	T	C	exonic	NM_138697	.	synonymous SNV	TAS1R1:NM_138697:exon3:c.T501C:p.I167I	TAS1R1	ENSG00000173662	.	.	1p36.31	.	.	.	.	0.0327	.	.	0.0325	0.0014	0.0153754	rs112341995	.	.	0.0048	0.0222	0.0015	0.0320	0	0.0001	0.0037	0.0013	0.0081	.	.	.	.	.	.	.	.	.	.	.	.	.
chr1	6634764	6634764	A	G	exonic	NM_138697	.	nonsynonymous SNV	TAS1R1:NM_138697:exon3:c.A572G:p.N191S	TAS1R1	ENSG00000173662	.	.	1p36.31	.	.	.	.	0.0327	.	.	0.0325	0.0014	0.0153754	rs61744700	.	ID=COSM4985185;OCCURENCE=1(soft_tissue)	0.0047	0.0219	0.0016	0.0331	0	0.0001	0.0033	0.0012	0.0082	.	T;1.0	B;0.004	B;0.001	N;0.000	D;1	N;-2.355	D;-1.75	T;-0.931	5.651	-0.262	1.000	0.746
chr1	6634901	6634901	A	C	exonic	NM_138697	.	nonsynonymous SNV	TAS1R1:NM_138697:exon3:c.A709C:p.I237L	TAS1R1	ENSG00000173662	.	Score=791;Name=V$TAXCREB_02	1p36.31	.	.	.	.	0.0327	.	.	0.0325	0.0014	0.0153754	rs61746706	.	.	0.0045	0.0218	0.0016	0.0319	0	0.0001	0.0033	0.0010	0.0081	.	D;0.005	D;0.984	P;0.785	N;0.001	D;0.982	M;2.545	D;-2.27	T;-0.127	4.258	0.234	1.000	0.497
chr1	6635231	6635231	A	G	exonic	NM_138697	.	nonsynonymous SNV	TAS1R1:NM_138697:exon3:c.A1039G:p.K347E	TAS1R1	ENSG00000173662	.	.	1p36.31	.	.	.	.	1	0.9959	0.999	0.7216	0.9841	0.923323	rs10864628	.	ID=COSM4144162;OCCURENCE=1(thyroid)	0.9769	0.7550	0.9886	1	1	0.9991	0.9863	0.9989	0.9197	.	T;0.986	B;0.056	B;0.028	N;0.834	P;1	N;-1.4	D;-2.1	T;-0.971	-0.130	-0.281	0.000	0.000
chr1	6636662	6636662	T	C	exonic	NM_138697;NM_177540	.	nonsynonymous SNV	TAS1R1:NM_177540:exon3:c.T686C:p.I229T,TAS1R1:NM_138697:exon4:c.T1448C:p.I483T	TAS1R1	ENSG00000173662	.	.	1p36.31	.	.	.	.	0.0327	.	.	0.0061	.	0.0081869	rs114597256	.	.	0.0029	0.0042	0.0003	0.0319	0	7.507e-05	0.0033	0.0010	0.0017	.	D;0.001	D;1.0	D;0.976	D;0.000	D;1.000	M;1.995	D;-2.57	T;-0.986	6.150	1.011	1.000	1.000
chr1	6704635	6704635	A	G	exonic	NM_018198	.	synonymous SNV	DNAJC11:NM_018198:exon10:c.T1080C:p.G360G	DNAJC11	ENSG00000007923	.	.	1p36.31	.	.	.	.	0.5704	0.8712	0.9245	0.8676	0.9625	0.833067	rs200458	.	ID=COSM3747064;OCCURENCE=1(liver)	0.8836	0.8781	0.9655	0.5977	0.8741	0.9093	0.8612	0.8803	0.9000	.	.	.	.	.	.	.	.	.	.	.	.	.
chr1	7723957	7723957	G	A	exonic	NM_001349608;NM_001349609;NM_001349610;NM_001349612;NM_015215	.	synonymous SNV	CAMTA1:NM_001349608:exon8:c.G1260A:p.S420S,CAMTA1:NM_001349612:exon8:c.G1260A:p.S420S,CAMTA1:NM_001349609:exon9:c.G1350A:p.S450S,CAMTA1:NM_001349610:exon9:c.G1350A:p.S450S,CAMTA1:NM_015215:exon9:c.G1350A:p.S450S	CAMTA1	ENSG00000171735	.	Score=769;Name=V$NRSF_01	1p36.23	.	.	.	CpG: 111	0.3313	0.4192	0.4304	0.3873	0.4539	0.40016	rs12128526	CLINSIG=Likely benign;CLNDBN=not_specified;CLNACC=RCV000116536.2;CLNDSDB=MedGen;CLNDSDBID=CN169374	ID=COSM3751390,COSM5827995;OCCURENCE=1(breast),2(haematopoietic_and_lymphoid_tissue),1(large_intestine)	0.4450	0.3792	0.5023	0.3479	0.5012	0.4652	0.3819	0.3961	0.4300	.	.	.	.	.	.	.	.	.	.	.	.	.
chr1	7724413	7724413	G	A	exonic	NM_001349608;NM_001349609;NM_001349610;NM_001349612;NM_015215	.	synonymous SNV	CAMTA1:NM_001349608:exon8:c.G1716A:p.T572T,CAMTA1:NM_001349612:exon8:c.G1716A:p.T572T,CAMTA1:NM_001349609:exon9:c.G1806A:p.T602T,CAMTA1:NM_001349610:exon9:c.G1806A:p.T602T,CAMTA1:NM_015215:exon9:c.G1806A:p.T602T	CAMTA1	ENSG00000171735	.	.	1p36.23	.	.	.	CpG: 111	.	.	.	0.0356	.	0.00938498	rs6662340	.	.	0.0038	0.0419	0.0020	0	0	0.0002	0	0.0002	0.0136	.	.	.	.	.	.	.	.	.	.	.	.	.
chr1	7869968	7869968	G	A	exonic	NM_001289861;NM_001289862;NM_001289863;NM_001289864;NM_016831	.	nonsynonymous SNV	PER3:NM_001289861:exon12:c.G1258A:p.V420M,PER3:NM_001289862:exon12:c.G1258A:p.V420M,PER3:NM_001289863:exon12:c.G1258A:p.V420M,PER3:NM_001289864:exon12:c.G301A:p.V101M,PER3:NM_016831:exon12:c.G1255A:p.V419M	PER3	ENSG00000049246	.	.	1p36.23	.	.	.	.	.	.	.	0.0333	0.0029	0.0091853	rs35426314	.	.	0.0025	0.0267	0.0011	0.0002	0	0.0002	0.0011	6.103e-05	0.0073	.	T;0.069	B;0.096	B;0.006	N;0.264	N;1	N;0.345	T;2.91	T;-0.972	2.236	1.044	0.159	0.281
chr1	7870048	7870048	T	C	exonic	NM_001289861;NM_001289862;NM_001289863;NM_001289864;NM_016831	.	synonymous SNV	PER3:NM_001289861:exon12:c.T1338C:p.S446S,PER3:NM_001289862:exon12:c.T1338C:p.S446S,PER3:NM_001289863:exon12:c.T1338C:p.S446S,PER3:NM_001289864:exon12:c.T381C:p.S127S,PER3:NM_016831:exon12:c.T1335C:p.S445S	PER3	ENSG00000049246	.	.	1p36.23	.	.	.	.	0.7232	0.9427	0.9324	0.972	0.7608	0.878994	rs228669	.	ID=COSM4144191;OCCURENCE=1(thyroid)	0.8916	0.9634	0.6337	0.7226	0.9525	0.9295	0.9207	0.9361	0.9374	.	.	.	.	.	.	.	.	.	.	.	.	.
chr1	7887248	7887248	G	A	exonic	NM_001289861;NM_001289862;NM_001289863;NM_001289864;NM_016831	.	synonymous SNV	PER3:NM_001289861:exon18:c.G2259A:p.P753P,PER3:NM_001289862:exon18:c.G2259A:p.P753P,PER3:NM_001289863:exon18:c.G2238A:p.P746P,PER3:NM_001289864:exon18:c.G1302A:p.P434P,PER3:NM_016831:exon18:c.G2235A:p.P745P	PER3	ENSG00000049246,ENSG00000236266	.	.	1p36.23	.	.	.	CpG: 25	0.8026	0.3896	0.3718	0.5333	0.4597	0.516773	rs2859387	.	ID=COSM3747079;OCCURENCE=1(liver)	0.4343	0.5262	0.5994	0.8044	0.3373	0.3672	0.3963	0.3747	0.4065	.	.	.	.	.	.	.	.	.	.	.	.	.
chr1	7887493	7887493	T	C	exonic	NM_001289861;NM_001289862;NM_001289863;NM_001289864;NM_016831	.	nonsynonymous SNV	PER3:NM_001289861:exon18:c.T2504C:p.L835P,PER3:NM_001289862:exon18:c.T2504C:p.L835P,PER3:NM_001289863:exon18:c.T2483C:p.L828P,PER3:NM_001289864:exon18:c.T1547C:p.L516P,PER3:NM_016831:exon18:c.T2480C:p.L827P	PER3	ENSG00000049246	.	.	1p36.23	.	.	.	.	1	0.9806	0.9513	0.9758	0.9654	0.97524	rs228696	.	.	0.9688	0.9724	0.9892	0.9990	0.9645	0.9591	0.9769	0.9771	0.9610	.	T;0.501	B;0.0	B;0.0	N;0.738	P;1	N;-1.435	T;2.88	T;-0.965	0.951	-0.327	0.002	0.000
chr1	7907931	7907931	G	T	exonic	NM_006786;NM_021995	.	nonsynonymous SNV	UTS2:NM_006786:exon4:c.C270A:p.F90L,UTS2:NM_021995:exon5:c.C315A:p.F105L	UTS2	ENSG00000049247	.	.	1p36.23	.	.	.	.	.	.	.	0.0038	.	0.000998403	rs141021422	.	.	0.0004	0.0041	0	0	0	0	0	0	0.0011	.	T;0.098	B;0.005	B;0.009	N;0.606	N;1	N;0.69	T;1.26	T;-0.988	0.157	-0.249	0.076	0.941
chr1	7913430	7913430	G	A	exonic	NM_021995	.	nonsynonymous SNV	UTS2:NM_021995:exon1:c.C62T:p.T21M	UTS2	ENSG00000049247	.	.	1p36.23	.	.	.	.	0.3522	0.6339	0.5706	0.4259	0.4092	0.478435	rs228648	.	ID=COSM3751400;OCCURENCE=1(large_intestine),4(haematopoietic_and_lymphoid_tissue)	0.5229	0.4688	0.2982	0.3526	0.4511	0.5730	0.5650	0.6278	0.5370	.	D;0.017	B;0.216	B;0.023	.;.	P;1	.;.	T;1.34	T;-0.943	-0.447	-0.102	0.001	0.052
chr1	8378190	8378190	C	T	exonic	NM_001080397	.	nonsynonymous SNV	SLC45A1:NM_001080397:exon1:c.C22T:p.R8W	SLC45A1	ENSG00000162426	.	.	1p36.23	.	.	.	CpG: 67	.	.	.	0.0061	.	0.00159744	rs559861530	.	.	0.0014	0.0147	0	0	0	0	0	0	.	.	.;.	.;.	.;.	.;.	D;1	.;.	.;.	T;-1.029	-1.351	-0.128	0.000	0.975
chr1	8390495	8390495	A	G	exonic	NM_001080397	.	synonymous SNV	SLC45A1:NM_001080397:exon5:c.A1044G:p.P348P	SLC45A1	ENSG00000162426	.	Score=1000;Name=V$MZF1_01	1p36.23	.	.	.	CpG: 46	0.8482	0.7924	0.7366	0.7368	0.7824	0.776358	rs1058619	.	ID=COSM3749071,COSM3749072;OCCURENCE=4(large_intestine),1(thyroid)	0.7693	0.7588	0.7824	0.8524	0.8560	0.7457	0.7664	0.7799	0.7436	.	.	.	.	.	.	.	.	.	.	.	.	.
chr1	8418644	8418644	C	A	exonic	NM_001042681;NM_001042682;NM_012102	.	synonymous SNV	RERE:NM_001042682:exon10:c.G2289T:p.R763R,RERE:NM_001042681:exon20:c.G3951T:p.R1317R,RERE:NM_012102:exon21:c.G3951T:p.R1317R	RERE	ENSG00000142599	.	Score=846;Name=V$ZID_01	1p36.23	.	.	.	CpG: 43	0.8978	0.7495	0.669	0.8638	0.7795	0.797524	rs11121172	.	ID=COSM681943;OCCURENCE=1(lung),1(thyroid),1(large_intestine)	0.7221	0.8407	0.7936	0.8888	0.5744	0.6787	0.7215	0.7390	0.7308	.	.	.	.	.	.	.	.	.	.	.	.	.
chr1	8418650	8418650	T	C	exonic	NM_001042681;NM_001042682;NM_012102	.	synonymous SNV	RERE:NM_001042682:exon10:c.A2283G:p.R761R,RERE:NM_001042681:exon20:c.A3945G:p.R1315R,RERE:NM_012102:exon21:c.A3945G:p.R1315R	RERE	ENSG00000142599	.	Score=846;Name=V$ZID_01	1p36.23	.	.	.	CpG: 43	0.8998	0.7515	0.671	0.8691	0.7795	0.80012	rs1058766	.	ID=COSM3751406;OCCURENCE=1(large_intestine),1(thyroid)	0.7225	0.8439	0.7936	0.8889	0.5734	0.6795	0.7195	0.7379	0.7339	.	.	.	.	.	.	.	.	.	.	.	.	.
chr1	8421203	8421203	T	C	exonic	NM_001042681;NM_001042682;NM_012102	.	synonymous SNV	RERE:NM_001042682:exon8:c.A702G:p.P234P,RERE:NM_001042681:exon18:c.A2364G:p.P788P,RERE:NM_012102:exon19:c.A2364G:p.P788P	RERE	ENSG00000142599	.	.	1p36.23	.	.	.	.	0.9206	0.7464	0.6819	0.8411	0.7925	0.79992	rs13596	.	ID=COSM426747;OCCURENCE=2(large_intestine)	0.7516	0.8357	0.8187	0.9204	0.6779	0.7104	0.775	0.7536	0.7292	.	.	.	.	.	.	.	.	.	.	.	.	.
chr1	9009352	9009352	A	T	exonic	NM_001215;NM_001270500	.	nonsynonymous SNV	CA6:NM_001215:exon2:c.A110T:p.Q37L,CA6:NM_001270500:exon2:c.A110T:p.Q37L	CA6	ENSG00000131686	.	.	1p36.23	.	.	.	.	.	.	.	0.1989	0.0115	0.0541134	rs34265054	.	.	0.0140	0.1542	0.0058	0	0	0.0004	0.0034	0.0002	0.0507	.	T;0.32	B;0.0	B;0.001	N;0.083	P;1	N;-0.57	T;0.71	T;-1.050	-2.114	-0.139	0.000	0.000
chr1	9009414	9009414	C	T	exonic	NM_001215;NM_001270500	.	nonsynonymous SNV	CA6:NM_001215:exon2:c.C172T:p.R58W,CA6:NM_001270500:exon2:c.C172T:p.R58W	CA6	ENSG00000131686	.	.	1p36.23	.	.	.	.	.	.	0.001	0.1778	0.0144	0.0491214	rs58800854	.	.	0.0142	0.1538	0.0063	0	0	0.0007	0.0033	0.0004	0.0471	.	D;0.014	D;1.0	D;0.935	N;0.024	P;1	M;3.38	T;-0.38	T;-0.964	0.003	-0.449	0.000	0.010
chr1	9009444	9009444	A	C	exonic	NM_001215;NM_001270500	.	nonsynonymous SNV	CA6:NM_001215:exon2:c.A202C:p.M68L,CA6:NM_001270500:exon2:c.A202C:p.M68L	CA6	ENSG00000131686	.	.	1p36.23	.	.	.	.	0.4127	0.5	0.5358	0.5598	0.4712	0.501398	rs2274328	.	ID=COSM1599878,COSM1599877;OCCURENCE=1(thyroid),1(haematopoietic_and_lymphoid_tissue),1(central_nervous_system),2(liver)	0.4908	0.5392	0.3747	0.4284	0.5486	0.5145	0.4922	0.4548	0.5311	.	T;1.0	B;0.0	B;0.0	N;0.000	P;1	N;-2.295	T;0.07	T;-0.928	0.643	-0.305	0.416	0.002
chr1	9009470	9009470	G	C	exonic	NM_001215;NM_001270500	.	synonymous SNV	CA6:NM_001215:exon2:c.G228C:p.G76G,CA6:NM_001270500:exon2:c.G228C:p.G76G	CA6	ENSG00000131686	.	.	1p36.23	.	.	.	.	0.1647	0.1708	0.1213	0.5946	0.1037	0.262181	rs2274330	.	ID=COSM3747103,COSM3747104;OCCURENCE=1(liver),2(haematopoietic_and_lymphoid_tissue),1(thyroid)	0.1454	0.5036	0.0606	0.1786	0.0830	0.1007	0.1242	0.1697	0.2394	.	.	.	.	.	.	.	.	.	.	.	.	.
chr1	9017204	9017204	A	G	exonic	NM_001215;NM_001270500;NM_001270501	.	nonsynonymous SNV	CA6:NM_001270501:exon2:c.A88G:p.S30G,CA6:NM_001215:exon3:c.A268G:p.S90G,CA6:NM_001270500:exon3:c.A268G:p.S90G	CA6	ENSG00000131686	.	.	1p36.23	.	.	.	.	0.5575	0.455	0.2913	0.1135	0.3919	0.34385	rs2274333	.	.	0.3317	0.1565	0.4476	0.5606	0.2583	0.2912	0.3465	0.4422	0.2498	.	T;0.106	D;0.984	P;0.713	N;0.304	P;1	M;2.08	T;0.64	T;-1.003	0.137	0.223	0.000	0.421
chr1	9165669	9165669	G	A	exonic	NM_024980	.	nonsynonymous SNV	GPR157:NM_024980:exon3:c.C668T:p.A223V	GPR157	ENSG00000180758	.	.	1p36.23	.	.	.	.	0.001	0.0481	0.0278	0.0923	0.0231	0.0427316	rs12075362	.	.	0.0449	0.1005	0.0249	0	0.0350	0.0443	0.0669	0.0493	0.0589	.	D;0.02	D;0.992	P;0.723	D;0.000	D;1.000	M;2.695	T;1.18	T;-1.186	7.052	1.044	1.000	0.299
chr1	9670610	9670610	T	C	exonic	NM_001130924	.	synonymous SNV	TMEM201:NM_001130924:exon9:c.T1512C:p.P504P	TMEM201	ENSG00000188807	.	Score=729;Name=V$HOX13_01	1p36.22	.	.	.	.	.	.	.	0.0144	0.0014	0.00399361	rs562624616	.	.	0.0014	0.0149	0	0	0	0.0001	0	0	.	.	.	.	.	.	.	.	.	.	.	.	.	.
chr1	9670834	9670834	C	T	exonic	NM_001130924	.	nonsynonymous SNV	TMEM201:NM_001130924:exon9:c.C1736T:p.P579L	TMEM201	ENSG00000188807	.	.	1p36.22	.	.	.	CpG: 19	0.6468	0.7249	0.8022	0.5008	0.7651	0.671126	rs4926472	.	ID=COSM4144263;OCCURENCE=1(thyroid),1(large_intestine)	0.7540	0.5558	0.8047	0.6272	0.7407	0.8095	0.7784	0.7550	0.7308	.	T;0.314	B;0.007	B;0.004	N;0.492	P;1	N;0.69	.;.	T;-0.977	-0.334	-0.247	0.000	0.000
chr1	9780180	9780180	C	T	exonic	NM_001350234;NM_001350235;NM_005026	.	synonymous SNV	PIK3CD:NM_001350235:exon10:c.C1263T:p.G421G,PIK3CD:NM_001350234:exon11:c.C1350T:p.G450G,PIK3CD:NM_005026:exon11:c.C1350T:p.G450G	PIK3CD	ENSG00000171608	.	.	1p36.22	.	.	.	.	.	.	.	.	.	.	rs149764166	.	.	7.493e-05	0.0004	0	0	0	1.522e-05	0.0011	0.0002	0.0002	.	.	.	.	.	.	.	.	.	.	.	.	.
chr1	9784423	9784423	C	T	exonic	NM_001350234;NM_001350235;NM_005026	.	synonymous SNV	PIK3CD:NM_001350235:exon21:c.C2721T:p.Y907Y,PIK3CD:NM_001350234:exon22:c.C2805T:p.Y935Y,PIK3CD:NM_005026:exon22:c.C2808T:p.Y936Y	PIK3CD	ENSG00000171608	.	.	1p36.22	.	.	.	.	0.131	0.3896	0.0755	0.5983	0.219	0.305911	rs11121484	.	ID=COSM3751467,COSM3751466;OCCURENCE=1(large_intestine),2(haematopoietic_and_lymphoid_tissue)	0.1730	0.5311	0.2428	0.1148	0.0653	0.0803	0.1468	0.3480	0.2305	.	.	.	.	.	.	.	.	.	.	.	.	.
chr1	9804693	9804693	C	T	exonic	NM_001009566;NM_001302883;NM_014944	.	nonsynonymous SNV	CLSTN1:NM_014944:exon7:c.G964A:p.A322T,CLSTN1:NM_001009566:exon8:c.G994A:p.A332T,CLSTN1:NM_001302883:exon8:c.G994A:p.A332T	CLSTN1	ENSG00000171603	.	.	1p36.22	.	.	.	.	0.1508	0.3241	0.0497	0.2723	0.1628	0.198083	rs7550295	.	.	0.1331	0.2712	0.2331	0.1458	0.0348	0.0548	0.1136	0.3020	0.1126	.	T;0.247	B;0.242	B;0.054	N;0.008	P;1.000	N;-0.805	T;1.97	T;-0.951	-0.103	-3.185	0.002	0.000
chr1	9811541	9811541	A	G	exonic	NM_001009566;NM_001302883;NM_014944	.	synonymous SNV	CLSTN1:NM_014944:exon4:c.T609C:p.V203V,CLSTN1:NM_001009566:exon5:c.T639C:p.V213V,CLSTN1:NM_001302883:exon5:c.T639C:p.V213V	CLSTN1	ENSG00000171603	.	.	1p36.22	.	.	.	.	0.1855	0.3333	0.0775	0.6089	0.2219	0.309505	rs11674	.	.	0.1771	0.5353	0.2567	0.1770	0.0992	0.0854	0.1645	0.2984	0.2329	.	.	.	.	.	.	.	.	.	.	.	.	.
chr1	10218439	10218439	T	C	exonic	NM_001105562;NM_006048	.	synonymous SNV	UBE4B:NM_006048:exon21:c.T2565C:p.S855S,UBE4B:NM_001105562:exon22:c.T2952C:p.S984S	UBE4B	ENSG00000130939	.	.	1p36.22	.	.	.	.	0.2956	0.2065	0.1392	0.8033	0.1873	0.365815	rs2273299	.	ID=COSM146388;OCCURENCE=1(stomach)	0.2030	0.6943	0.1208	0.2975	0.1595	0.1352	0.1645	0.1948	0.3135	.	.	.	.	.	.	.	.	.	.	.	.	.
chr1	10511589	10511589	T	C	exonic	NM_001243768;NM_001302;NM_198544	.	synonymous SNV	CORT:NM_001302:exon2:c.T255C:p.S85S,CENPS-CORT:NM_001243768:exon4:c.T369C:p.S123S,CENPS-CORT:NM_198544:exon5:c.T432C:p.S144S	CORT,APITD1-CORT	ENSG00000175279,ENSG00000251503,ENSG00000241563	.	Score=727;Name=V$HOX13_01	1p36.22	.	.	.	.	0.8591	0.8292	0.9344	0.8759	0.8213	0.867612	rs666103	.	ID=COSM146398,COSM146397;OCCURENCE=1(stomach)	0.8965	0.8969	0.7740	0.8237	0.8631	0.9404	0.9087	0.8556	0.9269	.	.	.	.	.	.	.	.	.	.	.	.	.
chr1	10684422	10684422	C	A	exonic	NM_004565	.	synonymous SNV	PEX14:NM_004565:exon7:c.C513A:p.A171A	PEX14	ENSG00000142655	.	Score=743;Name=V$PPARA_01	1p36.22	.	.	.	.	.	.	.	0.0469	0.0014	0.0125799	rs35046754	CLINSIG=Likely benign;CLNDBN=Zellweger_syndrome;CLNACC=RCV000321746.1;CLNDSDB=MedGen:OMIM:Orphanet:SNOMED_CT;CLNDSDBID=C0043459:214100:ORPHA912:88469006	.	0.0042	0.0454	0.0016	0	0	0.0002	0	0.0001	0.0162	.	.	.	.	.	.	.	.	.	.	.	.	.
chr1	10725413	10725413	G	A	exonic	NM_001079843;NM_017766	.	nonsynonymous SNV	CASZ1:NM_001079843:exon5:c.C232T:p.R78C,CASZ1:NM_017766:exon5:c.C232T:p.R78C	CASZ1	ENSG00000130940	.	Score=866;Name=V$NFKAPPAB50_01	1p36.22	.	.	.	CpG: 36	.	.	.	0.0484	0.0014	0.0129792	rs183516103	.	.	0.0039	0.0442	0.0011	0	0	0.0002	0	0.0002	0.0137	.	D;0.006	D;0.994	P;0.648	N;0.006	D;0.864	L;0.975	.;.	T;-1.011	1.654	1.029	0.842	0.325
chr1	11008341	11008341	G	A	exonic	NM_001170754	.	synonymous SNV	C1orf127:NM_001170754:exon12:c.C1851T:p.C617C	C1orf127	ENSG00000175262	.	.	1p36.22	.	.	.	.	0.2093	0.0481	0.0557	0.3699	0.1254	0.177716	rs10864483	.	ID=COSM3996732,COSM3996731;OCCURENCE=1(haematopoietic_and_lymphoid_tissue)	0.0901	0.3348	0.0805	0.2095	0.0827	0.0470	0.1069	0.0564	0.1405	.	.	.	.	.	.	.	.	.	.	.	.	.
chr1	11087687	11087687	C	T	exonic	NM_006610	.	nonsynonymous SNV	MASP2:NM_006610:exon11:c.G1316A:p.R439H	MASP2	ENSG00000009724	.	.	1p36.22	.	.	.	.	.	.	.	0.1036	0.0101	0.028754	rs12085877	CLINSIG=Likely benign;CLNDBN=MASP2_deficiency;CLNACC=RCV000318612.1;CLNDSDB=MedGen:OMIM:Orphanet;CLNDSDBID=C3151085:613791:ORPHA331187	.	0.0088	0.0992	0.0040	0.0001	0	0.0003	0.0035	7.13e-05	0.0320	.	T;0.132	B;0.004	B;0.002	N;0.134	N;1	N;0.67	D;-3.12	T;-0.884	-0.197	-0.294	0.000	0.000
chr1	11103408	11103408	G	A	exonic	NM_006610	.	synonymous SNV	MASP2:NM_006610:exon5:c.C729T:p.Y243Y	MASP2	ENSG00000009724	.	.	1p36.22	.	.	.	.	.	0.0041	.	0.2648	0.0187	0.0732827	rs7536030	CLINSIG=Benign;CLNDBN=MASP2_deficiency;CLNACC=RCV000276995.1;CLNDSDB=MedGen:OMIM:Orphanet;CLNDSDBID=C3151085:613791:ORPHA331187	ID=COSM296707;OCCURENCE=1(large_intestine)	0.0351	0.2844	0.0246	0.0005	0	0.0045	0.0208	0.0047	0.0827	.	.	.	.	.	.	.	.	.	.	.	.	.
chr1	11105567	11105567	C	T	exonic	NM_006610;NM_139208	.	nonsynonymous SNV	MASP2:NM_006610:exon4:c.G442A:p.E148K,MASP2:NM_139208:exon4:c.G442A:p.E148K	MASP2	ENSG00000009724	.	.	1p36.22	.	.	.	.	.	.	.	.	.	.	.	.	.	.	.	.	.	.	.	.	.	.	.	D;0.021	B;0.053	B;0.073	N;0.031	N;0.974	L;1.155	D;-1.52	T;-0.460	1.380	0.931	0.003	0.016
chr1	11106648	11106648	G	A	exonic	NM_006610;NM_139208	.	nonsynonymous SNV	MASP2:NM_006610:exon3:c.C377T:p.P126L,MASP2:NM_139208:exon3:c.C377T:p.P126L	MASP2	ENSG00000009724	.	.	1p36.22	.	.	.	.	.	.	.	0.1316	0.0101	0.0361422	rs56392418	CLINSIG=Likely benign;CLNDBN=MASP2_deficiency;CLNACC=RCV000288150.1;CLNDSDB=MedGen:OMIM:Orphanet;CLNDSDBID=C3151085:613791:ORPHA331187	ID=COSM4988050;OCCURENCE=1(soft_tissue)	0.0113	0.1229	0.0060	0.0001	0	0.0004	0.0057	6.205e-05	0.0390	.	D;0.03	B;0.179	B;0.016	N;0.457	D;1.000	L;1.24	T;1.72	T;-1.034	0.687	0.142	0.198	0.974
chr1	11119899	11119899	T	C	exonic	NM_003132	.	synonymous SNV	SRM:NM_003132:exon1:c.A102G:p.S34S	SRM	ENSG00000116649	.	Score=912;Name=V$MEIS1_01	1p36.22	.	.	.	CpG: 123	1	1	1	1	1	1	rs7545802	.	ID=COSM4142128;OCCURENCE=1(thyroid)	1	1	1	1	1	1	1	1	.	.	.	.	.	.	.	.	.	.	.	.	.	.
chr1	11181327	11181327	C	T	exonic	NM_004958	.	synonymous SNV	MTOR:NM_004958:exon49:c.G6909A:p.L2303L	MTOR	ENSG00000198793	.	.	1p36.22	.	.	.	.	0.0565	0.1299	0.2356	0.4365	0.1542	0.220647	rs11121691	.	ID=COSM3996743;OCCURENCE=1(large_intestine),2(haematopoietic_and_lymphoid_tissue)	0.2184	0.4340	0.1106	0.0591	0.2267	0.2375	0.2053	0.1624	0.3021	.	.	.	.	.	.	.	.	.	.	.	.	.
chr1	11190646	11190646	G	A	exonic	NM_004958	.	synonymous SNV	MTOR:NM_004958:exon39:c.C5553T:p.S1851S	MTOR	ENSG00000198793	.	Score=822;Name=V$IRF1_01	1p36.22	.	.	.	.	0.0794	0.1309	0.2356	0.4486	0.1542	0.228634	rs2275527	.	ID=COSM3996746;OCCURENCE=1(thyroid),1(haematopoietic_and_lymphoid_tissue)	0.2215	0.4460	0.1114	0.0799	0.2282	0.2380	0.2067	0.1629	0.3059	.	.	.	.	.	.	.	.	.	.	.	.	.
chr1	11596455	11596455	C	T	exonic	NM_020780	.	synonymous SNV	DISP3:NM_020780:exon21:c.C3891T:p.A1297A	DISP3	ENSG00000204624	.	.	1p36.22	.	.	.	CpG: 23	0.0645	0.227	0.0626	0.612	0.0865	0.243411	rs2594310	.	ID=COSM3996767,COSM3996766;OCCURENCE=1(haematopoietic_and_lymphoid_tissue)	0.1326	0.5264	0.0656	0.0587	0.1235	0.0740	0.1069	0.2217	0.2158	.	.;.	.;.	.;.	.;.	P;1.000	.;.	.;.	T;-0.934	-0.706	-1.000	0.022	0.924
chr1	11721321	11721321	G	A	exonic	NM_001014765;NM_001304790;NM_001304791;NM_001330355;NM_033182;NM_183412;NM_183413	.	nonsynonymous SNV	FBXO44:NM_183412:exon5:c.G634A:p.A212T,FBXO44:NM_183413:exon5:c.G634A:p.A212T,FBXO44:NM_001304790:exon6:c.G634A:p.A212T,FBXO44:NM_001330355:exon6:c.G730A:p.A244T	FBXO44	ENSG00000132879	.	Score=836;Name=V$ELK1_01	1p36.22	.	.	.	.	0.002	0.0164	0.007	0.2784	0.0187	0.0810703	rs12057383	.	ID=COSM5618593;OCCURENCE=1(breast)	0.0278	0.2471	0.0123	0.0013	0.0029	0.0063	0.0233	0.0110	0.0863	.	T;0.136	B;0.0	B;0.001	N;0.998	P;1.000	.;.	T;1.2	T;-0.995	-1.540	-0.345	0.000	0.511
chr1	11728952	11728952	C	T	exonic	NM_018438	.	synonymous SNV	FBXO6:NM_018438:exon2:c.C237T:p.Y79Y	FBXO6	ENSG00000116663	.	.	1p36.22	.	.	.	.	0.0129	0.0992	0.0616	0.1589	0.0735	0.0864617	rs7514198	.	.	0.0750	0.1456	0.0457	0.0095	0.0278	0.0777	0.0806	0.0934	0.0967	.	.	.	.	.	.	.	.	.	.	.	.	.
chr1	11771988	11771988	A	G	exonic	NM_198545	.	synonymous SNV	DRAXIN:NM_198545:exon4:c.A723G:p.L241L	DRAXIN	ENSG00000162490	.	.	1p36.22	.	.	.	.	0.0655	0.1125	0.1262	0.0938	0.0821	0.0966454	rs17037327	.	.	0.1301	0.1037	0.0970	0.0492	0.1620	0.1469	0.1179	0.1335	0.1197	.	.	.	.	.	.	.	.	.	.	.	.	.
chr1	11826630	11826630	C	T	exonic	NM_001010881	.	nonsynonymous SNV	C1orf167:NM_001010881:exon3:c.C787T:p.P263S	C1orf167	ENSG00000215910	.	.	1p36.22	.	.	.	.	0.7302	0.4714	0.6958	0.5431	0.7752	0.629593	rs6668699	.	ID=COSM4142230;OCCURENCE=2(thyroid),1(skin)	0.6345	0.4954	0.7049	0.7078	0.5	0.6874	0.7273	0.6097	.	.	T;0.392	.;.	.;.	.;.	P;1	.;.	T;2.62	T;-0.999	-0.614	0.007	0.000	0.000
chr1	11827304	11827304	A	G	exonic	NM_001010881	.	synonymous SNV	C1orf167:NM_001010881:exon4:c.A1326G:p.P442P	C1orf167	ENSG00000215910	.	.	1p36.22	.	.	.	.	1	1	1	0.8858	0.987	0.968051	rs6540996	.	.	0.9956	0.9051	0.9947	1	1	0.9995	1	1	.	.	.	.	.	.	.	.	.	.	.	.	.	.
chr1	11828238	11828238	G	A	exonic	NM_001010881	.	nonsynonymous SNV	C1orf167:NM_001010881:exon5:c.G1448A:p.R483Q	C1orf167	ENSG00000215910	.	.	1p36.22	.	.	.	.	0.7292	0.4714	0.6948	0.4735	0.7738	0.610623	rs4845880	.	ID=COSM5653451;OCCURENCE=1(haematopoietic_and_lymphoid_tissue)	0.5587	0.4555	0.6277	0.6990	0.7458	0.6512	0.6139	0.4896	.	.	T;0.341	.;.	.;.	.;.	P;1	L;0.975	T;3.27	T;-1.075	-2.357	-0.272	0.000	0.006
chr1	11828319	11828319	G	A	exonic	NM_001010881	.	nonsynonymous SNV	C1orf167:NM_001010881:exon5:c.G1529A:p.R510Q	C1orf167	ENSG00000215910	.	Score=764;Name=V$AHR_01	1p36.22	.	.	.	.	0.7292	0.4714	0.6948	0.4796	0.7709	0.611821	rs4845881	.	.	0.5646	0.4781	0.6289	0.6964	0.7695	0.6557	0.6386	0.4896	.	.	T;0.369	.;.	.;.	.;.	P;1.000	N;0.255	T;3.27	T;-1.066	-0.037	0.111	0.111	0.176
chr1	11884555	11884555	A	G	exonic	NM_001256959;NM_001286	.	nonsynonymous SNV	CLCN6:NM_001256959:exon7:c.A527G:p.E176G,CLCN6:NM_001286:exon8:c.A593G:p.E198G	CLCN6	ENSG00000011021	.	.	1p36.22	.	.	.	.	1	1	0.999	1	1	0.9998	rs198400	.	.	0.9994	0.9997	0.9996	1	1	0.9990	0.9989	1	0.9992	.	T;1.0	B;0.0	B;0.0	N;0.000	P;0.883	N;-3.9	T;0.63	T;-0.910	7.784	0.138	1.000	0.988
chr1	11918817	11918817	C	A	exonic	NM_002521	.	nonsynonymous SNV	NPPB:NM_002521:exon1:c.G74T:p.R25L	NPPB	ENSG00000120937	.	.	1p36.22	.	.	.	.	.	.	.	0.0295	0.0014	0.00798722	rs5227	.	.	0.0021	0.0236	0.0006	0	0	0	0	6.056e-05	0.0101	.	T;0.117	B;0.262	B;0.054	N;0.650	N;1	L;1.24	T;1.91	T;-1.040	-2.544	-1.520	0.000	0.000
chr1	11983206	11983206	A	G	exonic	NM_138346	.	synonymous SNV	KIAA2013:NM_138346:exon2:c.T1374C:p.F458F	KIAA2013	ENSG00000116685	.	Score=892;Name=V$E2F_03	1p36.22	.	.	Score=0.982282;Name=chr16:15081865	.	0.6796	0.6861	0.5537	0.8321	0.5317	0.675319	rs3795408	.	ID=COSM3750284,COSM3750283;OCCURENCE=1(thyroid),1(large_intestine)	0.5929	0.7841	0.4751	0.6658	0.6498	0.5515	0.5875	0.6702	0.5933	.	.	.	.	.	.	.	.	.	.	.	.	.
chr1	12009838	12009838	C	T	exonic	NM_000302;NM_001316320	.	synonymous SNV	PLOD1:NM_000302:exon3:c.C177T:p.G59G,PLOD1:NM_001316320:exon4:c.C318T:p.G106G	PLOD1	ENSG00000083444	.	.	1p36.22	.	.	.	.	.	.	.	0.0976	0.0072	0.0267572	rs34032489	CLINSIG=Benign|Likely benign;CLNDBN=Thoracic_aortic_aneurysm_and_aortic_dissection|Ehlers-Danlos_syndrome,_hydroxylysine-deficient;CLNACC=RCV000253162.1|RCV000309864.1;CLNDSDB=MedGen:Orphanet|MedGen:OMIM:Orphanet:SNOMED_CT;CLNDSDBID=CN118826:ORPHA91387|C0268342:225400:ORPHA1900:25606004	.	0.0079	0.0881	0.0023	0	0	0.0002	0.0044	6.075e-05	0.0301	.	.	.	.	.	.	.	.	.	.	.	.	.
chr1	12009956	12009956	G	A	exonic	NM_000302;NM_001316320	.	nonsynonymous SNV	PLOD1:NM_000302:exon3:c.G295A:p.A99T,PLOD1:NM_001316320:exon4:c.G436A:p.A146T	PLOD1	ENSG00000083444	.	.	1p36.22	.	.	.	.	0.2698	0.2372	0.1461	0.5749	0.1282	0.299521	rs7551175	CLINSIG=Benign|Benign;CLNDBN=not_specified|Ehlers-Danlos_syndrome,_hydroxylysine-deficient;CLNACC=RCV000177032.2|RCV000276149.1;CLNDSDB=MedGen|MedGen:OMIM:Orphanet:SNOMED_CT;CLNDSDBID=CN169374|C0268342:225400:ORPHA1900:25606004	ID=COSM3750285,COSM3750287,COSM3750286,COSM3750288;OCCURENCE=1(large_intestine),1(bone),1(haematopoietic_and_lymphoid_tissue)	0.1934	0.5457	0.0850	0.2441	0.1138	0.1540	0.1571	0.2145	0.2806	.	T;1.0	B;0.0	B;0.0	N;0.144	P;1	N;-2.44	T;1.99	T;-0.920	1.264	-0.196	0.368	0.911
chr1	12010469	12010469	G	T	exonic	NM_000302;NM_001316320	.	nonsynonymous SNV	PLOD1:NM_000302:exon4:c.G358T:p.A120S,PLOD1:NM_001316320:exon5:c.G499T:p.A167S	PLOD1	ENSG00000083444	.	.	1p36.22	.	.	.	.	0.128	0.0818	0.0746	0.298	0.0677	0.144768	rs2273285	CLINSIG=Benign|Benign;CLNDBN=not_specified|Ehlers-Danlos_syndrome,_hydroxylysine-deficient;CLNACC=RCV000251957.1|RCV000367260.1;CLNDSDB=MedGen|MedGen:OMIM:Orphanet:SNOMED_CT;CLNDSDBID=CN169374|C0268342:225400:ORPHA1900:25606004	.	0.0919	0.2900	0.0398	0.1154	0.0382	0.0801	0.0642	0.0622	0.1522	.	T;0.516	D;0.965	P;0.556	N;0.002	P;0.000	N;0.77	T;2.58	T;-1.038	2.320	0.061	1.000	0.998
chr1	12024235	12024235	C	T	exonic	NM_000302;NM_001316320	.	synonymous SNV	PLOD1:NM_000302:exon12:c.C1206T:p.N402N,PLOD1:NM_001316320:exon13:c.C1347T:p.N449N	PLOD1	ENSG00000083444	.	Score=887;Name=V$OCT1_03	1p36.22	.	.	.	.	0.3839	0.4489	0.3151	0.2693	0.3545	0.348442	rs1130529	CLINSIG=Benign|Benign;CLNDBN=not_specified|Ehlers-Danlos_syndrome,_hydroxylysine-deficient;CLNACC=RCV000252620.2|RCV000350343.1;CLNDSDB=MedGen|MedGen:OMIM:Orphanet:SNOMED_CT;CLNDSDBID=CN169374|C0268342:225400:ORPHA1900:25606004	ID=COSM3996785,COSM3996784;OCCURENCE=2(thyroid),2(haematopoietic_and_lymphoid_tissue)	0.3631	0.2908	0.3748	0.3933	0.5194	0.3325	0.3987	0.4434	0.3108	.	.	.	.	.	.	.	.	.	.	.	.	.
chr1	12082926	12082926	A	G	exonic	NM_021933	.	nonsynonymous SNV	MIIP:NM_021933:exon4:c.A499G:p.K167E	MIIP	ENSG00000116691	.	.	1p36.22	.	.	.	.	0.5516	0.6115	0.7276	0.795	0.598	0.669329	rs2295283	.	.	0.7058	0.7973	0.5936	0.5744	0.8337	0.7297	0.7094	0.6438	0.7383	.	T;1.0	B;0.0	B;0.0	N;0.201	P;1	N;-1.545	T;2.68	T;-1.010	2.408	0.038	0.682	0.019
chr1	12175729	12175729	C	T	exonic	NM_001243;NM_001281430	.	nonsynonymous SNV	TNFRSF8:NM_001281430:exon7:c.C556T:p.R186C,TNFRSF8:NM_001243:exon8:c.C889T:p.R297C	TNFRSF8	ENSG00000120949	.	Score=710;Name=V$HOX13_01	1p36.22	.	.	.	.	1	1	1	1	1	1	rs1763642	.	ID=COSM4142272;OCCURENCE=1(thyroid),23(upper_aerodigestive_tract)	1.0000	1	1	1	1	0.9999	1	1	.	.	.	.	.	.	.	.	.	.	.	.	.	.
chr1	12336147	12336147	T	C	exonic	NM_015378;NM_018156	.	synonymous SNV	VPS13D:NM_015378:exon19:c.T2502C:p.N834N,VPS13D:NM_018156:exon19:c.T2502C:p.N834N	VPS13D	ENSG00000048707	.	.	1p36.22	.	.	.	.	.	0.0082	0.0099	0.0802	0.0144	0.0267572	rs7546794	.	.	0.0189	0.0769	0.0089	0	0.0209	0.0170	0.0110	0.0064	0.0398	.	.	.	.	.	.	.	.	.	.	.	.	.
chr1	12389953	12389953	T	C	exonic	NM_015378;NM_018156	.	synonymous SNV	VPS13D:NM_015378:exon37:c.T8265C:p.D2755D,VPS13D:NM_018156:exon37:c.T8265C:p.D2755D	VPS13D	ENSG00000048707	.	Score=684;Name=V$BRACH_01	1p36.22	.	.	.	.	.	0.0082	0.0099	0.0628	0.0144	0.0221645	rs79566132	.	.	0.0176	0.0643	0.0080	0.0001	0.0209	0.0168	0.0088	0.0064	0.0348	.	.	.	.	.	.	.	.	.	.	.	.	.
chr1	12401868	12401868	A	C	exonic	NM_015378;NM_018156	.	synonymous SNV	VPS13D:NM_018156:exon40:c.A8583C:p.P2861P,VPS13D:NM_015378:exon41:c.A8658C:p.P2886P	VPS13D	ENSG00000048707	.	.	1p36.22	.	.	.	.	0.8978	0.8027	0.7913	0.7398	0.7579	0.796725	rs28551666	.	.	0.7910	0.7549	0.6982	0.9027	0.7486	0.8004	0.7985	0.7992	0.7886	.	.	.	.	.	.	.	.	.	.	.	.	.
chr1	12638964	12638964	T	C	exonic	NM_001319225;NM_001324370;NM_004753	.	synonymous SNV	DHRS3:NM_001319225:exon4:c.A225G:p.P75P,DHRS3:NM_001324370:exon4:c.A225G:p.P75P,DHRS3:NM_004753:exon4:c.A480G:p.P160P	DHRS3	ENSG00000162496	.	Score=795;Name=V$PAX2_01	1p36.22	.	.	.	.	0.7282	0.8988	0.8469	0.8011	0.7291	0.804712	rs2275875	.	ID=COSM5438334;OCCURENCE=1(oesophagus)	0.8314	0.8238	0.6487	0.7254	0.8293	0.8620	0.8314	0.8962	0.8466	.	.	.	.	.	.	.	.	.	.	.	.	.
chr1	12776218	12776218	A	C	exonic	NM_001103170	.	unknown	UNKNOWN	AADACL3	ENSG00000188984	.	.	1p36.21	.	.	.	.	0.7321	0.9162	0.8638	0.8812	0.8948	0.85643	rs3000860	.	.	.	.	.	.	.	.	.	.	.	.	.	.	.	.	.	.	.	.	.	.	.	.
chr1	12776344	12776344	A	T	exonic	NM_001103170	.	unknown	UNKNOWN	AADACL3	ENSG00000188984	.	Score=868;Name=V$ATF6_01	1p36.21	.	.	.	.	0.619	0.7423	0.8151	0.4009	0.8473	0.65655	rs3000859	.	.	0.7779	0.4753	0.8512	0.6424	0.8051	0.8290	0.7956	0.7585	0.7263	.	.	.	.	.	.	.	.	.	.	.	.	.
chr1	12779560	12779560	T	C	exonic	NM_001103170	.	unknown	UNKNOWN	AADACL3	ENSG00000188984	.	.	1p36.21	.	.	.	.	0.7817	0.817	0.83	0.9228	0.8818	0.849441	rs3010876	.	.	0.8328	0.9124	0.8897	0.7770	0.7746	0.8260	0.8333	0.8257	0.8568	.	.	.	.	.	.	.	.	.	.	.	.	.
chr1	12779618	12779618	T	C	exonic	NM_001103170	.	unknown	UNKNOWN	AADACL3	ENSG00000188984	.	.	1p36.21	.	.	.	.	0.7817	0.816	0.826	0.9228	0.879	0.848043	rs3010877	.	.	0.8317	0.9100	0.8889	0.7768	0.7753	0.8244	0.8333	0.8253	0.8575	.	.	.	.	.	.	.	.	.	.	.	.	.
chr1	12785494	12785494	G	T	exonic	NM_001103170	.	unknown	UNKNOWN	AADACL3	ENSG00000188984	.	.	1p36.21	.	.	.	.	0.7798	0.7342	0.7296	0.4849	0.7752	0.682308	rs7513079	.	.	0.7182	0.5227	0.8252	0.78	0.6973	0.7210	0.7133	0.7240	0.6671	.	.	.	.	.	.	.	.	.	.	.	.	.
chr1	12820870	12820870	T	C	exonic	NM_001330361;NM_152290	.	nonsynonymous SNV	C1orf158:NM_001330361:exon3:c.T457C:p.F153L,C1orf158:NM_152290:exon4:c.T571C:p.F191L	C1orf158	ENSG00000157330	.	.	1p36.21	.	.	.	.	0.7808	0.7587	0.7873	0.9153	0.8545	0.823482	rs1132185	.	ID=COSM5424326;OCCURENCE=1(haematopoietic_and_lymphoid_tissue)	0.7952	0.9006	0.8652	0.7792	0.7596	0.7789	0.7909	0.7681	0.8246	.	.	.	.	.	.	.	.	.	.	.	.	.
chr1	12835868	12835868	T	C	exonic	NM_001080830	.	nonsynonymous SNV	PRAMEF12:NM_001080830:exon2:c.T470C:p.M157T	PRAMEF12	ENSG00000116726	.	.	1p36.21	.	.	.	.	0.7183	0.7546	0.7982	0.5696	0.8213	0.716454	rs1812242	.	.	0.7739	0.6069	0.8468	0.7309	0.7790	0.7955	0.7764	0.7606	0.7368	.	.	.	.	.	.	.	.	.	.	.	.	.
chr1	12837634	12837634	T	A	exonic	NM_001080830	.	synonymous SNV	PRAMEF12:NM_001080830:exon3:c.T1344A:p.I448I	PRAMEF12	ENSG00000116726	.	.	1p36.21	.	.	.	.	0.7192	0.7556	0.8012	0.3729	0.8055	0.663339	rs848578	.	.	0.7635	0.4233	0.8431	0.7331	0.7841	0.8049	0.7759	0.7620	0.6822	.	.	.	.	.	.	.	.	.	.	.	.	.
chr1	12853403	12853403	A	C	exonic	NM_023013	.	synonymous SNV	PRAMEF1:NM_023013:exon2:c.A27C:p.L9L	PRAMEF1	ENSG00000116721	.	.	1p36.21	.	.	Score=0.957905;Name=chr1:13438229	.	0.5595	0.4509	0.3767	0.2466	0.3458	0.389377	rs1737157	.	ID=COSM4142289,COSM4142290;OCCURENCE=2(thyroid),1(upper_aerodigestive_tract)	0.3620	0.2558	0.4208	0.5051	0.3384	0.3501	0.3408	0.3691	.	.	.	.	.	.	.	.	.	.	.	.	.	.
chr1	12854090	12854090	T	A	exonic	NM_023013	.	stopgain	PRAMEF1:NM_023013:exon3:c.T314A:p.L105X	PRAMEF1	ENSG00000116721	.	.	1p36.21	.	.	Score=0.957905;Name=chr1:13438229	.	.	.	.	.	.	.	rs79698223	.	ID=COSM1626359,COSM1626358;OCCURENCE=5(thyroid),1(haematopoietic_and_lymphoid_tissue),6(central_nervous_system),1(liver),19(upper_aerodigestive_tract)	0.4749	0.3603	0.4841	0.4745	0.4968	0.4890	0.4866	0.4691	.	.	.;.	.;.	.;.	N;0.004	A;1	.;.	.;.	.;.	1.419	0.700	0.005	0.068
chr1	12854097	12854097	T	C	exonic	NM_023013	.	synonymous SNV	PRAMEF1:NM_023013:exon3:c.T321C:p.D107D	PRAMEF1	ENSG00000116721	.	.	1p36.21	.	.	Score=0.957905;Name=chr1:13438229	.	0.3631	0.3824	0.4205	0.1619	0.379	0.327476	rs76193255	.	ID=COSM1626360,COSM1626361;OCCURENCE=6(thyroid),1(liver),1(bone),1(upper_aerodigestive_tract),5(central_nervous_system),1(skin)	0.4765	0.3599	0.4852	0.4849	0.4974	0.4900	0.4833	0.4709	.	.	.	.	.	.	.	.	.	.	.	.	.	.
chr1	12854277	12854277	C	T	exonic	NM_023013	.	synonymous SNV	PRAMEF1:NM_023013:exon3:c.C501T:p.L167L	PRAMEF1	ENSG00000116721	.	.	1p36.21	.	.	Score=0.957905;Name=chr1:13438229	.	.	.	.	.	.	.	rs150987662	.	.	0.0035	0.0412	0.0012	0	0	0.0001	0	6.067e-05	0.0127	.	.	.	.	.	.	.	.	.	.	.	.	.
chr1	12854356	12854356	T	C	exonic	NM_023013	.	nonsynonymous SNV	PRAMEF1:NM_023013:exon3:c.T580C:p.Y194H	PRAMEF1	ENSG00000116721	.	.	1p36.21	.	.	Score=0.957905;Name=chr1:13438229	.	.	.	.	.	.	.	rs61775051	.	ID=COSM4593006,COSM4593007;OCCURENCE=7(skin),11(upper_aerodigestive_tract)	0.0067	0.0026	0.0026	0.0156	0.0069	0.0043	0.0101	0.0173	.	.	D;0.02	B;0.004	B;0.006	N;0.774	N;1	N;0.42	T;2.5	T;-0.961	0.053	-1.134	0.000	0.000
chr1	12854414	12854414	G	A	exonic	NM_023013	.	nonsynonymous SNV	PRAMEF1:NM_023013:exon3:c.G638A:p.R213H	PRAMEF1	ENSG00000116721	.	.	1p36.21	.	.	Score=0.957905;Name=chr1:13438229	.	.	.	.	.	.	.	rs1063769	.	ID=COSM3773414,COSM3773415;OCCURENCE=2(thyroid),1(kidney),2(skin),2(large_intestine),18(upper_aerodigestive_tract)	0.3312	0.4680	0.2999	0.4230	0.2257	0.2968	0.2991	0.4018	.	.	T;0.593	B;0.002	B;0.002	U;0.000	P;1	L;1.355	T;5.43	T;-0.903	-1.584	-3.524	0.000	0.000
chr1	12854428	12854428	C	T	exonic	NM_023013	.	nonsynonymous SNV	PRAMEF1:NM_023013:exon3:c.C652T:p.P218S	PRAMEF1	ENSG00000116721	.	.	1p36.21	.	.	Score=0.957905;Name=chr1:13438229	.	.	.	.	.	.	.	rs1769774	.	.	0.3045	0.2193	0.3445	0.3797	0.3037	0.3031	0.2885	0.2971	0.2825	.	T;0.754	B;0.014	B;0.029	N;0.050	P;1	N;0.645	T;2.49	T;-0.913	-0.048	-0.731	0.000	0.000
chr1	12854530	12854530	C	G	exonic	NM_023013	.	nonsynonymous SNV	PRAMEF1:NM_023013:exon3:c.C754G:p.Q252E	PRAMEF1	ENSG00000116721	.	.	1p36.21	.	.	Score=0.957905;Name=chr1:13438229	.	0.7986	0.8446	0.8638	0.9259	0.8919	0.867212	rs1063776	.	.	0.8553	0.9125	0.8941	0.7989	0.8470	0.8538	0.8642	0.8301	0.8728	.	.	.	.	.	.	.	.	.	.	.	.	.
chr1	12854544	12854544	T	C	exonic	NM_023013	.	synonymous SNV	PRAMEF1:NM_023013:exon3:c.T768C:p.V256V	PRAMEF1	ENSG00000116721	.	.	1p36.21	.	.	Score=0.957905;Name=chr1:13438229	.	0.5159	0.4192	0.3509	0.2254	0.3127	0.359026	rs1063778	.	ID=COSM4142305,COSM4142306;OCCURENCE=1(thyroid)	0.3630	0.2546	0.4231	0.5101	0.3357	0.3514	0.3366	0.3710	0.3238	.	.	.	.	.	.	.	.	.	.	.	.	.
chr1	12855835	12855835	C	G	exonic	NM_001294139;NM_023013	.	nonsynonymous SNV	PRAMEF1:NM_001294139:exon2:c.C380G:p.A127G,PRAMEF1:NM_023013:exon4:c.C1115G:p.A372G	PRAMEF1	ENSG00000116721	.	Score=783;Name=V$YY1_02	1p36.21	.	.	Score=0.957905;Name=chr1:13438229	.	1	1	1	1	1	1	rs1063795	.	ID=COSM4142311,COSM4142313,COSM4142312;OCCURENCE=1(thyroid),23(upper_aerodigestive_tract)	1.0000	1	1	1	1	1.0000	1	1	.	.	.	.	.	.	.	.	.	.	.	.	.	.
chr1	12855845	12855845	G	C	exonic	NM_001294139;NM_023013	.	synonymous SNV	PRAMEF1:NM_001294139:exon2:c.G390C:p.R130R,PRAMEF1:NM_023013:exon4:c.G1125C:p.R375R	PRAMEF1	ENSG00000116721	.	.	1p36.21	.	.	Score=0.957905;Name=chr1:13438229	.	1	1	1	1	1	1	rs1063797	.	ID=COSM4142314,COSM4142316,COSM4142315;OCCURENCE=1(upper_aerodigestive_tract),1(thyroid)	0.9999	1	1	1	1	0.9999	1	1	.	.	.	.	.	.	.	.	.	.	.	.	.	.
chr1	12855878	12855878	A	C	exonic	NM_001294139;NM_023013	.	nonsynonymous SNV	PRAMEF1:NM_001294139:exon2:c.A423C:p.R141S,PRAMEF1:NM_023013:exon4:c.A1158C:p.R386S	PRAMEF1	ENSG00000116721	.	.	1p36.21	.	.	Score=0.957905;Name=chr1:13438229	.	.	.	.	.	.	.	rs1052908	.	ID=COSM4142319,COSM4142317,COSM4142318;OCCURENCE=18(upper_aerodigestive_tract),1(thyroid),1(haematopoietic_and_lymphoid_tissue)	0.3249	0.2293	0.3670	0.4423	0.3194	0.3180	0.3116	0.3265	.	.	D;0.017	B;0.0	B;0.001	N;0.182	P;1	L;0.865	T;3.13	T;-0.988	-1.282	-0.838	0.001	0.000
chr1	12855893	12855893	T	G	exonic	NM_001294139;NM_023013	.	nonsynonymous SNV	PRAMEF1:NM_001294139:exon2:c.T438G:p.I146M,PRAMEF1:NM_023013:exon4:c.T1173G:p.I391M	PRAMEF1	ENSG00000116721	.	.	1p36.21	.	.	Score=0.957905;Name=chr1:13438229	.	.	.	.	.	.	.	rs77615669	.	ID=COSM4592901,COSM4592900,COSM4592899;OCCURENCE=3(upper_aerodigestive_tract)	0.0644	0.0166	0.0276	0.2291	0.0729	0.0526	0.0775	0.0797	.	.	T;1.0	B;0.0	B;0.0	N;0.096	N;1	N;-1.685	T;3.01	T;-0.946	0.376	-0.037	0.001	0.000
chr1	12855895	12855895	A	G	exonic	NM_001294139;NM_023013	.	nonsynonymous SNV	PRAMEF1:NM_001294139:exon2:c.A440G:p.D147G,PRAMEF1:NM_023013:exon4:c.A1175G:p.D392G	PRAMEF1	ENSG00000116721	.	.	1p36.21	.	.	Score=0.957905;Name=chr1:13438229	.	.	.	.	.	.	.	rs200548257	.	.	0	0	0	0	0	0	0	0	.	.	T;0.096	B;0.001	B;0.002	N;0.035	N;1	L;1.525	T;2.99	T;-1.008	-1.686	-1.321	0.000	0.000
chr1	12855896	12855896	C	T	exonic	NM_001294139;NM_023013	.	synonymous SNV	PRAMEF1:NM_001294139:exon2:c.C441T:p.D147D,PRAMEF1:NM_023013:exon4:c.C1176T:p.D392D	PRAMEF1	ENSG00000116721	.	.	1p36.21	.	.	Score=0.957905;Name=chr1:13438229	.	0.0089	0.0153	0.007	0.0038	0.0101	0.00858626	rs201337684	.	.	7.528e-05	0	0	0.0005	0	4.547e-05	0	0.0001	.	.	.	.	.	.	.	.	.	.	.	.	.	.
chr1	12856105	12856105	C	G	exonic	NM_001294139;NM_023013	.	stopgain	PRAMEF1:NM_001294139:exon2:c.C650G:p.S217X,PRAMEF1:NM_023013:exon4:c.C1385G:p.S462X	PRAMEF1	ENSG00000116721	.	.	1p36.21	.	.	Score=0.957905;Name=chr1:13438229	.	.	.	.	.	.	.	rs146835774	.	ID=COSM4597839,COSM4597838,COSM4597837;OCCURENCE=2(upper_aerodigestive_tract),1(pancreas)	0.0741	0.1441	0.0446	0.0608	0.0460	0.0744	0.0531	0.0748	.	.	.;.	.;.	.;.	N;0.000	N;1.000	.;.	.;.	.;.	-0.019	-1.026	0.077	0.000
chr1	12856111	12856111	C	T	exonic	NM_001294139;NM_023013	.	nonsynonymous SNV	PRAMEF1:NM_001294139:exon2:c.C656T:p.P219L,PRAMEF1:NM_023013:exon4:c.C1391T:p.P464L	PRAMEF1	ENSG00000116721	.	.	1p36.21	.	.	Score=0.957905;Name=chr1:13438229	.	.	.	.	.	.	.	rs61775054	.	ID=COSM4142324,COSM4142323,COSM4142325;OCCURENCE=23(upper_aerodigestive_tract),1(haematopoietic_and_lymphoid_tissue),4(thyroid)	0.4962	0.4770	0.4988	0.4968	0.4988	0.4980	0.4966	0.4962	.	.	T;0.138	B;0.097	B;0.029	N;0.000	N;1	L;1.385	T;5.17	T;-0.944	-0.568	0.530	0.000	0.001
chr1	12887549	12887549	T	C	exonic	NM_001146344	.	unknown	UNKNOWN	PRAMEF11	ENSG00000204513	.	.	1p36.21	.	.	Score=0.955807;Name=chr1:13210222	.	0.998	0.8845	0.7714	0.5885	0.7262	0.784545	rs2994114	.	ID=COSM4142327;OCCURENCE=1(thyroid),19(upper_aerodigestive_tract)	0.7752	0.6092	0.7656	0.9987	0.7170	0.7587	0.7714	0.8481	.	.	.	.	.	.	.	.	.	.	.	.	.	.
chr1	12907282	12907282	G	C	exonic	NM_001013631;NM_001146181;NM_001302551	.	synonymous SNV	HNRNPCL3:NM_001146181:exon1:c.C861G:p.T287T,HNRNPCL4:NM_001302551:exon1:c.C861G:p.T287T,HNRNPCL1:NM_001013631:exon2:c.C861G:p.T287T	HNRNPCL3,HNRNPCL4,HNRNPCL1	ENSG00000179172	.	.	1p36.21	.	.	Score=0.92432;Name=chr2:190787895	.	.	.	.	.	.	.	rs139731855	.	ID=COSM146409;OCCURENCE=1(upper_aerodigestive_tract),1(thymus),3(large_intestine),1(stomach),1(haematopoietic_and_lymphoid_tissue),2(thyroid),1(oesophagus)	0.3646	0.3592	0.3966	0.2885	0.3753	0.3883	0.3543	0.2838	.	.	.	.	.	.	.	.	.	.	.	.	.	.
chr1	12907284	12907284	T	C	exonic	NM_001013631;NM_001146181;NM_001302551	.	nonsynonymous SNV	HNRNPCL3:NM_001146181:exon1:c.A859G:p.T287A,HNRNPCL4:NM_001302551:exon1:c.A859G:p.T287A,HNRNPCL1:NM_001013631:exon2:c.A859G:p.T287A	HNRNPCL3,HNRNPCL4,HNRNPCL1	ENSG00000179172	.	.	1p36.21	.	.	Score=0.92432;Name=chr2:190787895	.	.	.	.	.	.	.	rs149796618	.	ID=COSM311826;OCCURENCE=1(lung),1(haematopoietic_and_lymphoid_tissue),2(thyroid),1(oesophagus),23(upper_aerodigestive_tract),3(large_intestine),1(thymus)	0.4337	0.4120	0.4688	0.3812	0.4592	0.4530	0.4198	0.3575	.	.	T;1.0	B;0.0	B;0.001	N;0.536	N;1.000	N;-0.27	T;3.13	T;-0.932	0.957	-2.315	1.000	0.000
chr1	12907285	12907285	G	C	exonic	NM_001013631;NM_001146181;NM_001302551	.	nonsynonymous SNV	HNRNPCL3:NM_001146181:exon1:c.C858G:p.S286R,HNRNPCL4:NM_001302551:exon1:c.C858G:p.S286R,HNRNPCL1:NM_001013631:exon2:c.C858G:p.S286R	HNRNPCL3,HNRNPCL4,HNRNPCL1	ENSG00000179172	.	.	1p36.21	.	.	Score=0.92432;Name=chr2:190787895	.	.	.	.	.	.	.	rs148930640	.	ID=COSM146410;OCCURENCE=23(upper_aerodigestive_tract),1(stomach),2(large_intestine),1(thymus),2(thyroid),1(oesophagus),1(haematopoietic_and_lymphoid_tissue)	0.3641	0.3566	0.3965	0.2881	0.3767	0.3879	0.3560	0.2833	.	.	T;0.082	B;0.002	B;0.002	N;0.000	D;0.974	L;1.56	T;2.49	T;-1.075	-0.583	-0.832	0.997	0.000
chr1	12907313	12907313	G	A	exonic	NM_001013631;NM_001146181;NM_001302551	.	nonsynonymous SNV	HNRNPCL3:NM_001146181:exon1:c.C830T:p.A277V,HNRNPCL4:NM_001302551:exon1:c.C830T:p.A277V,HNRNPCL1:NM_001013631:exon2:c.C830T:p.A277V	HNRNPCL3,HNRNPCL4,HNRNPCL1	ENSG00000179172	.	.	1p36.21	.	.	Score=0.92432;Name=chr2:190787895	.	.	.	.	.	.	.	rs199978302	.	ID=COSM5450975;OCCURENCE=1(large_intestine)	0.0005	0.0012	0.0013	0.0010	0.0002	0.0002	0.0011	0.0006	.	.	T;0.065	D;0.999	D;0.986	U;0.390	N;0.998	M;2.045	T;2.9	T;-1.028	1.617	0.248	0.993	0.013
chr1	12907316	12907316	T	C	exonic	NM_001013631;NM_001146181;NM_001302551	.	nonsynonymous SNV	HNRNPCL3:NM_001146181:exon1:c.A827G:p.E276G,HNRNPCL4:NM_001302551:exon1:c.A827G:p.E276G,HNRNPCL1:NM_001013631:exon2:c.A827G:p.E276G	HNRNPCL3,HNRNPCL4,HNRNPCL1	ENSG00000179172	.	.	1p36.21	.	.	Score=0.92432;Name=chr2:190787895	.	.	.	.	.	.	.	rs112607517	.	ID=COSM4142334;OCCURENCE=3(thyroid),1(large_intestine),1(biliary_tract),23(upper_aerodigestive_tract),3(skin)	0.3402	0.3404	0.3858	0.2327	0.3966	0.3622	0.3020	0.2530	.	.	T;0.147	B;0.001	B;0.0	N;0.000	P;0.004	M;2.8	T;2.59	T;-1.092	1.583	-0.828	0.988	0.005
chr1	12907350	12907350	C	T	exonic	NM_001013631;NM_001146181;NM_001302551	.	nonsynonymous SNV	HNRNPCL3:NM_001146181:exon1:c.G793A:p.D265N,HNRNPCL4:NM_001302551:exon1:c.G793A:p.D265N,HNRNPCL1:NM_001013631:exon2:c.G793A:p.D265N	HNRNPCL3,HNRNPCL4,HNRNPCL1	ENSG00000179172	.	.	1p36.21	.	.	Score=0.92432;Name=chr2:190787895	.	.	.	.	.	.	.	rs2359486	.	ID=COSM4219065;OCCURENCE=22(upper_aerodigestive_tract),5(skin)	0.2818	0.2706	0.3348	0.1602	0.3609	0.2940	0.2697	0.2364	.	.	T;0.161	P;0.77	B;0.233	N;0.618	N;1	M;2.645	T;2.78	T;-0.996	1.434	-0.928	1.000	0.001
chr1	12907351	12907351	A	G	exonic	NM_001013631;NM_001146181;NM_001302551	.	synonymous SNV	HNRNPCL3:NM_001146181:exon1:c.T792C:p.D264D,HNRNPCL4:NM_001302551:exon1:c.T792C:p.D264D,HNRNPCL1:NM_001013631:exon2:c.T792C:p.D264D	HNRNPCL3,HNRNPCL4,HNRNPCL1	ENSG00000179172	.	.	1p36.21	.	.	Score=0.92432;Name=chr2:190787895	.	.	.	.	.	.	.	rs2359485	.	ID=COSM4219066;OCCURENCE=1(upper_aerodigestive_tract)	0.2854	0.2742	0.3415	0.1649	0.3657	0.2975	0.2711	0.2377	.	.	.	.	.	.	.	.	.	.	.	.	.	.
chr1	12907370	12907370	A	T	exonic	NM_001013631;NM_001146181;NM_001302551	.	nonsynonymous SNV	HNRNPCL3:NM_001146181:exon1:c.T773A:p.V258D,HNRNPCL4:NM_001302551:exon1:c.T773A:p.V258D,HNRNPCL1:NM_001013631:exon2:c.T773A:p.V258D	HNRNPCL3,HNRNPCL4,HNRNPCL1	ENSG00000179172	.	.	1p36.21	.	.	Score=0.92432;Name=chr2:190787895	.	.	.	.	.	.	.	rs2076063	.	ID=COSM4142335;OCCURENCE=2(oesophagus),1(thyroid),16(upper_aerodigestive_tract),1(biliary_tract),1(skin)	0.3316	0.2050	0.3990	0.2961	0.3627	0.3408	0.3204	0.3370	.	.	T;0.772	B;0.0	B;0.0	N;0.008	N;1	N;-2.37	T;3.02	T;-0.936	1.119	-0.811	0.988	0.004
chr1	12907379	12907379	T	C	exonic	NM_001013631;NM_001146181;NM_001302551	.	nonsynonymous SNV	HNRNPCL3:NM_001146181:exon1:c.A764G:p.D255G,HNRNPCL4:NM_001302551:exon1:c.A764G:p.D255G,HNRNPCL1:NM_001013631:exon2:c.A764G:p.D255G	HNRNPCL3,HNRNPCL4,HNRNPCL1	ENSG00000179172	.	.	1p36.21	.	.	Score=0.92432;Name=chr2:190787895	.	0.3026	0.1339	0.1352	0.3843	0.1182	0.232029	rs74055698	.	ID=COSM4590514;OCCURENCE=14(upper_aerodigestive_tract)	0.2109	0.3557	0.1658	0.3202	0.2328	0.1940	0.2044	0.1530	.	.	T;0.121	D;0.999	D;0.991	U;0.009	P;0.885	M;2.745	T;2.73	T;-0.951	1.944	-2.051	0.997	0.000
chr1	12907380	12907380	C	A	exonic	NM_001013631;NM_001146181;NM_001302551	.	nonsynonymous SNV	HNRNPCL3:NM_001146181:exon1:c.G763T:p.D255Y,HNRNPCL4:NM_001302551:exon1:c.G763T:p.D255Y,HNRNPCL1:NM_001013631:exon2:c.G763T:p.D255Y	HNRNPCL3,HNRNPCL4,HNRNPCL1	ENSG00000179172	.	.	1p36.21	.	.	Score=0.92432;Name=chr2:190787895	.	.	.	.	.	.	.	rs141207681	.	ID=COSM4591548;OCCURENCE=9(upper_aerodigestive_tract)	0.0617	0.0525	0.0846	0.0372	0.0699	0.0676	0.0558	0.0378	.	.	T;0.057	D;1.0	D;0.998	U;0.009	N;0.691	M;2.05	T;2.69	T;-1.059	1.887	0.225	1.000	0.002
chr1	12907385	12907385	G	A	exonic	NM_001013631;NM_001146181;NM_001302551	.	nonsynonymous SNV	HNRNPCL3:NM_001146181:exon1:c.C758T:p.P253L,HNRNPCL4:NM_001302551:exon1:c.C758T:p.P253L,HNRNPCL1:NM_001013631:exon2:c.C758T:p.P253L	HNRNPCL3,HNRNPCL4,HNRNPCL1	ENSG00000179172	.	.	1p36.21	.	.	Score=0.92432;Name=chr2:190787895	.	.	.	.	.	.	.	rs150590256	.	ID=COSM1662174;OCCURENCE=1(kidney),1(oesophagus),1(thyroid),7(upper_aerodigestive_tract)	0.1663	0.1022	0.1992	0.1727	0.1666	0.1708	0.1549	0.1632	.	.	T;0.064	B;0.0	B;0.0	N;0.065	N;0.996	N;-2.935	T;3.14	T;-0.915	2.484	-0.774	1.000	0.001
chr1	12907400	12907400	G	A	exonic	NM_001013631;NM_001146181;NM_001302551	.	nonsynonymous SNV	HNRNPCL3:NM_001146181:exon1:c.C743T:p.A248V,HNRNPCL4:NM_001302551:exon1:c.C743T:p.A248V,HNRNPCL1:NM_001013631:exon2:c.C743T:p.A248V	HNRNPCL3,HNRNPCL4,HNRNPCL1	ENSG00000179172	.	.	1p36.21	.	.	Score=0.92432;Name=chr2:190787895	.	.	.	.	.	.	.	rs149302457	.	ID=COSM4594883;OCCURENCE=3(upper_aerodigestive_tract)	0.0508	0.0394	0.0728	0.0308	0.0594	0.0560	0.0444	0.0295	.	.	T;0.099	D;0.999	D;0.986	U;0.001	N;0.923	M;2.62	T;2.89	T;-1.139	0.744	0.248	1.000	0.007
chr1	12907408	12907408	T	A	exonic	NM_001013631;NM_001146181;NM_001302551	.	nonsynonymous SNV	HNRNPCL3:NM_001146181:exon1:c.A735T:p.E245D,HNRNPCL4:NM_001302551:exon1:c.A735T:p.E245D,HNRNPCL1:NM_001013631:exon2:c.A735T:p.E245D	HNRNPCL3,HNRNPCL4,HNRNPCL1	ENSG00000179172	.	.	1p36.21	.	.	Score=0.92432;Name=chr2:190787895	.	.	.	.	.	.	.	rs146075045	.	ID=COSM4594629;OCCURENCE=1(large_intestine),3(upper_aerodigestive_tract)	0.0993	0.0603	0.1284	0.0840	0.1242	0.1010	0.1029	0.0957	.	.	T;1.0	B;0.0	B;0.001	N;0.460	N;1	N;-2.325	T;2.93	T;-1.006	-0.807	-0.798	0.697	0.002
chr1	12907438	12907438	A	G	exonic	NM_001013631;NM_001146181;NM_001302551	.	synonymous SNV	HNRNPCL3:NM_001146181:exon1:c.T705C:p.H235H,HNRNPCL4:NM_001302551:exon1:c.T705C:p.H235H,HNRNPCL1:NM_001013631:exon2:c.T705C:p.H235H	HNRNPCL3,HNRNPCL4,HNRNPCL1	ENSG00000179172	.	.	1p36.21	.	.	Score=0.92432;Name=chr2:190787895	.	.	.	.	.	.	.	rs115476478	.	ID=COSM3746131;OCCURENCE=1(liver),1(large_intestine)	0.0005	0.0007	0.0018	0.0001	0.0002	0.0003	0.0011	0.0002	.	.	.	.	.	.	.	.	.	.	.	.	.	.
chr1	12907446	12907446	C	T	exonic	NM_001013631;NM_001146181;NM_001302551	.	nonsynonymous SNV	HNRNPCL3:NM_001146181:exon1:c.G697A:p.E233K,HNRNPCL4:NM_001302551:exon1:c.G697A:p.E233K,HNRNPCL1:NM_001013631:exon2:c.G697A:p.E233K	HNRNPCL3,HNRNPCL4,HNRNPCL1	ENSG00000179172	.	.	1p36.21	.	.	Score=0.92432;Name=chr2:190787895	.	.	.	.	.	.	.	rs116578678	.	ID=COSM4142336;OCCURENCE=1(thyroid)	0.0004	0.0006	0.0013	0.0002	0.0002	0.0003	0.0011	0.0002	.	.	T;0.117	B;0.125	B;0.031	U;0.203	N;0.561	M;2.575	T;2.82	T;-1.080	3.741	0.225	0.997	0.001
chr1	12907450	12907450	T	C	exonic	NM_001013631;NM_001146181;NM_001302551	.	synonymous SNV	HNRNPCL3:NM_001146181:exon1:c.A693G:p.K231K,HNRNPCL4:NM_001302551:exon1:c.A693G:p.K231K,HNRNPCL1:NM_001013631:exon2:c.A693G:p.K231K	HNRNPCL3,HNRNPCL4,HNRNPCL1	ENSG00000179172	.	.	1p36.21	.	.	Score=0.92432;Name=chr2:190787895	.	.	.	.	.	.	.	rs148279364	.	.	0.0004	0.0006	0.0013	0.0002	0.0002	0.0003	0.0011	0.0002	.	.	.	.	.	.	.	.	.	.	.	.	.	.
chr1	12907457	12907457	A	G	exonic	NM_001013631;NM_001146181;NM_001302551	.	nonsynonymous SNV	HNRNPCL3:NM_001146181:exon1:c.T686C:p.M229T,HNRNPCL4:NM_001302551:exon1:c.T686C:p.M229T,HNRNPCL1:NM_001013631:exon2:c.T686C:p.M229T	HNRNPCL3,HNRNPCL4,HNRNPCL1	ENSG00000179172	.	.	1p36.21	.	.	Score=0.92432;Name=chr2:190787895	.	.	.	0.006	0.0008	.	0.00139776	rs9724654	.	ID=COSM2229360;OCCURENCE=1(thyroid)	0.0035	0.0017	0.0035	0.0002	0.0009	0.0053	0.0022	0.0002	.	.	T;0.643	B;0.002	B;0.005	U;0.000	N;1.000	N;-0.55	T;3.05	T;-0.976	-0.035	0.276	0.871	0.006
chr1	12907458	12907458	T	A	exonic	NM_001013631;NM_001146181;NM_001302551	.	nonsynonymous SNV	HNRNPCL3:NM_001146181:exon1:c.A685T:p.M229L,HNRNPCL4:NM_001302551:exon1:c.A685T:p.M229L,HNRNPCL1:NM_001013631:exon2:c.A685T:p.M229L	HNRNPCL3,HNRNPCL4,HNRNPCL1	ENSG00000179172	.	.	1p36.21	.	.	Score=0.92432;Name=chr2:190787895	.	.	.	.	.	.	.	rs200282759	.	ID=COSM3736503;OCCURENCE=1(thyroid),1(skin)	0.0004	0.0006	0.0007	0.0002	0.0002	0.0004	0.0011	0.0002	.	.	T;0.935	B;0.0	B;0.0	N;0.000	N;1.000	N;-1.745	T;3.1	T;-0.982	-0.106	-0.994	0.891	0.004
chr1	12907465	12907465	A	G	exonic	NM_001013631;NM_001146181;NM_001302551	.	synonymous SNV	HNRNPCL3:NM_001146181:exon1:c.T678C:p.S226S,HNRNPCL4:NM_001302551:exon1:c.T678C:p.S226S,HNRNPCL1:NM_001013631:exon2:c.T678C:p.S226S	HNRNPCL3,HNRNPCL4,HNRNPCL1	ENSG00000179172	.	.	1p36.21	.	.	Score=0.92432;Name=chr2:190787895	.	.	.	.	.	.	.	rs377705913	.	ID=COSM4142337;OCCURENCE=2(thyroid)	0.0012	0.0010	0.0015	0.0003	0.0071	0.0007	0.0011	0.0009	.	.	.	.	.	.	.	.	.	.	.	.	.	.
chr1	12907469	12907469	C	G	exonic	NM_001013631;NM_001146181;NM_001302551	.	nonsynonymous SNV	HNRNPCL3:NM_001146181:exon1:c.G674C:p.S225T,HNRNPCL4:NM_001302551:exon1:c.G674C:p.S225T,HNRNPCL1:NM_001013631:exon2:c.G674C:p.S225T	HNRNPCL3,HNRNPCL4,HNRNPCL1	ENSG00000179172	.	.	1p36.21	.	.	Score=0.92432;Name=chr2:190787895	.	.	.	.	.	.	.	rs200710956	.	ID=COSM4142338;OCCURENCE=1(thyroid)	0.0005	0.0006	0.0010	0.0002	0.0006	0.0004	0.0011	0.0002	.	.	T;0.204	B;0.0	B;0.005	N;0.595	D;0.980	M;2.48	T;2.88	T;-1.075	0.797	0.225	1.000	0.012
chr1	12907483	12907483	T	A	exonic	NM_001013631;NM_001146181;NM_001302551	.	synonymous SNV	HNRNPCL3:NM_001146181:exon1:c.A660T:p.S220S,HNRNPCL4:NM_001302551:exon1:c.A660T:p.S220S,HNRNPCL1:NM_001013631:exon2:c.A660T:p.S220S	HNRNPCL3,HNRNPCL4,HNRNPCL1	ENSG00000179172	.	.	1p36.21	.	.	Score=0.92432;Name=chr2:190787895	.	.	.	.	.	.	.	rs142509787	.	ID=COSM3975978;OCCURENCE=1(lung),2(thyroid)	0.0005	0.0005	0.0013	0.0002	0.0003	0.0004	0.0011	0.0003	.	.	.	.	.	.	.	.	.	.	.	.	.	.
chr1	12907495	12907495	T	C	exonic	NM_001013631;NM_001146181;NM_001302551	.	synonymous SNV	HNRNPCL3:NM_001146181:exon1:c.A648G:p.K216K,HNRNPCL4:NM_001302551:exon1:c.A648G:p.K216K,HNRNPCL1:NM_001013631:exon2:c.A648G:p.K216K	HNRNPCL3,HNRNPCL4,HNRNPCL1	ENSG00000179172	.	.	1p36.21	.	.	Score=0.92432;Name=chr2:190787895	.	.	.	.	.	.	.	rs6669073	.	ID=COSM4142339;OCCURENCE=3(thyroid)	0.0010	0.0009	0.0022	0.0007	0.0005	0.0009	0.0022	0.0015	.	.	.	.	.	.	.	.	.	.	.	.	.	.
chr1	12907498	12907498	C	T	exonic	NM_001013631;NM_001146181;NM_001302551	.	synonymous SNV	HNRNPCL3:NM_001146181:exon1:c.G645A:p.V215V,HNRNPCL4:NM_001302551:exon1:c.G645A:p.V215V,HNRNPCL1:NM_001013631:exon2:c.G645A:p.V215V	HNRNPCL3,HNRNPCL4,HNRNPCL1	ENSG00000179172	.	.	1p36.21	.	.	Score=0.92432;Name=chr2:190787895	.	.	.	.	.	.	.	rs6702440	.	ID=COSM3862481;OCCURENCE=2(thyroid),1(skin)	0.0011	0.0009	0.0023	0.0008	0.0005	0.0009	0.0022	0.0015	.	.	.	.	.	.	.	.	.	.	.	.	.	.
chr1	12907507	12907507	C	T	exonic	NM_001013631;NM_001146181;NM_001302551	.	synonymous SNV	HNRNPCL3:NM_001146181:exon1:c.G636A:p.E212E,HNRNPCL4:NM_001302551:exon1:c.G636A:p.E212E,HNRNPCL1:NM_001013631:exon2:c.G636A:p.E212E	HNRNPCL3,HNRNPCL4,HNRNPCL1	ENSG00000179172	.	.	1p36.21	.	.	Score=0.92432;Name=chr2:190787895	.	0.2242	0.0746	0.0388	0.0166	0.0173	0.0742812	rs12409975	.	ID=COSM3930309;OCCURENCE=1(urinary_tract),1(haematopoietic_and_lymphoid_tissue),2(thyroid)	0.0600	0.0257	0.0243	0.2331	0.0751	0.0476	0.0703	0.0580	.	.	.	.	.	.	.	.	.	.	.	.	.	.
chr1	12907508	12907508	T	C	exonic	NM_001013631;NM_001146181;NM_001302551	.	nonsynonymous SNV	HNRNPCL3:NM_001146181:exon1:c.A635G:p.E212G,HNRNPCL4:NM_001302551:exon1:c.A635G:p.E212G,HNRNPCL1:NM_001013631:exon2:c.A635G:p.E212G	HNRNPCL3,HNRNPCL4,HNRNPCL1	ENSG00000179172	.	.	1p36.21	.	.	Score=0.92432;Name=chr2:190787895	.	0.2242	0.0746	0.0388	0.0166	0.0173	0.0742812	rs138145027	.	ID=COSM3930310;OCCURENCE=1(haematopoietic_and_lymphoid_tissue),2(thyroid),1(large_intestine),5(upper_aerodigestive_tract),1(urinary_tract)	0.0599	0.0257	0.0243	0.2332	0.0751	0.0474	0.0703	0.0580	.	.	T;0.384	B;0.0	B;0.0	N;0.003	N;1.000	N;-1.32	T;2.85	T;-0.988	-1.093	-2.374	0.920	0.001
chr1	12907513	12907513	T	C	exonic	NM_001013631;NM_001146181;NM_001302551	.	synonymous SNV	HNRNPCL3:NM_001146181:exon1:c.A630G:p.K210K,HNRNPCL4:NM_001302551:exon1:c.A630G:p.K210K,HNRNPCL1:NM_001013631:exon2:c.A630G:p.K210K	HNRNPCL3,HNRNPCL4,HNRNPCL1	ENSG00000179172	.	.	1p36.21	.	.	Score=0.92432;Name=chr2:190787895	.	.	.	.	.	.	.	rs201121299	.	ID=COSM4142340;OCCURENCE=2(thyroid)	0.0011	0.0009	0.0023	0.0007	0.0003	0.0009	0.0022	0.0015	.	.	.	.	.	.	.	.	.	.	.	.	.	.
chr1	12907518	12907518	T	A	exonic	NM_001013631;NM_001146181;NM_001302551	.	nonsynonymous SNV	HNRNPCL3:NM_001146181:exon1:c.A625T:p.S209C,HNRNPCL4:NM_001302551:exon1:c.A625T:p.S209C,HNRNPCL1:NM_001013631:exon2:c.A625T:p.S209C	HNRNPCL3,HNRNPCL4,HNRNPCL1	ENSG00000179172	.	.	1p36.21	.	.	Score=0.92432;Name=chr2:190787895	.	.	.	.	.	.	.	rs201750607	.	ID=COSM2229364;OCCURENCE=2(upper_aerodigestive_tract),3(thyroid)	0.0011	0.0009	0.0024	0.0007	0.0003	0.0009	0.0022	0.0015	.	.	D;0.037	D;0.999	D;0.994	U;0.359	D;0.969	M;2.37	T;2.82	T;-0.963	1.066	-0.811	1.000	0.003
chr1	12907519	12907519	C	A	exonic	NM_001013631;NM_001146181;NM_001302551	.	nonsynonymous SNV	HNRNPCL3:NM_001146181:exon1:c.G624T:p.Q208H,HNRNPCL4:NM_001302551:exon1:c.G624T:p.Q208H,HNRNPCL1:NM_001013631:exon2:c.G624T:p.Q208H	HNRNPCL3,HNRNPCL4,HNRNPCL1	ENSG00000179172	.	.	1p36.21	.	.	Score=0.92432;Name=chr2:190787895	.	.	.	.	.	.	.	rs6702447	.	ID=COSM4142341;OCCURENCE=3(thyroid)	0.0011	0.0009	0.0024	0.0007	0.0003	0.0009	0.0022	0.0015	7.7e-05	.	T;0.096	D;0.995	D;0.989	U;0.265	D;0.830	L;1.69	T;2.75	T;-1.014	0.764	0.225	1.000	0.004
chr1	12907777	12907777	T	C	exonic	NM_001013631;NM_001146181;NM_001302551	.	synonymous SNV	HNRNPCL3:NM_001146181:exon1:c.A366G:p.G122G,HNRNPCL4:NM_001302551:exon1:c.A366G:p.G122G,HNRNPCL1:NM_001013631:exon2:c.A366G:p.G122G	HNRNPCL3,HNRNPCL4,HNRNPCL1	ENSG00000179172	.	.	1p36.21	.	.	Score=0.92432;Name=chr2:190787895	.	.	.	.	.	.	.	rs1737104	.	ID=COSM1600679;OCCURENCE=4(thyroid),1(upper_aerodigestive_tract),3(liver)	0.4389	0.4230	0.4250	0.4606	0.4448	0.4321	0.4438	0.4707	.	.	.	.	.	.	.	.	.	.	.	.	.	.
chr1	12907781	12907781	T	C	exonic	NM_001013631;NM_001146181;NM_001302551	.	nonsynonymous SNV	HNRNPCL3:NM_001146181:exon1:c.A362G:p.D121G,HNRNPCL4:NM_001302551:exon1:c.A362G:p.D121G,HNRNPCL1:NM_001013631:exon2:c.A362G:p.D121G	HNRNPCL3,HNRNPCL4,HNRNPCL1	ENSG00000179172	.	.	1p36.21	.	.	Score=0.92432;Name=chr2:190787895	.	0.002	.	.	.	0.0014	0.000599042	rs28441396	.	ID=COSM1600680;OCCURENCE=7(thyroid),1(pancreas),1(kidney),3(liver),23(upper_aerodigestive_tract)	0.4062	0.4129	0.4001	0.3004	0.4086	0.4066	0.4133	0.4550	.	.	D;0.025	B;0.188	B;0.1	U;0.000	P;0.001	M;2.22	T;2.76	T;-1.083	1.688	-2.103	1.000	0.000
chr1	12907798	12907798	A	C	exonic	NM_001013631;NM_001146181;NM_001302551	.	nonsynonymous SNV	HNRNPCL3:NM_001146181:exon1:c.T345G:p.F115L,HNRNPCL4:NM_001302551:exon1:c.T345G:p.F115L,HNRNPCL1:NM_001013631:exon2:c.T345G:p.F115L	HNRNPCL3,HNRNPCL4,HNRNPCL1	ENSG00000179172	.	.	1p36.21	.	.	Score=0.92432;Name=chr2:190787895	.	.	.	.	.	.	.	rs150096254	.	ID=COSM4142342;OCCURENCE=3(thyroid),23(upper_aerodigestive_tract)	0.4921	0.4867	0.4994	0.4695	0.4939	0.4933	0.4888	0.4968	.	.	T;0.112	B;0.001	B;0.002	U;0.006	P;0.013	M;2.51	T;2.9	T;-0.989	-0.052	-0.870	0.995	0.001
chr1	12907802	12907802	C	T	exonic	NM_001013631;NM_001146181;NM_001302551	.	nonsynonymous SNV	HNRNPCL3:NM_001146181:exon1:c.G341A:p.G114D,HNRNPCL4:NM_001302551:exon1:c.G341A:p.G114D,HNRNPCL1:NM_001013631:exon2:c.G341A:p.G114D	HNRNPCL3,HNRNPCL4,HNRNPCL1	ENSG00000179172	.	.	1p36.21	.	.	Score=0.92432;Name=chr2:190787895	.	.	.	.	.	.	.	rs138087690	.	ID=COSM4142343;OCCURENCE=23(upper_aerodigestive_tract),1(thyroid)	0.4938	0.4907	0.5012	0.4712	0.4945	0.4947	0.4955	0.4979	.	.	T;1.0	B;0.0	B;0.0	N;0.022	P;1.000	N;-3.12	T;3.08	T;-0.949	1.634	-0.917	1.000	0.002
chr1	12907803	12907803	C	T	exonic	NM_001013631;NM_001146181;NM_001302551	.	nonsynonymous SNV	HNRNPCL3:NM_001146181:exon1:c.G340A:p.G114S,HNRNPCL4:NM_001302551:exon1:c.G340A:p.G114S,HNRNPCL1:NM_001013631:exon2:c.G340A:p.G114S	HNRNPCL3,HNRNPCL4,HNRNPCL1	ENSG00000179172	.	.	1p36.21	.	.	Score=0.92432;Name=chr2:190787895	.	.	.	.	.	.	.	rs141460546	.	ID=COSM4142344;OCCURENCE=23(upper_aerodigestive_tract),1(thyroid)	0.4939	0.4908	0.5015	0.4716	0.4943	0.4948	0.4955	0.4979	.	.	T;0.275	B;0.0	B;0.0	U;0.022	P;1.000	N;-0.345	T;2.89	T;-1.010	1.594	-0.913	1.000	0.002
chr1	12907837	12907837	C	T	exonic	NM_001013631;NM_001146181;NM_001302551	.	synonymous SNV	HNRNPCL3:NM_001146181:exon1:c.G306A:p.A102A,HNRNPCL4:NM_001302551:exon1:c.G306A:p.A102A,HNRNPCL1:NM_001013631:exon2:c.G306A:p.A102A	HNRNPCL3,HNRNPCL4,HNRNPCL1	ENSG00000179172	.	.	1p36.21	.	.	Score=0.92432;Name=chr2:190787895	.	.	0.0031	0.005	0.0182	0.0072	0.00738818	rs1736811	.	ID=COSM4142345;OCCURENCE=1(upper_aerodigestive_tract),2(thyroid),1(haematopoietic_and_lymphoid_tissue)	0.5023	0.5017	0.5147	0.4997	0.5012	0.5010	0.5011	0.5014	.	.	.	.	.	.	.	.	.	.	.	.	.	.
chr1	12907885	12907885	T	C	exonic	NM_001013631;NM_001146181;NM_001302551	.	synonymous SNV	HNRNPCL3:NM_001146181:exon1:c.A258G:p.A86A,HNRNPCL4:NM_001302551:exon1:c.A258G:p.A86A,HNRNPCL1:NM_001013631:exon2:c.A258G:p.A86A	HNRNPCL3,HNRNPCL4,HNRNPCL1	ENSG00000179172	.	.	1p36.21	.	.	Score=0.92432;Name=chr2:190787895	.	0.8125	0.9254	0.9433	0.9614	0.9121	0.913938	rs848418	.	ID=COSM4142346;OCCURENCE=1(upper_aerodigestive_tract),1(haematopoietic_and_lymphoid_tissue),2(thyroid)	0.4959	0.4976	0.4819	0.4986	0.4982	0.4971	0.4978	0.4972	.	.	.	.	.	.	.	.	.	.	.	.	.	.
chr1	12921332	12921332	T	C	exonic	NM_023014	.	nonsynonymous SNV	PRAMEF2:NM_023014:exon4:c.T1123C:p.C375R	PRAMEF2	ENSG00000120952	.	.	1p36.21	.	.	Score=0.992124;Name=chr1:13319912	.	0.4385	0.407	0.3449	0.4728	0.3473	0.409944	rs17039307	.	ID=COSM1626370;OCCURENCE=4(central_nervous_system),1(liver),16(upper_aerodigestive_tract),1(oesophagus),2(haematopoietic_and_lymphoid_tissue)	0.3877	0.4511	0.3791	0.4372	0.3727	0.3761	0.3761	0.3809	.	.	T;1.0	B;0.0	B;0.001	N;0.433	N;0.887	N;-1.155	T;3.03	T;-0.934	-0.717	-2.688	0.001	0.000
chr1	12954504	12954504	T	A	intergenic	NM_001009611;NM_001012276	dist=8479;dist=21963	.	.	.	ENSG00000187545	.	.	1p36.21	.	.	Score=0.992124;Name=chr1:13319912	.	.	.	.	.	.	.	rs74448704	.	.	0.0098	0.1125	0.0048	0	0	0.0003	0.0033	0.0004	0.0252	.	D;0.005	B;0.089	B;0.047	N;0.651	N;1	N;0.125	T;5.55	T;-0.946	-0.611	-0.392	0.000	0.001
chr1	13001312	13001312	C	G	exonic	NM_001010889;NM_001010890;NM_001300891	.	nonsynonymous SNV	PRAMEF6:NM_001010889:exon3:c.G371C:p.C124S	PRAMEF9,PRAMEF6	ENSG00000232423	.	.	1p36.21	.	.	Score=0.994769;Name=chr1:13102998	.	.	.	.	.	.	.	rs61779367	.	ID=COSM4142374;OCCURENCE=1(thyroid),1(haematopoietic_and_lymphoid_tissue),23(upper_aerodigestive_tract)	0.5202	0.4989	0.5391	0.5293	0.5116	0.5207	0.5231	0.5165	.	.	T;0.146	P;0.718	B;0.215	N;0.403	P;1	M;2.03	T;2.24	T;-1.004	-0.020	-2.327	0.000	0.000
chr1	13052907	13052907	T	C	intronic	NM_001306072;NM_001310134	.	.	.	PRAMEF25,PRAMEF26	ENSG00000232423,ENSG00000239810	.	.	1p36.21	.	.	Score=0.986803;Name=chr1:12927510	.	0.6746	0.4867	0.5179	0.4909	0.4899	0.532348	rs72474524	.	ID=COSM4142380,COSM4142381;OCCURENCE=1(thyroid)	0.5930	0.5422	0.5839	0.6965	0.5576	0.5958	0.6057	0.5788	.	.	.;.	.;.	.;.	.;.	.;.	.;.	.;.	.;.	-0.828	-0.593	0.008	0.001
chr1	13183176	13183176	C	T	exonic	NM_001136561	.	nonsynonymous SNV	HNRNPCL2:NM_001136561:exon2:c.G697A:p.E233K	HNRNPCL2	ENSG00000179412	.	.	1p36.21	.	.	Score=0.922939;Name=chr2:190787895	.	.	.	.	.	.	.	rs115395118	.	.	0.4668	0.4190	0.4886	0.4566	0.4953	0.4672	0.4735	0.4729	.	.	.;.	B;0.001	B;0.007	.;.	.;.	.;.	.;.	.;.	3.669	0.217	0.991	0.001
chr1	13183180	13183180	T	C	exonic	NM_001136561	.	synonymous SNV	HNRNPCL2:NM_001136561:exon2:c.A693G:p.K231K	HNRNPCL2	ENSG00000179412	.	.	1p36.21	.	.	Score=0.922939;Name=chr2:190787895	.	.	.	.	.	.	.	rs138475976	.	.	0.4674	0.4193	0.4894	0.4603	0.4958	0.4676	0.4735	0.4733	.	.	.	.	.	.	.	.	.	.	.	.	.	.
chr1	13183187	13183187	A	G	exonic	NM_001136561	.	nonsynonymous SNV	HNRNPCL2:NM_001136561:exon2:c.T686C:p.M229T	HNRNPCL2	ENSG00000179412	.	.	1p36.21	.	.	Score=0.922939;Name=chr2:190787895	.	.	.	.	.	.	.	rs149345149	.	.	0.4701	0.4215	0.4901	0.4663	0.4965	0.4695	0.4778	0.4798	.	.	.;.	B;0.0	B;0.001	.;.	.;.	.;.	.;.	.;.	-0.296	-0.790	0.744	0.003
chr1	13183188	13183188	T	A	exonic	NM_001136561	.	nonsynonymous SNV	HNRNPCL2:NM_001136561:exon2:c.A685T:p.M229L	HNRNPCL2	ENSG00000179412	.	.	1p36.21	.	.	Score=0.922939;Name=chr2:190787895	.	.	.	.	.	.	.	rs144308453	.	.	0.4705	0.4225	0.4906	0.4671	0.4970	0.4698	0.4789	0.4801	.	.	.;.	B;0.0	B;0.0	.;.	.;.	.;.	.;.	.;.	-0.090	-0.972	0.763	0.003
chr1	13183195	13183195	A	G	exonic	NM_001136561	.	synonymous SNV	HNRNPCL2:NM_001136561:exon2:c.T678C:p.S226S	HNRNPCL2	ENSG00000179412	.	.	1p36.21	.	.	Score=0.922939;Name=chr2:190787895	.	.	.	.	.	.	.	rs140894230	.	.	0.4730	0.4257	0.4915	0.4748	0.4976	0.4720	0.4832	0.4817	.	.	.	.	.	.	.	.	.	.	.	.	.	.
chr1	13183199	13183199	C	G	exonic	NM_001136561	.	nonsynonymous SNV	HNRNPCL2:NM_001136561:exon2:c.G674C:p.S225T	HNRNPCL2	ENSG00000179412	.	.	1p36.21	.	.	Score=0.922939;Name=chr2:190787895	.	.	.	.	.	.	.	rs146955784	.	.	0.4735	0.4262	0.4919	0.4761	0.4974	0.4727	0.4821	0.4820	.	.	.;.	B;0.0	B;0.007	.;.	.;.	.;.	.;.	.;.	0.143	-0.949	0.997	0.006
chr1	13183213	13183213	T	A	exonic	NM_001136561	.	synonymous SNV	HNRNPCL2:NM_001136561:exon2:c.A660T:p.S220S	HNRNPCL2	ENSG00000179412	.	.	1p36.21	.	.	Score=0.922939;Name=chr2:190787895	.	.	.	.	.	.	.	rs28373323	.	.	0.4802	0.4366	0.4957	0.4840	0.4983	0.4793	0.4911	0.4898	.	.	.	.	.	.	.	.	.	.	.	.	.	.
chr1	13183225	13183225	T	C	exonic	NM_001136561	.	synonymous SNV	HNRNPCL2:NM_001136561:exon2:c.A648G:p.K216K	HNRNPCL2	ENSG00000179412	.	.	1p36.21	.	.	Score=0.922939;Name=chr2:190787895	.	.	.	.	.	.	.	rs28634306	.	.	0.4919	0.4677	0.4992	0.4967	0.5	0.4909	0.4956	0.4995	.	.	.	.	.	.	.	.	.	.	.	.	.	.
chr1	13183228	13183228	C	T	exonic	NM_001136561	.	synonymous SNV	HNRNPCL2:NM_001136561:exon2:c.G645A:p.V215V	HNRNPCL2	ENSG00000179412	.	.	1p36.21	.	.	Score=0.922939;Name=chr2:190787895	.	.	.	.	.	.	.	rs144054379	.	.	0.4920	0.4695	0.4992	0.4965	0.5	0.4909	0.4956	0.4995	.	.	.	.	.	.	.	.	.	.	.	.	.	.
chr1	13183237	13183237	C	T	exonic	NM_001136561	.	synonymous SNV	HNRNPCL2:NM_001136561:exon2:c.G636A:p.E212E	HNRNPCL2	ENSG00000179412	.	.	1p36.21	.	.	Score=0.922939;Name=chr2:190787895	.	.	.	.	.	.	.	rs141111983	.	.	0.4933	0.4772	0.4993	0.4970	0.5	0.4918	0.4967	0.4996	.	.	.	.	.	.	.	.	.	.	.	.	.	.
chr1	13183238	13183238	T	C	exonic	NM_001136561	.	nonsynonymous SNV	HNRNPCL2:NM_001136561:exon2:c.A635G:p.E212G	HNRNPCL2	ENSG00000179412	.	.	1p36.21	.	.	Score=0.922939;Name=chr2:190787895	.	.	.	.	.	.	.	rs150951326	.	.	0.4934	0.4775	0.4993	0.4972	0.5	0.4919	0.4967	0.4996	.	.	.;.	B;0.0	B;0.0	.;.	.;.	.;.	.;.	.;.	-0.854	-0.972	0.947	0.005
chr1	13183243	13183243	T	C	exonic	NM_001136561	.	synonymous SNV	HNRNPCL2:NM_001136561:exon2:c.A630G:p.K210K	HNRNPCL2	ENSG00000179412	.	.	1p36.21	.	.	Score=0.922939;Name=chr2:190787895	.	.	.	.	.	.	.	rs138897759	.	.	0.4940	0.4798	0.4994	0.4973	0.5	0.4927	0.4967	0.4997	.	.	.	.	.	.	.	.	.	.	.	.	.	.
chr1	13183248	13183248	T	A	exonic	NM_001136561	.	nonsynonymous SNV	HNRNPCL2:NM_001136561:exon2:c.A625T:p.S209C	HNRNPCL2	ENSG00000179412	.	.	1p36.21	.	.	Score=0.922939;Name=chr2:190787895	.	.	.	.	.	.	.	rs141472183	.	.	0.4957	0.4860	0.4992	0.4976	0.5	0.4948	0.4978	0.4998	.	.	.;.	B;0.003	B;0.003	.;.	.;.	.;.	.;.	.;.	1.477	0.239	1.000	0.018
chr1	13183249	13183249	C	A	exonic	NM_001136561	.	nonsynonymous SNV	HNRNPCL2:NM_001136561:exon2:c.G624T:p.Q208H	HNRNPCL2	ENSG00000179412	.	.	1p36.21	.	.	Score=0.922939;Name=chr2:190787895	.	0.001	0.0143	0.0308	0.0008	0.0187	0.0119808	rs139566100	.	.	0.4969	0.4884	0.4998	0.4978	0.5	0.4963	0.4989	0.5002	.	.	.;.	B;0.002	B;0.007	.;.	.;.	.;.	.;.	.;.	0.686	0.217	1.000	0.017
chr1	13183439	13183439	T	C	exonic	NM_001136561	.	nonsynonymous SNV	HNRNPCL2:NM_001136561:exon2:c.A434G:p.H145R	HNRNPCL2	ENSG00000179412	.	.	1p36.21	.	.	Score=0.922939;Name=chr2:190787895	.	0.7163	0.8149	0.664	0.5764	0.6556	0.679712	rs28713604	.	.	0.7542	0.7184	0.7231	0.7790	0.7749	0.7438	0.7335	0.8203	.	.	.	.	.	.	.	.	.	.	.	.	.	.
chr1	13183511	13183511	T	C	exonic	NM_001136561	.	nonsynonymous SNV	HNRNPCL2:NM_001136561:exon2:c.A362G:p.D121G	HNRNPCL2	ENSG00000179412	.	.	1p36.21	.	.	Score=0.922939;Name=chr2:190787895	.	.	.	.	.	.	.	rs1737105	.	.	0.5000	0.4998	0.5	0.5	0.5	0.5000	0.5	0.5001	.	.	.;.	B;0.001	B;0.0	.;.	.;.	.;.	.;.	.;.	1.033	-0.863	1.000	0.004
chr1	13183528	13183528	A	C	exonic	NM_001136561	.	nonsynonymous SNV	HNRNPCL2:NM_001136561:exon2:c.T345G:p.F115L	HNRNPCL2	ENSG00000179412	.	.	1p36.21	.	.	Score=0.922939;Name=chr2:190787895	.	.	.	.	.	.	.	rs76937665	.	.	0.4995	0.4969	0.5	0.4998	0.5	0.4995	0.4989	0.5001	.	.	.;.	B;0.003	B;0.007	.;.	.;.	.;.	.;.	.;.	-0.119	-0.780	0.991	0.003
chr1	13183532	13183532	C	T	exonic	NM_001136561	.	nonsynonymous SNV	HNRNPCL2:NM_001136561:exon2:c.G341A:p.G114D	HNRNPCL2	ENSG00000179412	.	.	1p36.21	.	.	Score=0.922939;Name=chr2:190787895	.	.	.	.	.	.	.	rs77505369	.	.	0.4992	0.4952	0.5	0.4998	0.5	0.4994	0.4989	0.5001	.	.	.;.	B;0.0	B;0.0	.;.	.;.	.;.	.;.	.;.	0.604	-0.903	0.994	0.001
chr1	13183533	13183533	C	T	exonic	NM_001136561	.	nonsynonymous SNV	HNRNPCL2:NM_001136561:exon2:c.G340A:p.G114S	HNRNPCL2	ENSG00000179412	.	.	1p36.21	.	.	Score=0.922939;Name=chr2:190787895	.	.	.	.	.	.	.	rs77556803	.	.	0.4992	0.4952	0.5	0.4998	0.5	0.4994	0.4989	0.5001	.	.	.;.	B;0.004	B;0.01	.;.	.;.	.;.	.;.	.;.	1.014	-0.925	0.997	0.002
chr1	13183567	13183567	C	T	exonic	NM_001136561	.	synonymous SNV	HNRNPCL2:NM_001136561:exon2:c.G306A:p.A102A	HNRNPCL2	ENSG00000179412	.	.	1p36.21	.	.	Score=0.922939;Name=chr2:190787895	.	.	.	.	0.0053	0.0014	0.00159744	rs78160026	.	.	0.4769	0.4731	0.4647	0.4573	0.4886	0.4766	0.4808	0.4938	.	.	.	.	.	.	.	.	.	.	.	.	.	.
chr1	13183573	13183573	G	T	exonic	NM_001136561	.	synonymous SNV	HNRNPCL2:NM_001136561:exon2:c.C300A:p.S100S	HNRNPCL2	ENSG00000179412	.	.	1p36.21	.	.	Score=0.922939;Name=chr2:190787895	.	0.129	0.0307	0.0179	0.0136	0.072	0.0491214	rs76669210	.	.	0.4782	0.4740	0.4654	0.4700	0.4888	0.4768	0.4854	0.4946	.	.	.	.	.	.	.	.	.	.	.	.	.	.
chr1	13413938	13413938	C	T	exonic	NM_001039361;NM_001291381	.	unknown	UNKNOWN	PRAMEF18,PRAMEF10	ENSG00000237700	.	.	1p36.21	.	.	Score=0.999089;Name=chr1:13607162	.	0.004	0.0307	0.0149	0.0265	0.013	0.0185703	.	.	.	.	.	.	.	.	.	.	.	.	.	.	.	.	.	.	.	.	.	.	.	.	.
chr1	13414034	13414034	G	A	exonic	NM_001039361;NM_001291381	.	unknown	UNKNOWN	PRAMEF18,PRAMEF10	ENSG00000237700	.	.	1p36.21	.	.	Score=0.999089;Name=chr1:13607162	.	.	.	.	.	.	.	.	.	.	.	.	.	.	.	.	.	.	.	.	.	.	.	.	.	.	.	.	.	.	.	.
chr1	13448199	13448199	C	T	exonic	NM_001024661;NM_001291380	.	nonsynonymous SNV	PRAMEF14:NM_001024661:exon4:c.G1276A:p.D426N,PRAMEF13:NM_001291380:exon4:c.G1276A:p.D426N	PRAMEF18,PRAMEF13,PRAMEF14	ENSG00000204495	.	.	1p36.21	.	.	Score=0.999089;Name=chr1:13607162	.	.	.	.	.	.	.	rs143762964	.	ID=COSM4591093;OCCURENCE=23(upper_aerodigestive_tract)	0.2168	0.0700	0.1071	0.0270	0.7	0.6868	0.3333	0.2667	.	.	.	.	.	.	.	.	.	.	.	.	.	.
chr1	13695974	13695974	T	C	exonic	NM_001099790	.	nonsynonymous SNV	PRAMEF19:NM_001099790:exon3:c.A991G:p.T331A	PRAMEF18	ENSG00000204480	.	.	1p36.21	.	.	Score=0.999089;Name=chr1:13386377	.	0.998	0.998	0.9831	0.9947	0.9957	0.99381	rs12119874	.	ID=COSM4142408,COSM4142409;OCCURENCE=3(thyroid),23(upper_aerodigestive_tract)	0.3948	0.5030	0.6395	0.9277	0.244	0.3675	0.5909	0.1485	.	.	T;0.834	B;0.0	B;0.001	N;0.027	P;1	L;1.175	T;0.74	T;-1.088	-0.207	-1.231	0.000	0.000
chr1	13802325	13802325	T	C	exonic	NM_001010847	.	nonsynonymous SNV	LRRC38:NM_001010847:exon2:c.A874G:p.K292E	LRRC38	ENSG00000162494	.	.	1p36.21	.	.	.	.	0.62	0.3855	0.3837	0.5242	0.3357	0.462061	rs3013105	.	ID=COSM1582915;OCCURENCE=1(thyroid),1(meninges),2(large_intestine)	0.4142	0.5506	0.3605	0.6045	0.3615	0.4167	0.4095	0.3950	.	.	T;1.0	B;0.0	B;0.0	N;0.083	P;1	N;-2.045	T;0.28	T;-0.922	1.036	0.016	0.059	0.048
chr1	13802373	13802373	G	A	exonic	NM_001010847	.	nonsynonymous SNV	LRRC38:NM_001010847:exon2:c.C826T:p.L276F	LRRC38	ENSG00000162494	.	.	1p36.21	.	.	.	.	.	0.0072	0.0189	0.1899	0.0202	0.058107	rs2940315	.	.	0.0338	0.2115	0.0342	0.0021	0.0118	0.0331	0.0288	0.0188	.	.	T;1.0	B;0.0	B;0.0	N;0.000	P;1.000	N;-2.36	T;0.09	T;-1.049	7.130	0.168	1.000	0.998
chr1	13802437	13802437	G	A	exonic	NM_001010847	.	synonymous SNV	LRRC38:NM_001010847:exon2:c.C762T:p.S254S	LRRC38	ENSG00000162494	.	.	1p36.21	.	.	.	.	0.3879	0.274	0.2505	0.4221	0.2262	0.324681	rs3013106	.	ID=COSM3750306;OCCURENCE=1(large_intestine)	0.2701	0.4336	0.2295	0.375	0.2138	0.2822	0.2087	0.2502	.	.	.	.	.	.	.	.	.	.	.	.	.	.
chr1	13910417	13910417	C	T	exonic	NM_006474;NM_198389	.	synonymous SNV	PDPN:NM_006474:exon1:c.C117T:p.P39P,PDPN:NM_198389:exon1:c.C117T:p.P39P	PDPN	ENSG00000162493	.	.	1p36.21	.	.	.	CpG: 59	0.6577	0.6759	0.329	0.6293	0.4798	0.563099	rs355025	.	ID=COSM423659;OCCURENCE=1(large_intestine),1(liver),1(thyroid)	0.4473	0.5739	0.5465	0.7028	0.3845	0.3354	0.4302	0.6368	0.4057	.	.	.	.	.	.	.	.	.	.	.	.	.
chr1	13940864	13940864	C	G	exonic	NM_001006624;NM_001006625;NM_006474;NM_198389	.	nonsynonymous SNV	PDPN:NM_001006624:exon5:c.C314G:p.A105G,PDPN:NM_001006625:exon5:c.C314G:p.A105G,PDPN:NM_006474:exon5:c.C668G:p.A223G,PDPN:NM_198389:exon5:c.C668G:p.A223G	PDPN	ENSG00000162493	.	.	1p36.21	.	.	.	.	1	0.9867	0.9304	0.9985	0.9885	0.98143	rs2486188	.	.	0.9552	0.9929	0.9891	0.9999	0.8669	0.9386	0.9482	0.9872	0.9669	.	T;1.0	B;0.0	B;0.0	N;0.018	P;1	N;-1.935	T;2.71	T;-0.947	0.775	0.136	0.977	0.043
chr1	14143003	14143003	A	G	exonic	NM_001135610;NM_012231	.	nonsynonymous SNV	PRDM2:NM_001135610:exon7:c.A593G:p.Q198R	PRDM2	ENSG00000116731	.	Score=818;Name=V$ARP1_01	1p36.21	.	.	.	.	0.7073	0.727	0.8569	0.9319	0.8573	0.821286	rs1046331	.	ID=COSM5021264,COSM5021263;OCCURENCE=1(bone)	0.8256	0.9304	0.8019	0.7162	0.8166	0.8451	0.8381	0.7571	0.8744	.	D;0.0	B;0.0	B;0.0	.;.	P;1	.;.	T;0.56	T;-1.038	-1.752	-0.876	0.000	0.332
chr1	15250983	15250983	G	A	exonic	NM_001018000	.	synonymous SNV	KAZN:NM_001018000:exon1:c.G123A:p.E41E	KAZN	ENSG00000189337	.	.	1p36.21	.	.	.	CpG: 135	0.0903	0.0031	.	0.0923	0.0072	0.0441294	rs182975678	.	.	.	.	.	.	.	.	.	.	.	.	.	.	.	.	.	.	.	.	.	.	.	.
chr1	15497727	15497727	T	C	exonic	NM_001278501;NM_001278502	.	synonymous SNV	C1orf195:NM_001278501:exon2:c.A48G:p.R16R,C1orf195:NM_001278502:exon2:c.A48G:p.R16R	TMEM51,C1orf195	ENSG00000204464,ENSG00000171729	.	.	1p36.21	.	MER5A,DNA	.	.	0.994	0.9847	0.9523	0.9085	0.9582	0.95627	rs6429722	.	.	0.9663	0.9059	0.9760	0.9979	0.9266	0.9557	0.9505	0.9853	.	.	.	.	.	.	.	.	.	.	.	.	.	.
chr1	15599021	15599021	C	T	exonic	NM_052929	.	nonsynonymous SNV	FHAD1:NM_052929:exon3:c.C296T:p.P99L	FHAD1	ENSG00000142621	.	.	1p36.21	.	.	.	.	0.1389	0.0562	.	0.2345	0.0403	0.10643	rs6679905	.	ID=COSM4592363,COSM4592364;OCCURENCE=2(upper_aerodigestive_tract)	0.0463	0.2174	0.0342	0.1446	0.0080	0.0043	0.0370	0.0434	.	.	T;0.053	P;0.731	B;0.154	N;0.214	P;1	L;1.735	T;0.77	T;-1.050	1.215	0.927	0.003	0.042
chr1	15616139	15616139	G	A	exonic	NM_052929	.	nonsynonymous SNV	FHAD1:NM_052929:exon4:c.G545A:p.R182H	FHAD1	ENSG00000142621	.	.	1p36.21	.	.	.	.	0.0417	0.2587	0.326	0.2073	0.2089	0.208067	rs486557	.	ID=COSM4142814,COSM3750414;OCCURENCE=2(thyroid),1(breast),17(upper_aerodigestive_tract),1(large_intestine)	0.3034	0.2356	0.2117	0.0380	0.3709	0.3499	0.2696	0.2934	.	.	T;0.518	B;0.0	B;0.0	N;0.344	P;1	N;-1.43	T;0.88	T;-1.038	-0.858	-1.716	0.000	0.000
chr1	15668276	15668276	G	A	exonic	NM_052929	.	nonsynonymous SNV	FHAD1:NM_052929:exon15:c.G1951A:p.G651R	FHAD1	ENSG00000142621,ENSG00000233485	.	.	1p36.21	.	.	.	.	0.0407	0.3722	0.4006	0.4849	0.4078	0.345847	rs763821	.	ID=COSM3750434,COSM3750435,COSM5827538;OCCURENCE=1(large_intestine)	0.3971	0.4902	0.3881	0.0481	0.4005	0.3998	0.3902	0.3937	0.4319	.	T;0.945	B;0.0	B;0.001	N;0.554	P;1.000	N;-1.06	D;-1.68	T;-0.919	-0.012	-0.261	0.884	0.091
chr1	15789297	15789297	A	C	exonic	NM_033440	.	synonymous SNV	CELA2A:NM_033440:exon4:c.A297C:p.A99A	CELA2A	ENSG00000142615	.	.	1p36.21	.	.	Score=0.900218;Name=chr1:15799949	.	0.2321	0.3354	0.3161	0.6762	0.3213	0.398762	rs3815787	.	ID=COSM301916;OCCURENCE=1(central_nervous_system)	0.3399	0.6126	0.2717	0.2393	0.2472	0.3276	0.3458	0.3552	0.4253	.	.	.	.	.	.	.	.	.	.	.	.	.
chr1	15793913	15793913	G	A	exonic	NM_033440	.	synonymous SNV	CELA2A:NM_033440:exon7:c.G672A:p.A224A	CELA2A	ENSG00000142615,ENSG00000215704	.	.	1p36.21	.	.	Score=0.900218;Name=chr1:15799949	.	0.0446	0.1902	0.169	0.2965	0.1556	0.179912	rs1042010	.	.	0.1828	0.2689	0.1049	0.0507	0.2012	0.1904	0.2119	0.2124	0.2176	.	.	.	.	.	.	.	.	.	.	.	.	.
chr1	15812432	15812432	A	G	exonic	NM_015849	.	nonsynonymous SNV	CELA2B:NM_015849:exon6:c.A530G:p.Q177R	CELA2B	.	.	Score=773;Name=V$PAX5_01	1p36.21	.	.	Score=0.900218;Name=chr1:15780540	.	1	1	1	0.9773	0.9942	0.993211	rs6429745	.	.	0.9982	0.9821	0.9986	0.9995	1	0.9999	0.9989	0.9998	0.9928	.	T;0.379	B;0.0	B;0.0	N;0.305	P;1	N;-0.14	D;-2.38	T;-0.971	-1.209	-0.001	0.000	0.562
chr1	15832543	15832543	T	C	exonic	NM_001229;NM_032996	.	nonsynonymous SNV	CASP9:NM_001229:exon5:c.A662G:p.Q221R,CASP9:NM_032996:exon5:c.A413G:p.Q138R	CASP9	ENSG00000132906	.	.	1p36.21	.	.	.	.	0.6538	0.4376	0.5149	0.7398	0.4986	0.584864	rs1052576	.	.	0.5369	0.7005	0.3920	0.6510	0.6335	0.5380	0.5828	0.4303	0.5877	.	T;0.983	B;0.0	B;0.001	N;0.128	P;1	N;-0.5	T;2.1	T;-0.917	-1.879	-2.536	0.000	0.013
chr1	15844615	15844615	A	G	exonic	NM_001229;NM_001278054;NM_032996	.	synonymous SNV	CASP9:NM_001229:exon2:c.T408C:p.F136F,CASP9:NM_001278054:exon2:c.T408C:p.F136F,CASP9:NM_032996:exon2:c.T159C:p.F53F	CASP9	ENSG00000132906	.	.	1p36.21	.	.	.	.	0.6538	0.4387	0.5149	0.739	0.4986	0.584864	rs1132312	.	ID=COSM146414;OCCURENCE=1(large_intestine),1(stomach)	0.5365	0.6994	0.3920	0.6511	0.6337	0.5373	0.5826	0.4304	0.5875	.	.	.	.	.	.	.	.	.	.	.	.	.
chr1	15850603	15850603	G	A	exonic	NM_001229;NM_001278054	.	synonymous SNV	CASP9:NM_001229:exon1:c.C93T:p.S31S,CASP9:NM_001278054:exon1:c.C93T:p.S31S	CASP9	ENSG00000132906	.	Score=878;Name=V$NFE2_01	1p36.21	.	.	.	CpG: 23	0.0565	0.1933	0.2177	0.4425	0.1873	0.235623	rs4645983	.	ID=COSM3750475;OCCURENCE=3(large_intestine)	0.2516	0.4496	0.1722	0.0896	0.38	0.2648	0.2901	0.2101	0.2514	.	.	.	.	.	.	.	.	.	.	.	.	.
chr1	15850613	15850613	G	A	exonic	NM_001229;NM_001278054	.	nonsynonymous SNV	CASP9:NM_001229:exon1:c.C83T:p.A28V,CASP9:NM_001278054:exon1:c.C83T:p.A28V	CASP9	ENSG00000132906	.	Score=770;Name=V$PAX5_01	1p36.21	.	.	.	CpG: 23	0.6538	0.4376	0.5149	0.739	0.4986	0.584665	rs1052571	.	ID=COSM3750476;OCCURENCE=3(thyroid),6(large_intestine),13(upper_aerodigestive_tract)	0.5026	0.6836	0.4703	0.6015	0.6102	0.5137	0.5253	0.4264	.	.	T;0.527	P;0.793	B;0.303	N;0.809	P;0.980	L;1.67	T;1.97	T;-0.987	2.250	0.102	0.204	0.969
chr1	15892415	15892415	A	C	exonic	NM_001287811;NM_015291	.	synonymous SNV	DNAJC16:NM_001287811:exon11:c.A664C:p.R222R,DNAJC16:NM_015291:exon12:c.A1600C:p.R534R	DNAJC16	ENSG00000116138,ENSG00000272510	.	.	1p36.21	.	.	.	.	0.0565	0.2004	0.2326	0.6082	0.219	0.288139	rs2236215	.	ID=COSM3750483;OCCURENCE=1(large_intestine),1(haematopoietic_and_lymphoid_tissue)	0.2552	0.5726	0.1359	0.0682	0.3027	0.2544	0.2781	0.2197	0.3588	.	.	.	.	.	.	.	.	.	.	.	.	.
chr1	15904318	15904318	C	T	exonic	NM_024758	.	synonymous SNV	AGMAT:NM_024758:exon5:c.G762A:p.S254S	AGMAT	ENSG00000116771	.	.	1p36.21	.	.	.	.	0.0565	0.1933	0.2177	0.4493	0.1873	0.23742	rs11544523	.	ID=COSM3750485;OCCURENCE=1(large_intestine),1(thyroid)	0.2248	0.4181	0.1234	0.0681	0.2788	0.2296	0.2577	0.2131	0.2932	.	.	.	.	.	.	.	.	.	.	.	.	.
chr1	15905501	15905501	G	A	exonic	NM_024758	.	synonymous SNV	AGMAT:NM_024758:exon4:c.C573T:p.T191T	AGMAT	ENSG00000116771	.	.	1p36.21	.	.	.	.	0.0308	0.0971	0.1421	0.087	0.1124	0.0922524	rs41270261	.	.	0.1231	0.0886	0.0815	0.0325	0.1572	0.1468	0.1421	0.1117	0.1240	.	.	.	.	.	.	.	.	.	.	.	.	.
chr1	15909744	15909744	C	T	exonic	NM_024758	.	nonsynonymous SNV	AGMAT:NM_024758:exon2:c.G419A:p.R140Q	AGMAT	ENSG00000116771	.	.	1p36.21	.	.	.	.	0.0565	0.2035	0.2326	0.5492	0.2133	0.272364	rs11580170	.	ID=COSM3750486;OCCURENCE=1(large_intestine)	0.2511	0.5179	0.1354	0.0682	0.3029	0.2550	0.2704	0.2225	0.3415	.	T;0.619	B;0.016	B;0.042	N;0.071	P;1.000	N;0.325	D;-1.79	T;-0.950	0.558	0.182	0.125	0.992
chr1	15909850	15909850	C	G	exonic	NM_024758	.	nonsynonymous SNV	AGMAT:NM_024758:exon2:c.G313C:p.G105R	AGMAT	ENSG00000116771	.	Score=801;Name=V$COMP1_01	1p36.21	.	.	.	.	0.6359	0.4499	0.5288	0.9017	0.5274	0.633187	rs6429757	.	ID=COSM3750487;OCCURENCE=1(large_intestine)	0.5669	0.8554	0.4036	0.6322	0.6572	0.5637	0.5989	0.4391	0.6539	.	T;1.0	B;0.0	B;0.001	N;0.000	P;1	N;-0.99	D;-1.9	T;-0.981	0.615	-0.308	0.998	0.831
chr1	15959977	15959977	C	T	exonic	NM_032341	.	synonymous SNV	DDI2:NM_032341:exon4:c.C549T:p.A183A	DDI2	ENSG00000197312	.	.	1p36.21	.	.	.	.	0.0317	0.2147	0.2684	0.4493	0.2176	0.250998	rs3795763	.	ID=COSM3750496;OCCURENCE=1(breast),1(large_intestine),1(bone)	0.2642	0.4248	0.1415	0.0280	0.3369	0.2893	0.2874	0.2406	0.3275	.	.	.	.	.	.	.	.	.	.	.	.	.
chr1	15986547	15986547	T	C	exonic	NM_006511	.	nonsynonymous SNV	RSC1A1:NM_006511:exon1:c.T184C:p.F62L	DDI2,RSC1A1	ENSG00000197312,ENSG00000215695	.	.	1p36.21	.	.	.	.	0.0317	0.2147	0.2694	0.4478	0.2176	0.250799	rs3766163	.	ID=COSM3750499;OCCURENCE=1(large_intestine)	0.2642	0.4251	0.1417	0.0280	0.3364	0.2892	0.2874	0.2412	0.3272	.	T;0.716	B;0.021	B;0.013	N;0.027	P;0.000	L;1.15	T;1.09	T;-0.958	1.414	1.061	1.000	0.999
chr1	16042766	16042766	T	C	exonic	NM_015164	.	nonsynonymous SNV	PLEKHM2:NM_015164:exon2:c.T95C:p.I32T	PLEKHM2	ENSG00000116786	.	.	1p36.21	.	.	.	.	0.0367	0.2014	0.2445	0.7466	0.2176	0.323083	rs12091750	.	.	0.3420	0.7053	0.2417	0.0494	0.3500	0.3336	0.3318	0.2801	0.3821	.	T;1.0	B;0.0	B;0.0	N;0.000	P;1.000	N;-0.975	T;2.92	T;-0.989	4.846	0.069	1.000	0.999
chr1	16044401	16044401	G	A	exonic	NM_015164	.	synonymous SNV	PLEKHM2:NM_015164:exon4:c.G291A:p.L97L	PLEKHM2	ENSG00000116786	.	Score=819;Name=V$AP4_01	1p36.21	.	.	.	.	0.0337	0.1186	0.1889	0.3676	0.1527	0.186102	rs16851970	.	.	0.2769	0.4096	0.2688	0.0614	0.2802	0.3000	0.2648	0.1875	0.2257	.	.	.	.	.	.	.	.	.	.	.	.	.
chr1	16056364	16056364	G	A	exonic	NM_015164	.	synonymous SNV	PLEKHM2:NM_015164:exon14:c.G2148A:p.T716T	PLEKHM2	ENSG00000116786,ENSG00000237938	.	Score=716;Name=V$HOX13_01	1p36.21	.	.	.	.	0.0437	0.1677	0.2087	0.711	0.2565	0.306709	rs3817269	.	.	0.2415	0.6578	0.1754	0.0453	0.1694	0.2289	0.2528	0.2222	0.3541	.	.	.	.	.	.	.	.	.	.	.	.	.
chr1	16069644	16069644	C	T	exonic	NM_001013641	.	synonymous SNV	TMEM82:NM_001013641:exon3:c.C291T:p.L97L	TMEM82	ENSG00000162460,ENSG00000224459	.	.	1p36.21	.	.	.	.	0.0337	0.183	0.2883	0.23	0.1744	0.185304	rs11584945	.	.	0.2340	0.2198	0.1521	0.0360	0.2170	0.2767	0.2650	0.2389	0.2542	.	.	.	.	.	.	.	.	.	.	.	.	.
chr1	16101507	16101507	A	T	exonic	NM_001024215	.	nonsynonymous SNV	FBLIM1:NM_001024215:exon6:c.A1106T:p.D369V	FBLIM1	ENSG00000162458	.	.	1p36.21	.	AluY,SINE	.	.	.	.	.	.	.	.	.	.	.	.	.	.	.	.	.	.	.	.	.	D;0.0	B;0.0	B;0.0	.;.	N;1	.;.	T;0.95	T;-1.026	-0.179	-0.178	0.003	0.002
chr1	16101508	16101508	T	G	exonic	NM_001024215	.	nonsynonymous SNV	FBLIM1:NM_001024215:exon6:c.T1107G:p.D369E	FBLIM1	ENSG00000162458	.	.	1p36.21	.	AluY,SINE	.	.	.	.	.	.	.	.	.	.	.	.	.	.	.	.	.	.	.	.	.	D;0.0	B;0.137	B;0.014	.;.	N;1	.;.	T;0.86	T;-1.048	0.657	0.594	0.003	0.002
chr1	16101514	16101514	T	C	exonic	NM_001024215	.	synonymous SNV	FBLIM1:NM_001024215:exon6:c.T1113C:p.D371D	FBLIM1	ENSG00000162458	.	.	1p36.21	.	AluY,SINE	.	.	.	.	.	.	.	.	.	.	.	.	.	.	.	.	.	.	.	.	.	.	.	.	.	.	.	.	.	.	.	.	.
chr1	16101517	16101517	T	G	exonic	NM_001024215	.	nonsynonymous SNV	FBLIM1:NM_001024215:exon6:c.T1116G:p.H372Q	FBLIM1	ENSG00000162458	.	.	1p36.21	.	AluY,SINE	.	.	.	.	.	.	.	.	.	.	.	.	.	.	.	.	.	.	.	.	.	D;0.0	B;0.0	B;0.0	.;.	N;1	.;.	T;1.16	T;-1.013	-1.440	-0.288	0.001	0.004
chr1	16133987	16133987	T	C	exonic	NM_001089591	.	nonsynonymous SNV	UQCRHL:NM_001089591:exon1:c.A158G:p.Y53C	UQCRHL	ENSG00000233954	.	.	1p36.21	.	.	.	.	0.0099	0.0757	0.0994	0.3646	0.0965	0.146366	rs7417535	.	.	0.1228	0.3342	0.0584	0.0028	0.1789	0.1194	0.1355	0.0880	0.1938	.	.;.	.;.	.;.	.;.	.;.	.;.	.;.	.;.	3.664	-0.293	0.978	0.029
chr1	16134072	16134072	C	T	exonic	NM_001089591	.	nonsynonymous SNV	UQCRHL:NM_001089591:exon1:c.G73A:p.E25K	UQCRHL	ENSG00000233954	.	.	1p36.21	.	(TCC)n,Simple_repeat	.	.	0.0099	0.0757	0.0994	0.3638	0.0965	0.146166	rs61744357	.	.	0.1226	0.3342	0.0584	0.0028	0.1789	0.1195	0.1358	0.0868	0.1942	.	.;.	.;.	.;.	.;.	.;.	.;.	.;.	.;.	0.044	-0.340	0.891	0.223
chr1	16256007	16256007	T	C	exonic	NM_015001	.	nonsynonymous SNV	SPEN:NM_015001:exon11:c.T3272C:p.L1091P	SPEN	ENSG00000065526	.	.	1p36.13	.	.	.	.	0.3214	0.5941	0.5577	0.9758	0.7118	0.648962	rs848209	.	ID=COSM4142934;OCCURENCE=1(thyroid),2(haematopoietic_and_lymphoid_tissue)	0.6154	0.9195	0.7683	0.3288	0.6043	0.5770	0.6018	0.6278	0.6878	.	T;0.846	B;0.0	B;0.0	.;.	P;1.000	N;-0.895	T;3.2	T;-1.030	1.064	-0.302	0.124	0.197
chr1	16259813	16259813	A	G	exonic	NM_015001	.	nonsynonymous SNV	SPEN:NM_015001:exon11:c.A7078G:p.N2360D	SPEN	ENSG00000065526	.	.	1p36.13	.	.	.	.	0.3214	0.5941	0.5577	0.9758	0.7118	0.648962	rs848210	.	ID=COSM4142938;OCCURENCE=2(haematopoietic_and_lymphoid_tissue),1(thyroid)	0.6146	0.9193	0.7674	0.3278	0.6050	0.5760	0.6020	0.6270	0.6896	.	T;0.853	B;0.0	B;0.0	.;.	P;1	N;-0.625	T;3.13	T;-1.042	3.586	0.076	0.665	0.006
chr1	16272250	16272250	A	G	exonic	NM_001242884;NM_001287603;NM_001287604;NM_001324137;NM_001324138;NM_003443	.	synonymous SNV	ZBTB17:NM_001242884:exon5:c.T375C:p.A125A,ZBTB17:NM_001324137:exon5:c.T393C:p.A131A,ZBTB17:NM_001324138:exon5:c.T432C:p.A144A,ZBTB17:NM_001287603:exon6:c.T621C:p.A207A,ZBTB17:NM_001287604:exon6:c.T393C:p.A131A,ZBTB17:NM_003443:exon6:c.T621C:p.A207A	ZBTB17	ENSG00000116809	.	.	1p36.13	.	.	.	.	0.3175	0.544	0.502	0.472	0.6311	0.483027	rs848217	.	ID=COSM5425001,COSM1747902,COSM3930473,COSM1747901;OCCURENCE=7(urinary_tract),1(haematopoietic_and_lymphoid_tissue)	0.5232	0.4727	0.7181	0.3291	0.5210	0.5075	0.5150	0.5811	0.4772	.	.	.	.	.	.	.	.	.	.	.	.	.
chr1	16272793	16272793	G	T	exonic	NM_001242884	.	nonsynonymous SNV	ZBTB17:NM_001242884:exon4:c.C145A:p.P49T	ZBTB17	ENSG00000116809	.	.	1p36.13	.	.	.	.	.	.	.	0.0189	0.0014	0.00519169	rs114107264	.	.	0.0022	0.0248	0.0008	0	0	3.015e-05	0	6.302e-05	0.0082	.	D;0.021	B;0.001	B;0.005	.;.	D;1	.;.	T;2.95	T;-0.956	1.245	1.048	0.987	0.998
chr1	16342201	16342201	C	T	exonic	NM_001349682;NM_001349683;NM_001349685;NM_001349686;NM_001349687;NM_001349688;NM_001349689;NM_014424	.	synonymous SNV	HSPB7:NM_001349683:exon3:c.G399A:p.P133P,HSPB7:NM_001349685:exon3:c.G369A:p.P123P,HSPB7:NM_001349686:exon3:c.G345A:p.P115P,HSPB7:NM_001349687:exon3:c.G372A:p.P124P,HSPB7:NM_001349688:exon3:c.G384A:p.P128P,HSPB7:NM_001349689:exon3:c.G402A:p.P134P,HSPB7:NM_014424:exon3:c.G387A:p.P129P,HSPB7:NM_001349682:exon4:c.G612A:p.P204P	HSPB7	ENSG00000173641	.	.	1p36.13	.	.	.	.	.	.	.	0.034	0.0058	0.00978435	rs11807575	.	.	0.0034	0.0378	0.0010	0	0	7.618e-05	0	0.0001	0.0122	.	.	.	.	.	.	.	.	.	.	.	.	.
chr1	16351275	16351275	A	G	exonic	NM_001042704;NM_004070	.	nonsynonymous SNV	CLCNKA:NM_001042704:exon4:c.A247G:p.R83G,CLCNKA:NM_004070:exon4:c.A247G:p.R83G	CLCNKA	ENSG00000186510	.	.	1p36.13	.	.	Score=0.908085;Name=chr1:16368767	.	0.7688	0.6299	0.5636	0.7201	0.4467	0.642971	rs10927887	.	ID=COSM1737823;OCCURENCE=2(central_nervous_system),1(liver)	0.5636	0.7042	0.3644	0.7458	0.5317	0.5580	0.5642	0.5549	0.6009	.	T;0.389	B;0.0	B;0.0	N;0.728	P;1.000	L;1.385	D;-3.05	T;-0.919	0.107	-1.287	0.003	0.826
chr1	16353926	16353926	G	A	exonic	NM_001042704;NM_001257139;NM_004070	.	synonymous SNV	CLCNKA:NM_001257139:exon7:c.G648A:p.E216E,CLCNKA:NM_001042704:exon8:c.G777A:p.E259E,CLCNKA:NM_004070:exon8:c.G777A:p.E259E	CLCNKA	ENSG00000186510	.	Score=736;Name=V$MYOGNF1_01	1p36.13	.	.	Score=0.908085;Name=chr1:16368767	.	.	.	0.001	0.0242	0.0058	0.00738818	rs138578392	.	ID=COSM5619210;OCCURENCE=1(breast)	0.0024	0.0282	0.0010	0	0	1.518e-05	0	6.067e-05	0.0096	.	.	.	.	.	.	.	.	.	.	.	.	.
chr1	16354394	16354394	C	T	exonic	NM_001042704;NM_001257139;NM_004070	.	nonsynonymous SNV	CLCNKA:NM_001257139:exon8:c.C731T:p.A244V,CLCNKA:NM_001042704:exon9:c.C860T:p.A287V,CLCNKA:NM_004070:exon9:c.C860T:p.A287V	CLCNKA	ENSG00000186510	.	Score=848;Name=V$FAC1_01	1p36.13	.	.	Score=0.908085;Name=chr1:16368767	.	0.0347	0.002	.	0.0363	0.0029	0.0173722	rs200268763	.	ID=COSM4592507;OCCURENCE=2(upper_aerodigestive_tract)	0.0059	0.0316	0.0015	0.0406	0	0.0001	0.0023	0.0010	.	.	T;0.764	B;0.0	B;0.002	N;0.679	N;1	N;-0.33	D;-3.17	T;-0.765	0.144	-0.132	0.000	0.601
chr1	16356501	16356501	G	A	exonic	NM_001042704;NM_001257139;NM_004070	.	nonsynonymous SNV	CLCNKA:NM_001257139:exon13:c.G1210A:p.A404T,CLCNKA:NM_001042704:exon14:c.G1339A:p.A447T,CLCNKA:NM_004070:exon14:c.G1339A:p.A447T	CLCNKA	ENSG00000186510	.	Score=1000;Name=V$STAT6_02	1p36.13	.	.	Score=0.908085;Name=chr1:16368767	.	0.7669	0.6268	0.5577	0.7496	0.4467	0.648562	rs1805152	.	ID=COSM3747578;OCCURENCE=2(liver),2(thyroid)	0.5612	0.7221	0.3629	0.7457	0.5284	0.5529	0.5601	0.5492	0.6013	.	T;0.122	B;0.006	B;0.005	N;0.019	P;0.984	L;1.55	D;-3.11	T;-0.938	-0.320	-1.817	0.000	0.000
chr1	16360137	16360137	C	T	exonic	NM_001042704;NM_001257139;NM_004070	.	nonsynonymous SNV	CLCNKA:NM_001257139:exon19:c.C1919T:p.P640L,CLCNKA:NM_001042704:exon20:c.C2045T:p.P682L,CLCNKA:NM_004070:exon20:c.C2048T:p.P683L	CLCNKA	ENSG00000186510	.	.	1p36.13	.	.	Score=0.908085;Name=chr1:16368767	.	0.006	0.0481	0.0775	0.1036	0.0504	0.0605032	rs12746751	.	.	0.0796	0.1146	0.0367	0.0025	0.1316	0.0956	0.0893	0.0425	0.1015	.	D;0.0	D;1.0	D;0.989	D;0.000	P;0.000	M;2.8	D;-1.79	T;-0.575	3.914	0.655	0.949	0.130
chr1	16373124	16373124	A	G	exonic	NM_000085	.	synonymous SNV	CLCNKB:NM_000085:exon4:c.A324G:p.S108S	CLCNKB	ENSG00000184908	.	.	1p36.13	.	.	Score=0.908085;Name=chr1:16346932	.	0.9881	0.8896	0.832	0.3147	0.8487	0.740415	rs5257	.	.	0.8022	0.3879	0.9074	0.9898	0.7626	0.8104	0.8002	0.8742	0.6722	.	.	.	.	.	.	.	.	.	.	.	.	.
chr1	16374533	16374533	G	C	exonic	NM_000085	.	synonymous SNV	CLCNKB:NM_000085:exon5:c.G492C:p.G164G	CLCNKB	ENSG00000184908	.	.	1p36.13	.	.	Score=0.908085;Name=chr1:16346932	.	0.999	0.9417	0.9394	0.7231	0.9337	0.89397	rs2014562	.	.	0.9298	0.7633	0.9605	0.9997	0.9258	0.9424	0.9292	0.9277	0.8784	.	.	.	.	.	.	.	.	.	.	.	.	.
chr1	16375063	16375063	C	G	exonic	NM_000085	.	nonsynonymous SNV	CLCNKB:NM_000085:exon7:c.C641G:p.A214G	CLCNKB	ENSG00000184908	.	.	1p36.13	.	.	Score=0.908085;Name=chr1:16346932	.	0.998	0.9407	0.9264	0.4992	0.9006	0.827276	rs1889789	.	ID=COSM4590962;OCCURENCE=23(upper_aerodigestive_tract)	0.9006	0.5633	0.9408	0.9993	0.9213	0.9249	0.9093	0.9250	.	.	T;0.691	B;0.0	B;0.0	N;0.001	P;1.000	N;-1.21	D;-2.79	T;-0.924	-0.228	-1.186	0.000	0.095
chr1	16375064	16375064	A	C	exonic	NM_000085	.	synonymous SNV	CLCNKB:NM_000085:exon7:c.A642C:p.A214A	CLCNKB	ENSG00000184908	.	.	1p36.13	.	.	Score=0.908085;Name=chr1:16346932	.	0.998	0.9407	0.9264	0.4992	0.9006	0.827276	rs1889790	.	ID=COSM4594617;OCCURENCE=1(upper_aerodigestive_tract)	0.9006	0.5632	0.9410	0.9993	0.9213	0.9249	0.9091	0.9250	.	.	.	.	.	.	.	.	.	.	.	.	.	.
chr1	16376191	16376191	C	T	exonic	NM_000085;NM_001165945	.	nonsynonymous SNV	CLCNKB:NM_001165945:exon2:c.C353T:p.A118V,CLCNKB:NM_000085:exon9:c.C860T:p.A287V	CLCNKB	ENSG00000184908	.	.	1p36.13	.	.	Score=0.908085;Name=chr1:16346932	.	0.998	0.9417	0.9384	0.4939	0.9107	0.829872	rs7367494	.	ID=COSM4142952,COSM4142953;OCCURENCE=2(thyroid),23(upper_aerodigestive_tract)	0.9096	0.5590	0.9524	0.9986	0.9255	0.9400	0.9187	0.9253	.	.	T;0.836	B;0.003	B;0.004	N;0.650	P;1	N;-0.35	D;-3.17	T;-0.972	-0.104	-1.270	0.000	0.075
chr1	16376319	16376319	T	C	exonic	NM_000085;NM_001165945	.	synonymous SNV	CLCNKB:NM_001165945:exon3:c.T369C:p.C123C,CLCNKB:NM_000085:exon10:c.T876C:p.C292C	CLCNKB	ENSG00000184908	.	.	1p36.13	.	.	Score=0.908085;Name=chr1:16346932	.	0.999	0.9417	0.9384	0.4939	0.9107	0.830072	rs7368151	.	ID=COSM4142955,COSM4142954;OCCURENCE=1(thyroid)	0.9114	0.5638	0.9532	0.9998	0.9262	0.9414	0.9218	0.9267	0.8151	.	.	.	.	.	.	.	.	.	.	.	.	.
chr1	16380196	16380196	T	C	exonic	NM_000085;NM_001165945	.	nonsynonymous SNV	CLCNKB:NM_001165945:exon9:c.T1178C:p.M393T,CLCNKB:NM_000085:exon16:c.T1685C:p.M562T	CLCNKB	ENSG00000184908	.	Score=966;Name=V$P53_02	1p36.13	.	.	Score=0.908085;Name=chr1:16346932	.	0.8353	0.91	0.9692	0.646	0.9179	0.838259	rs5253	.	.	0.9310	0.6908	0.9539	0.8081	0.9356	0.9802	0.9302	0.9302	0.8882	.	T;0.872	B;0.0	B;0.003	N;0.986	P;1	N;-0.935	D;-3.01	T;-0.983	-1.338	-2.268	0.000	0.299
chr1	16384986	16384986	G	T	exonic	NM_182623	.	synonymous SNV	FAM131C:NM_182623:exon7:c.C789A:p.L263L	FAM131C	ENSG00000185519	.	.	1p36.13	.	.	Score=0.908085;Name=chr1:16346932	.	.	.	.	.	.	.	rs28496958	.	ID=COSM1335875;OCCURENCE=3(central_nervous_system),1(upper_aerodigestive_tract)	0.4231	0.4345	0.3571	0.4838	0.4167	0.3921	0.4524	0.4692	.	.	.	.	.	.	.	.	.	.	.	.	.	.
chr1	16384998	16384998	G	C	exonic	NM_182623	.	synonymous SNV	FAM131C:NM_182623:exon7:c.C777G:p.P259P	FAM131C	ENSG00000185519	.	.	1p36.13	.	.	Score=0.908085;Name=chr1:16346932	.	0.4315	0.3957	0.336	0.4032	0.2795	0.376797	rs1807285	.	ID=COSM1601158;OCCURENCE=1(liver),2(large_intestine),1(upper_aerodigestive_tract),3(central_nervous_system)	0.4304	0.4405	0.3622	0.4852	0.4167	0.3998	0.4394	0.4632	.	.	.	.	.	.	.	.	.	.	.	.	.	.
chr1	16384999	16384999	G	A	exonic	NM_182623	.	nonsynonymous SNV	FAM131C:NM_182623:exon7:c.C776T:p.P259L	FAM131C	ENSG00000185519	.	.	1p36.13	.	.	Score=0.908085;Name=chr1:16346932	.	0.4315	0.3957	0.336	0.4032	0.2795	0.376797	rs1807284	.	ID=COSM1601159;OCCURENCE=2(large_intestine),1(liver),20(upper_aerodigestive_tract),3(central_nervous_system),1(oesophagus)	0.4261	0.4080	0.3594	0.4853	0.4	0.4001	0.4429	0.4632	.	.	T;1.0	B;0.0	B;0.0	N;0.216	N;1	N;-0.49	T;2.74	T;-0.938	-0.041	-0.753	0.000	0.000
chr1	16385042	16385042	G	A	exonic	NM_182623	.	nonsynonymous SNV	FAM131C:NM_182623:exon7:c.C733T:p.R245W	FAM131C	ENSG00000185519	.	.	1p36.13	.	.	Score=0.908085;Name=chr1:16346932	.	.	.	.	.	.	.	rs77667563	.	ID=COSM1733522;OCCURENCE=20(upper_aerodigestive_tract),1(large_intestine),3(central_nervous_system),2(pancreas)	0.4081	0.4374	0.3588	0.4702	0.4444	0.3765	0.4268	0.4280	.	.	T;0.058	D;0.995	P;0.528	N;0.005	P;1	N;0.55	T;2.42	T;-0.991	0.028	0.042	0.000	0.001
chr1	16385175	16385175	G	A	exonic	NM_182623	.	synonymous SNV	FAM131C:NM_182623:exon7:c.C600T:p.S200S	FAM131C	ENSG00000185519	.	.	1p36.13	.	.	Score=0.908085;Name=chr1:16346932	.	.	.	.	.	.	.	rs17853748	.	ID=COSM3930477;OCCURENCE=1(upper_aerodigestive_tract),1(prostate),1(urinary_tract)	0.5549	0.5281	0.5277	0.6680	0.4876	0.5501	0.5544	0.5644	.	.	.	.	.	.	.	.	.	.	.	.	.	.
chr1	16388602	16388602	G	A	exonic	NM_182623	.	nonsynonymous SNV	FAM131C:NM_182623:exon4:c.C260T:p.S87F	FAM131C	ENSG00000185519	.	Score=837;Name=V$XBP1_01	1p36.13	.	.	Score=0.908085;Name=chr1:16346932	.	.	.	.	.	.	.	rs200579113	.	.	0.0030	0.0181	0.0037	0.0001	0.0026	0.0017	0.0082	0.0004	.	.	D;0.0	D;1.0	D;0.999	D;0.000	D;0.993	M;2.775	T;1.08	T;-0.538	6.737	1.048	1.000	1.000
chr1	16388646	16388646	T	C	exonic	NM_182623	.	synonymous SNV	FAM131C:NM_182623:exon4:c.A216G:p.R72R	FAM131C	ENSG00000185519	.	.	1p36.13	.	.	Score=0.908085;Name=chr1:16346932	.	0.8304	0.8497	0.8738	0.7163	0.8588	0.816693	rs2863456	.	ID=COSM3930479;OCCURENCE=1(thyroid),1(urinary_tract)	0.8516	0.7235	0.9126	0.8321	0.7969	0.8664	0.8180	0.8579	0.8218	.	.	.	.	.	.	.	.	.	.	.	.	.
chr1	16389026	16389026	T	C	exonic	NM_182623	.	nonsynonymous SNV	FAM131C:NM_182623:exon3:c.A142G:p.K48E	FAM131C	ENSG00000185519	.	.	1p36.13	.	.	Score=0.908085;Name=chr1:16346932	.	0.0188	0.319	0.3121	0.4213	0.4207	0.298323	rs2863458	.	ID=COSM3750548;OCCURENCE=1(large_intestine),2(thyroid),1(breast)	0.3759	0.4351	0.5289	0.0143	0.286	0.3764	0.3210	0.3800	0.3124	.	D;0.05	P;0.925	P;0.54	D;0.000	P;0.564	M;2.095	T;2.37	T;-0.903	2.579	0.964	1.000	0.998
chr1	16390081	16390081	G	A	exonic	NM_182623	.	nonsynonymous SNV	FAM131C:NM_182623:exon2:c.C73T:p.P25S	FAM131C	ENSG00000185519	.	.	1p36.13	.	.	.	.	.	.	.	0.0098	0.0014	0.00279553	rs35576581	.	.	0.0012	0.0145	0.0005	0	0	3.023e-05	0	6.179e-05	0.0049	.	T;0.448	B;0.178	B;0.085	N;0.920	N;1	L;1.735	T;2.63	T;-0.959	0.954	0.902	0.002	0.033
chr1	16475001	16475001	T	C	exonic	NM_001329090;NM_004431	.	nonsynonymous SNV	EPHA2:NM_001329090:exon2:c.A533G:p.D178G,EPHA2:NM_004431:exon3:c.A695G:p.D232G	EPHA2	ENSG00000142627	.	.	1p36.13	.	.	.	.	.	.	.	0.0212	0.0014	0.00579073	rs114498261	CLINSIG=Likely benign;CLNDBN=Age-related_cortical_cataract;CLNACC=RCV000395006.1;CLNDSDB=Human_Phenotype_Ontology:MedGen;CLNDSDBID=HP:0011143:CN116874	.	0.0017	0.0182	0.0008	0	0	3.015e-05	0.0022	6.058e-05	0.0059	.	T;0.194	B;0.036	B;0.032	N;0.238	N;0.560	L;1.75	T;-0.69	T;-0.903	0.793	0.139	0.013	0.754
chr1	16475123	16475123	C	T	exonic	NM_001329090;NM_004431	.	synonymous SNV	EPHA2:NM_001329090:exon2:c.G411A:p.L137L,EPHA2:NM_004431:exon3:c.G573A:p.L191L	EPHA2	ENSG00000142627	.	.	1p36.13	.	.	.	CpG: 20	0.0308	0.2986	0.3618	0.146	0.366	0.226438	rs6678616	CLINSIG=Benign|Benign;CLNDBN=not_specified|Age-related_cortical_cataract;CLNACC=RCV000253199.1|RCV000309096.1;CLNDSDB=MedGen|Human_Phenotype_Ontology:MedGen;CLNDSDBID=CN169374|HP:0011143:CN116874	.	0.2900	0.1663	0.3174	0.0176	0.2533	0.3320	0.2993	0.3365	0.2849	.	.	.	.	.	.	.	.	.	.	.	.	.
chr1	16475126	16475126	C	T	exonic	NM_001329090;NM_004431	.	synonymous SNV	EPHA2:NM_001329090:exon2:c.G408A:p.A136A,EPHA2:NM_004431:exon3:c.G570A:p.A190A	EPHA2	ENSG00000142627	.	.	1p36.13	.	.	.	CpG: 20	0.0308	0.2996	0.3618	0.146	0.366	0.226637	rs6678618	CLINSIG=Benign|Benign;CLNDBN=not_specified|Age-related_cortical_cataract;CLNACC=RCV000249831.1|RCV000363768.1;CLNDSDB=MedGen|Human_Phenotype_Ontology:MedGen;CLNDSDBID=CN169374|HP:0011143:CN116874	ID=COSM1178394;OCCURENCE=1(prostate)	0.2900	0.1667	0.3175	0.0176	0.2535	0.3320	0.2993	0.3365	0.2849	.	.	.	.	.	.	.	.	.	.	.	.	.
chr1	16577908	16577908	G	C	exonic	NM_018994	.	nonsynonymous SNV	FBXO42:NM_018994:exon10:c.C1411G:p.P471A	FBXO42	ENSG00000037637	.	.	1p36.13	.	.	.	.	0.1746	0.1288	0.334	0.4312	0.2133	0.270767	rs12069239	.	ID=COSM3747581;OCCURENCE=1(liver)	0.3035	0.4361	0.1663	0.1889	0.3377	0.3558	0.2919	0.1532	0.3804	.	T;0.885	B;0.0	B;0.0	N;0.323	P;1.000	N;0	T;3.68	T;-0.919	0.318	-1.646	0.073	0.941
chr1	16767286	16767286	C	G	exonic	NM_001145277;NM_018090	.	synonymous SNV	NECAP2:NM_001145277:exon1:c.C30G:p.L10L,NECAP2:NM_018090:exon1:c.C30G:p.L10L	NECAP2	ENSG00000157191	.	.	1p36.13	.	.	.	CpG: 70	.	.	.	0.0681	0.0072	0.0189696	rs34675229	.	.	0.0050	0.0542	0.0019	0	0	0.0002	0.0011	6.059e-05	0.0181	.	.	.	.	.	.	.	.	.	.	.	.	.
chr1	16866033	16866033	C	T	exonic	NM_001310155	.	nonsynonymous SNV	FAM231B:NM_001310155:exon1:c.C473T:p.P158L	FAM231B	ENSG00000268674	.	.	1p36.13	.	.	Score=0.974349;Name=chr1:17175658	.	0.9038	0.5859	0.5378	0.4508	0.4467	0.585264	rs156880	.	ID=COSM4127596;OCCURENCE=1(thyroid),1(oesophagus)	0.5551	0.5048	0.4516	0.9	0.5997	0.5321	0.6458	0.5439	.	.	.;.	.;.	.;.	.;.	.;.	L;0.805	.;.	.;.	-0.351	-0.642	0.010	0.003
chr1	16890598	16890598	T	A	exonic	NM_017940	.	unknown	UNKNOWN	NBPF1	ENSG00000219481	.	.	1p36.13	.	.	Score=0.946785;Name=chr1:21737596	.	.	.	.	.	.	.	rs2990550	.	.	0.5202	0.5071	0.5220	0.5032	0.5242	0.5238	0.5187	0.5198	.	.	.;.	.;.	.;.	.;.	.;.	M;1.95	.;.	.;.	-0.656	0.345	0.000	0.001
chr1	16890602	16890602	T	G	exonic	NM_017940	.	unknown	UNKNOWN	NBPF1	ENSG00000219481	.	.	1p36.13	.	.	Score=0.946785;Name=chr1:21737596	.	.	.	.	.	.	.	rs2990551	.	.	0.4042	0.4090	0.4331	0.2091	0.4092	0.4156	0.4105	0.4299	.	.	.;.	.;.	.;.	.;.	.;.	N;0.49	.;.	.;.	-0.576	-0.595	0.000	0.000
chr1	16890671	16890671	T	C	exonic	NM_017940	.	unknown	UNKNOWN	NBPF1	ENSG00000219481	.	.	1p36.13	.	.	Score=0.963373;Name=chr1:146394748	.	0.5169	0.5736	0.5885	0.5091	0.5591	0.546126	rs2419526	.	.	0.5523	0.5123	0.5515	0.5091	0.5605	0.5605	0.5430	0.5646	.	.	.;.	.;.	.;.	.;.	.;.	.;.	.;.	.;.	-0.301	-1.691	0.000	0.000
chr1	16890672	16890672	G	A	exonic	NM_017940	.	unknown	UNKNOWN	NBPF1	ENSG00000219481	.	.	1p36.13	.	.	Score=0.963373;Name=chr1:146394748	.	0.5169	0.5736	0.5885	0.5091	0.5591	0.546126	rs2419525	.	.	0.5522	0.5121	0.5516	0.5091	0.5605	0.5604	0.5430	0.5645	.	.	.	.	.	.	.	.	.	.	.	.	.	.
chr1	16901710	16901710	C	G	exonic	NM_017940	.	unknown	UNKNOWN	NBPF1	ENSG00000219481	.	.	1p36.13	.	.	Score=0.963373;Name=chr1:146394748	.	.	.	.	.	.	.	rs3901680	.	.	0.0719	0.2065	0.0367	0.0006	0.0570	0.0798	0.0502	0.0314	.	.	.;.	B;0.0	B;0.001	.;.	.;.	N;0	.;.	.;.	0.143	-0.853	0.001	0.001
chr1	16901714	16901714	G	A	exonic	NM_017940	.	unknown	UNKNOWN	NBPF1	ENSG00000219481	.	.	1p36.13	.	.	Score=0.963373;Name=chr1:146394748	.	.	.	.	.	.	.	rs4661824	.	.	0.5746	0.6083	0.5870	0.6617	0.6079	0.5504	0.5729	0.5835	.	.	.	.	.	.	.	.	.	.	.	.	.	.
chr1	16907328	16907328	G	T	exonic	NM_017940	.	unknown	UNKNOWN	NBPF1	ENSG00000219481	.	.	1p36.13	.	.	Score=0.969089;Name=chr1:16912274	.	.	.	.	.	.	.	rs4661383	.	.	0.5007	0.5109	0.5001	0.5001	0.4992	0.4996	0.5	0.5001	.	.	.	.	.	.	.	.	.	.	.	.	.	.
chr1	16910181	16910181	C	G	exonic	NM_017940	.	unknown	UNKNOWN	NBPF1	ENSG00000219481	.	.	1p36.13	.	.	Score=0.969089;Name=chr1:16912274	.	.	.	.	.	.	.	rs201327573	.	.	0.0002	0.0022	0	0	0	1.691e-05	0	0	.	.	.;.	D;0.996	D;0.963	.;.	.;.	L;1.435	.;.	.;.	-0.576	-1.043	0.000	0.007
chr1	16913633	16913633	G	T	exonic	NM_017940	.	unknown	UNKNOWN	NBPF1	ENSG00000219481	.	.	1p36.13	.	.	Score=0.969089;Name=chr1:16905978	.	.	.	.	.	.	.	rs75826632	.	.	0.1081	0.1797	0.0834	0.1578	0.0883	0.1146	0.1073	0.0451	.	.	.	.	.	.	.	.	.	.	.	.	.	.
chr1	16918502	16918502	A	G	exonic	NM_017940	.	unknown	UNKNOWN	NBPF1	ENSG00000219481	.	.	1p36.13	.	.	Score=0.969089;Name=chr1:16905978	.	0.6101	0.547	0.6024	0.2579	0.536	0.493011	rs3925698	.	.	0.5013	0.5138	0.5	0.4998	0.5	0.5002	0.5033	0.5006	.	.	.	.	.	.	.	.	.	.	.	.	.	.
chr1	17083837	17083837	T	C	exonic	NM_001271733	.	nonsynonymous SNV	MST1L:NM_001271733:exon15:c.A1960G:p.K654E	MST1L,LOC102724562	ENSG00000058453	.	.	1p36.13	.	.	Score=0.987113;Name=chr1:16972126	.	0.0139	0.1084	0.1183	0.3442	0.147	0.158946	rs7798	.	ID=COSM424562;OCCURENCE=1(breast),7(upper_aerodigestive_tract),1(liver),1(skin)	0.1593	0.3790	0.1843	0.0308	0.1589	0.1518	0.1371	0.0778	.	.	.	.	.	.	.	.	.	.	.	.	.	.
chr1	17084968	17084968	G	C	exonic	NM_001271733	.	nonsynonymous SNV	MST1L:NM_001271733:exon11:c.C1507G:p.R503G	MST1L,LOC102724562	ENSG00000058453	.	.	1p36.13	.	.	Score=0.987113;Name=chr1:16972126	.	.	.	.	.	.	.	rs2761533	.	ID=COSM1127275,COSM1127274;OCCURENCE=1(kidney),1(haematopoietic_and_lymphoid_tissue),6(central_nervous_system),1(skin),1(prostate),2(large_intestine),23(upper_aerodigestive_tract)	0.4756	0.4831	0.4830	0.4731	0.4764	0.4699	0.4819	0.4887	.	.	.	.	.	.	.	.	.	.	.	.	.	.
chr1	17085412	17085412	C	T	exonic	NM_001271733	.	nonsynonymous SNV	MST1L:NM_001271733:exon10:c.G1279A:p.A427T	MST1L,LOC102724562	ENSG00000058453	.	.	1p36.13	.	.	Score=0.987113;Name=chr1:16972126	CpG: 128	0.4554	0.4755	0.4175	0.4811	0.4654	0.459864	rs872964	.	ID=COSM3747586,COSM3747587;OCCURENCE=23(upper_aerodigestive_tract),1(liver),1(large_intestine),1(haematopoietic_and_lymphoid_tissue)	0.4743	0.4852	0.4888	0.4860	0.4786	0.4670	0.4664	0.4790	.	.	.	.	.	.	.	.	.	.	.	.	.	.
chr1	17085427	17085427	T	C	exonic	NM_001271733	.	nonsynonymous SNV	MST1L:NM_001271733:exon10:c.A1264G:p.I422V	MST1L,LOC102724562	ENSG00000058453	.	.	1p36.13	.	.	Score=0.987113;Name=chr1:16972126	CpG: 128	.	.	.	.	.	.	rs2002186	.	ID=COSM4590101,COSM4590102;OCCURENCE=3(haematopoietic_and_lymphoid_tissue),1(skin),23(upper_aerodigestive_tract)	0.4958	0.5123	0.5163	0.4925	0.5009	0.4894	0.4888	0.4972	.	.	.	.	.	.	.	.	.	.	.	.	.	.
chr1	17085502	17085502	T	C	exonic	NM_001271733	.	nonsynonymous SNV	MST1L:NM_001271733:exon10:c.A1189G:p.M397V	MST1L,LOC102724562	ENSG00000058453	.	.	1p36.13	.	.	Score=0.987113;Name=chr1:16972126	CpG: 128	.	.	.	.	.	.	rs2329006	.	ID=COSM3747588;OCCURENCE=23(upper_aerodigestive_tract),1(large_intestine),1(liver)	0.4899	0.4460	0.4925	0.4972	0.4933	0.4920	0.5	0.4972	.	.	.	.	.	.	.	.	.	.	.	.	.	.
chr1	17085564	17085564	A	G	exonic	NM_001271733	.	nonsynonymous SNV	MST1L:NM_001271733:exon9:c.T1157C:p.L386P	MST1L,LOC102724562	ENSG00000058453	.	.	1p36.13	.	.	Score=0.987113;Name=chr1:16972126	CpG: 128	.	.	.	.	.	.	rs3851921	.	ID=COSM4591647,COSM4591648;OCCURENCE=23(upper_aerodigestive_tract),1(skin)	0.1686	0.2803	0.1203	0.1184	0.1935	0.1504	0.1827	0.2237	.	.	.	.	.	.	.	.	.	.	.	.	.	.
chr1	17085834	17085834	G	T	exonic	NM_001271733	.	synonymous SNV	MST1L:NM_001271733:exon8:c.C987A:p.T329T	MST1L,LOC102724562	ENSG00000058453	.	.	1p36.13	.	.	Score=0.987113;Name=chr1:16972126	CpG: 128	.	.	.	.	.	.	rs2005622	.	ID=COSM3747590,COSM3747589;OCCURENCE=1(liver),1(upper_aerodigestive_tract)	0.7900	0.8483	0.8008	0.7884	0.8020	0.7810	0.7882	0.7836	.	.	.	.	.	.	.	.	.	.	.	.	.	.
chr1	17086052	17086052	T	C	exonic	NM_001271733	.	nonsynonymous SNV	MST1L:NM_001271733:exon7:c.A845G:p.H282R	MST1L,LOC102724562	ENSG00000058453	.	.	1p36.13	.	.	Score=0.987113;Name=chr1:16972126	CpG: 128	0.999	0.9939	0.9871	0.9992	0.9928	0.994808	rs1057286	.	ID=COSM4590542,COSM4590541;OCCURENCE=23(upper_aerodigestive_tract)	0.9899	0.9975	0.9959	0.9994	0.9832	0.9842	0.9937	0.9987	.	.	.	.	.	.	.	.	.	.	.	.	.	.
chr1	17087305	17087305	G	C	exonic	NM_001271733	.	synonymous SNV	MST1L:NM_001271733:exon3:c.C279G:p.P93P	MST1L	ENSG00000058453	.	.	1p36.13	.	.	Score=0.987113;Name=chr1:16972126	.	.	.	.	.	.	.	rs12046578	.	ID=COSM1499795,COSM1499794;OCCURENCE=1(central_nervous_system),1(upper_aerodigestive_tract),1(large_intestine),1(liver),3(haematopoietic_and_lymphoid_tissue)	0.0773	0.2389	0.0765	0.0510	0.0786	0.0648	0.0848	0.0449	.	.	.	.	.	.	.	.	.	.	.	.	.	.
chr1	17087365	17087365	C	G	exonic	NM_001271733	.	synonymous SNV	MST1L:NM_001271733:exon3:c.G219C:p.A73A	MST1L	ENSG00000058453,ENSG00000186715	.	.	1p36.13	.	.	Score=0.987113;Name=chr1:16972126	.	.	.	.	.	.	.	rs2446556	.	ID=COSM4595001,COSM4595002;OCCURENCE=1(upper_aerodigestive_tract)	0.5517	0.5351	0.6034	0.5407	0.5508	0.5442	0.5563	0.5623	.	.	.	.	.	.	.	.	.	.	.	.	.	.
chr1	17087465	17087465	G	A	exonic	NM_001271733	.	nonsynonymous SNV	MST1L:NM_001271733:exon2:c.C200T:p.P67L	MST1L	ENSG00000058453,ENSG00000186715	.	.	1p36.13	.	.	Score=0.987113;Name=chr1:16972126	.	.	.	.	.	.	.	rs11260924	.	ID=COSM4590753,COSM4590752;OCCURENCE=2(prostate),22(upper_aerodigestive_tract),1(pancreas)	0.4670	0.4834	0.4812	0.4922	0.4740	0.4570	0.4554	0.4709	.	.	.	.	.	.	.	.	.	.	.	.	.	.
chr1	17248532	17248532	A	G	exonic	NM_014675	.	nonsynonymous SNV	CROCC:NM_014675:exon1:c.A19G:p.R7G	CROCC	ENSG00000058453	.	.	1p36.13	.	.	Score=0.937043;Name=chr1:16800937	.	1	1	1	1	1	1	rs6586566	.	ID=COSM4590191;OCCURENCE=23(upper_aerodigestive_tract)	0.9998	1	1	1	1	0.9997	1	0.9997	.	.	.	.	.	.	.	.	.	.	.	.	.	.
chr1	17270653	17270653	C	T	exonic	NM_014675	.	nonsynonymous SNV	CROCC:NM_014675:exon14:c.C1867T:p.R623W	CROCC	.	.	Score=764;Name=V$TAXCREB_02	1p36.13	.	.	Score=0.938224;Name=chr1:16945458	.	.	.	.	.	.	.	rs202137386	.	.	0.0147	0.1032	0.0125	0	0	0.0064	0.0161	0.0001	0.0176	.	D;0.028	D;0.991	B;0.409	.;.	N;0.769	M;2.42	T;2.72	T;-1.096	0.595	0.038	0.001	0.009
chr1	17281235	17281235	G	A	exonic	NM_014675	.	nonsynonymous SNV	CROCC:NM_014675:exon23:c.G3328A:p.V1110M	CROCC	.	.	Score=864;Name=V$GR_Q6	1p36.13	.	.	.	.	0.001	0.0112	0.0477	0.0953	0.0159	0.0393371	rs41272737	.	ID=COSM3750604;OCCURENCE=1(large_intestine)	0.0736	0.1263	0.0644	0.0014	0.1145	0.1021	0.0867	0.0315	0.0562	.	T;0.101	B;0.062	B;0.024	.;.	N;1.000	N;0	T;0.66	T;-1.052	-0.190	0.007	0.000	0.151
chr1	17287301	17287301	A	G	exonic	NM_014675	.	nonsynonymous SNV	CROCC:NM_014675:exon27:c.A4081G:p.T1361A	CROCC	.	.	.	1p36.13	.	.	.	CpG: 48	0.001	0.0225	0.0487	0.1838	0.0245	0.0662939	rs76576326	.	.	0.0647	0.2129	0.0303	0.0008	0.0510	0.0735	0.0474	0.0372	0.0678	.	T;1.0	B;0.0	B;0.0	.;.	P;1.000	N;0	T;-1.12	T;-1.052	-0.173	0.034	0.005	0.190
chr1	17292223	17292223	G	A	exonic	NM_014675	.	nonsynonymous SNV	CROCC:NM_014675:exon28:c.G4411A:p.G1471R	CROCC	.	.	Score=867;Name=V$STAT5A_01	1p36.13	.	.	.	.	0.001	0.0225	0.0497	0.0787	0.0159	0.0375399	rs78888579	.	.	0.0391	0.0708	0.0178	0.0002	0.0318	0.0454	0.0370	0.0322	0.0559	.	T;0.573	D;0.999	P;0.82	.;.	N;1	N;0	T;0.91	T;-1.099	1.304	0.084	0.780	0.002
chr1	17292924	17292924	G	A	exonic	NM_014675	.	nonsynonymous SNV	CROCC:NM_014675:exon30:c.G4718A:p.R1573Q	CROCC	.	.	Score=830;Name=V$PAX5_01	1p36.13	.	.	.	CpG: 19	.	.	.	0.0303	0.0029	0.00838658	rs114546248	.	.	0.0071	0.0413	0.0031	0	0	0.0044	0.0079	0.0002	0.0073	.	D;0.008	D;0.999	D;0.919	.;.	D;0.836	N;0	T;0.46	T;-0.706	0.944	1.035	0.998	0.268
chr1	17295679	17295679	T	C	exonic	NM_014675	.	synonymous SNV	CROCC:NM_014675:exon32:c.T5145C:p.A1715A	CROCC	.	.	Score=743;Name=V$HOX13_01	1p36.13	.	.	.	.	0.9663	0.907	0.8907	0.9947	0.9496	0.944688	rs4920574	.	ID=COSM4143042;OCCURENCE=1(thyroid)	0.9155	0.9821	0.9612	0.9653	0.9146	0.8959	0.9308	0.8955	0.9264	.	.	.	.	.	.	.	.	.	.	.	.	.
chr1	17295764	17295764	A	G	exonic	NM_014675	.	nonsynonymous SNV	CROCC:NM_014675:exon32:c.A5230G:p.S1744G	CROCC	.	.	.	1p36.13	.	.	.	.	0.001	0.0123	0.0507	0.2867	0.0403	0.0940495	rs56278097	.	.	0.0546	0.2430	0.0241	0.0002	0.0362	0.0479	0.0556	0.0245	0.1071	.	T;0.214	P;0.672	P;0.483	.;.	P;0.318	M;2.115	T;2.77	T;-0.945	0.980	1.140	0.013	0.998
chr1	17301425	17301425	C	T	exonic	NM_001135247;NM_001135248;NM_002403;NM_017459	.	nonsynonymous SNV	MFAP2:NM_001135247:exon9:c.G539A:p.G180E,MFAP2:NM_001135248:exon9:c.G539A:p.G180E,MFAP2:NM_002403:exon9:c.G542A:p.G181E,MFAP2:NM_017459:exon9:c.G542A:p.G181E	MFAP2	ENSG00000117122	.	Score=727;Name=V$LUN1_01	1p36.13	.	.	Score=0.999258;Name=chr1:246981308	.	.	.	.	0.003	.	0.000798722	rs578152119	.	.	0.0004	0.0023	0	0	0	0	0	0	.	.	D;0.0	D;1.0	D;1.0	D;0.000	D;1	L;1.1	.;.	T;-0.529	6.854	0.807	1.000	0.990
chr1	17301780	17301780	A	G	exonic	NM_001135247;NM_001135248;NM_002403;NM_017459	.	synonymous SNV	MFAP2:NM_001135247:exon8:c.T429C:p.H143H,MFAP2:NM_001135248:exon8:c.T429C:p.H143H,MFAP2:NM_002403:exon8:c.T432C:p.H144H,MFAP2:NM_017459:exon8:c.T432C:p.H144H	MFAP2	ENSG00000117122	.	.	1p36.13	.	.	.	.	0.2401	0.4131	0.4861	0.4743	0.4582	0.415335	rs761422	.	ID=COSM4417131;OCCURENCE=1(haematopoietic_and_lymphoid_tissue),1(biliary_tract)	0.4427	0.4557	0.4797	0.2560	0.3895	0.4635	0.4473	0.4425	0.4656	.	.	.	.	.	.	.	.	.	.	.	.	.
chr1	17312743	17312743	C	T	exonic	NM_001141973;NM_001141974;NM_022089	.	nonsynonymous SNV	ATP13A2:NM_001141974:exon27:c.G3214A:p.A1072T	ATP13A2	ENSG00000226526,ENSG00000159363	.	.	1p36.13	.	.	.	.	0.246	0.3998	0.5099	0.1445	0.4553	0.33127	rs3170740	CLINSIG=Benign|Benign;CLNDBN=not_specified|Parkinson_disease_9;CLNACC=RCV000116444.3|RCV000336632.1;CLNDSDB=MedGen|MedGen:OMIM:Orphanet;CLNDSDBID=CN169374|C1847640:606693:ORPHA306674	ID=COSM3750606,COSM3750607;OCCURENCE=1(thyroid),2(large_intestine)	0.5065	0.2451	0.5477	0.3343	0.5603	0.5549	0.5181	0.4875	0.4213	.	T;0.988	B;0.001	B;0.001	.;.	P;1	.;.	D;-3.3	T;-1.033	-2.774	-1.290	0.001	0.016
chr1	17313343	17313343	G	A	exonic	NM_001141973;NM_001141974;NM_022089	.	synonymous SNV	ATP13A2:NM_001141974:exon26:c.C3060T:p.A1020A,ATP13A2:NM_001141973:exon27:c.C3177T:p.A1059A,ATP13A2:NM_022089:exon27:c.C3192T:p.A1064A	ATP13A2	ENSG00000226526,ENSG00000159363	.	Score=880;Name=V$AP4_01	1p36.13	.	.	.	.	0.2599	0.4325	0.5089	0.1369	0.4568	0.338458	rs9435659	CLINSIG=Benign|Benign;CLNDBN=not_specified|Parkinson_disease_9;CLNACC=RCV000116442.2|RCV000309613.1;CLNDSDB=MedGen|MedGen:OMIM:Orphanet;CLNDSDBID=CN169374|C1847640:606693:ORPHA306674	ID=COSM3747591,COSM3747592;OCCURENCE=1(large_intestine),3(liver),1(thyroid)	0.4648	0.1973	0.4806	0.2930	0.4935	0.5210	0.4736	0.4700	0.4164	.	.	.	.	.	.	.	.	.	.	.	.	.
chr1	17313654	17313654	C	T	exonic	NM_001141973;NM_001141974;NM_022089	.	synonymous SNV	ATP13A2:NM_001141974:exon25:c.G2838A:p.V946V,ATP13A2:NM_001141973:exon26:c.G2955A:p.V985V,ATP13A2:NM_022089:exon26:c.G2970A:p.V990V	ATP13A2	ENSG00000226526,ENSG00000159363	.	.	1p36.13	.	.	.	.	0.252	0.4346	0.508	0.171	0.4582	0.346246	rs761421	CLINSIG=Benign|Benign;CLNDBN=not_specified|Parkinson_disease_9;CLNACC=RCV000116439.2|RCV000360410.1;CLNDSDB=MedGen|MedGen:OMIM:Orphanet;CLNDSDBID=CN169374|C1847640:606693:ORPHA306674	ID=COSM3750609,COSM3750608;OCCURENCE=1(thyroid),1(large_intestine)	0.4639	0.2236	0.4803	0.2894	0.4831	0.5174	0.4693	0.4688	0.4256	.	.	.	.	.	.	.	.	.	.	.	.	.
chr1	17314942	17314942	G	A	exonic	NM_001141973;NM_001141974;NM_022089	.	synonymous SNV	ATP13A2:NM_001141974:exon23:c.C2505T:p.G835G,ATP13A2:NM_001141973:exon24:c.C2622T:p.G874G,ATP13A2:NM_022089:exon24:c.C2637T:p.G879G	ATP13A2	ENSG00000226526,ENSG00000159363	.	Score=880;Name=V$ZID_01	1p36.13	.	.	.	.	0.2599	0.4346	0.508	0.1369	0.4568	0.338658	rs9435662	CLINSIG=Benign|Benign;CLNDBN=not_specified|Parkinson_disease_9;CLNACC=RCV000116435.2|RCV000331660.1;CLNDSDB=MedGen|MedGen:OMIM:Orphanet;CLNDSDBID=CN169374|C1847640:606693:ORPHA306674	ID=COSM3750613,COSM3750612;OCCURENCE=1(large_intestine),2(haematopoietic_and_lymphoid_tissue)	0.4590	0.1922	0.4754	0.2900	0.4779	0.5152	0.4635	0.4681	0.4154	.	.	.	.	.	.	.	.	.	.	.	.	.
chr1	17319011	17319011	G	A	exonic	NM_001141973;NM_001141974;NM_022089	.	synonymous SNV	ATP13A2:NM_001141973:exon17:c.C1800T:p.P600P,ATP13A2:NM_001141974:exon17:c.C1800T:p.P600P,ATP13A2:NM_022089:exon17:c.C1815T:p.P605P	ATP13A2	ENSG00000226526,ENSG00000159363	.	.	1p36.13	.	.	.	.	0.2589	0.4663	0.6153	0.4145	0.5216	0.448482	rs2076603	CLINSIG=Benign|Benign;CLNDBN=not_specified|Parkinson_disease_9;CLNACC=RCV000116434.2|RCV000299686.1;CLNDSDB=MedGen|MedGen:OMIM:Orphanet;CLNDSDBID=CN169374|C1847640:606693:ORPHA306674	ID=COSM3997075,COSM3997076;OCCURENCE=2(haematopoietic_and_lymphoid_tissue)	0.5540	0.4426	0.5381	0.2867	0.5433	0.6189	0.5640	0.5165	0.5693	.	.	.	.	.	.	.	.	.	.	.	.	.
chr1	17380497	17380497	G	T	exonic	NM_003000	.	synonymous SNV	SDHB:NM_003000:exon1:c.C18A:p.A6A	SDHB	ENSG00000117118	.	.	1p36.13	.	.	.	CpG: 31	0.996	0.9918	0.9722	0.8797	0.9769	0.957069	rs2746462	CLINSIG=Benign|Benign|Benign|Benign;CLNDBN=not_specified|Hereditary_cancer-predisposing_syndrome|Paraganglioma_and_gastric_stromal_sarcoma|Pheochromocytoma;CLNACC=RCV000037717.7|RCV000162442.1|RCV000262815.1|RCV000329603.1;CLNDSDB=MedGen|MedGen:SNOMED_CT|MedGen:OMIM:Orphanet|MedGen:OMIM;CLNDSDBID=CN169374|C0027672:699346009|C1847319:606864:ORPHA97286|C0031511:171300	.	0.9721	0.9100	0.9875	0.9986	0.9812	0.9701	0.9789	0.9878	0.9515	.	.	.	.	.	.	.	.	.	.	.	.	.
chr1	17396703	17396703	T	C	exonic	NM_007365	.	synonymous SNV	PADI2:NM_007365:exon15:c.A1644G:p.L548L	PADI2	ENSG00000117115	.	Score=772;Name=V$MYOGNF1_01	1p36.13	.	.	.	.	0.3929	0.4663	0.5905	0.3094	0.536	0.444688	rs2076595	.	ID=COSM3750623;OCCURENCE=1(large_intestine),1(haematopoietic_and_lymphoid_tissue),1(breast)	0.5538	0.3768	0.5760	0.4075	0.5738	0.6085	0.5430	0.4979	0.5289	.	.	.	.	.	.	.	.	.	.	.	.	.
chr1	17402255	17402255	C	T	exonic	NM_007365	.	synonymous SNV	PADI2:NM_007365:exon12:c.G1374A:p.A458A	PADI2	ENSG00000117115	.	.	1p36.13	.	.	.	.	0.4028	0.5378	0.6561	0.4834	0.5807	0.525958	rs3818032	.	ID=COSM3750624;OCCURENCE=1(thyroid),1(large_intestine)	0.6133	0.5310	0.6212	0.4127	0.5890	0.6639	0.6233	0.5694	0.6151	.	.	.	.	.	.	.	.	.	.	.	.	.
chr1	17405809	17405809	G	A	exonic	NM_007365	.	synonymous SNV	PADI2:NM_007365:exon11:c.C1260T:p.N420N	PADI2	ENSG00000117115	.	Score=790;Name=V$CMYB_01	1p36.13	.	.	.	.	0.3879	0.4642	0.5726	0.295	0.5259	0.434505	rs2057096	.	ID=COSM3750625,COSM3997079;OCCURENCE=1(large_intestine),1(haematopoietic_and_lymphoid_tissue)	0.5377	0.3526	0.5738	0.4020	0.5455	0.5876	0.5430	0.4944	0.5048	.	.	.	.	.	.	.	.	.	.	.	.	.
chr1	17555508	17555508	G	T	exonic	NM_013358	.	synonymous SNV	PADI1:NM_013358:exon8:c.G891T:p.T297T	PADI1	ENSG00000142623	.	Score=862;Name=V$FAC1_01	1p36.13	.	.	.	.	0.0585	0.2914	0.3539	0.1831	0.1902	0.214457	rs2977234	.	ID=COSM424650;OCCURENCE=1(large_intestine),1(breast)	0.3318	0.2453	0.2376	0.0814	0.3743	0.3750	0.3476	0.3445	0.2831	.	.	.	.	.	.	.	.	.	.	.	.	.
chr1	17557133	17557133	A	C	exonic	NM_013358	.	synonymous SNV	PADI1:NM_013358:exon10:c.A1120C:p.R374R	PADI1	ENSG00000142623	.	.	1p36.13	.	.	.	.	0.372	0.4969	0.4254	0.4024	0.3199	0.407947	rs3003406	.	ID=COSM146420;OCCURENCE=1(stomach)	0.4193	0.4200	0.2639	0.3643	0.4492	0.4336	0.3790	0.4862	0.4125	.	.	.	.	.	.	.	.	.	.	.	.	.
chr1	17668609	17668609	C	T	exonic	NM_012387	.	nonsynonymous SNV	PADI4:NM_012387:exon7:c.C824T:p.S275F	PADI4	ENSG00000159339,ENSG00000269468	.	.	1p36.13	.	.	.	.	0.001	0.0286	0.0577	0.1135	0.0274	0.0511182	rs1748020	.	.	0.0457	0.1014	0.0111	0.0009	0.0572	0.0536	0.0321	0.0227	0.0701	.	D;0.025	P;0.917	P;0.603	N;0.153	P;1	M;2.955	T;2.49	T;-1.097	-0.113	0.848	0.000	0.754
chr1	17928659	17928659	G	A	exonic	NM_001011722;NM_001319837;NM_018125	.	nonsynonymous SNV	ARHGEF10L:NM_001011722:exon4:c.G295A:p.A99T,ARHGEF10L:NM_001319837:exon4:c.G295A:p.A99T,ARHGEF10L:NM_018125:exon5:c.G295A:p.A99T	ARHGEF10L	ENSG00000074964	.	.	1p36.13	.	.	.	.	.	.	0.001	0.0817	0.0043	0.0223642	rs114123617	.	ID=COSM5458295,COSM5458296;OCCURENCE=1(large_intestine)	0.0170	0.1221	0.0094	0	0	0.0011	0.0083	0.0006	0.0252	.	T;0.564	B;0.003	B;0.001	N;0.528	N;1	N;0	T;0.55	T;-1.052	-0.457	-0.642	0.000	0.001
chr1	17944891	17944891	A	C	exonic	NM_001319838;NM_001328124	.	synonymous SNV	ARHGEF10L:NM_001319838:exon1:c.A43C:p.R15R,ARHGEF10L:NM_001328124:exon1:c.A43C:p.R15R	ARHGEF10L	ENSG00000074964	.	.	1p36.13	.	.	.	.	0.0188	0.002	0.001	0.1566	0.0058	0.0465256	rs80051914	.	.	0.0154	0.1402	0.0041	0.0211	0	0.0008	0.0109	0.0035	.	.	.	.	.	.	.	.	.	.	.	.	.	.
chr1	17952477	17952477	T	C	exonic	NM_001011722;NM_001319837;NM_001328124;NM_018125	.	synonymous SNV	ARHGEF10L:NM_001328124:exon6:c.T678C:p.R226R,ARHGEF10L:NM_001011722:exon12:c.T1227C:p.R409R,ARHGEF10L:NM_001319837:exon12:c.T1227C:p.R409R,ARHGEF10L:NM_018125:exon14:c.T1344C:p.R448R	ARHGEF10L	ENSG00000074964	.	.	1p36.13	.	.	.	.	.	.	0.001	0.09	0.0043	0.0245607	rs114120776	.	.	0.0072	0.0768	0.0029	0	0	0.0005	0.0022	0.0002	0.0271	.	.	.	.	.	.	.	.	.	.	.	.	.
chr1	17952531	17952531	A	C	exonic	NM_001011722;NM_001319837;NM_001328124;NM_018125	.	synonymous SNV	ARHGEF10L:NM_001328124:exon6:c.A732C:p.I244I,ARHGEF10L:NM_001011722:exon12:c.A1281C:p.I427I,ARHGEF10L:NM_001319837:exon12:c.A1281C:p.I427I,ARHGEF10L:NM_018125:exon14:c.A1398C:p.I466I	ARHGEF10L	ENSG00000074964	.	.	1p36.13	.	.	.	.	.	.	0.001	0.1664	0.0058	0.0449281	rs725021	.	.	0.0120	0.1322	0.0040	0	0	0.0005	0.0022	0.0002	0.0434	.	.	.	.	.	.	.	.	.	.	.	.	.
chr1	17958944	17958944	T	C	exonic	NM_001011722;NM_001319837;NM_001319838;NM_001328124;NM_018125	.	synonymous SNV	ARHGEF10L:NM_001319838:exon6:c.T837C:p.C279C,ARHGEF10L:NM_001328124:exon8:c.T1047C:p.C349C,ARHGEF10L:NM_001011722:exon14:c.T1596C:p.C532C,ARHGEF10L:NM_001319837:exon14:c.T1596C:p.C532C,ARHGEF10L:NM_018125:exon16:c.T1713C:p.C571C	ARHGEF10L	ENSG00000074964	.	.	1p36.13	.	.	.	.	.	.	0.001	0.093	0.0043	0.0253594	rs79659692	.	.	0.0072	0.0774	0.0028	0	0	0.0005	0.0022	0.0002	0.0273	.	.	.	.	.	.	.	.	.	.	.	.	.
chr1	17964474	17964474	C	T	exonic	NM_001011722;NM_001319837;NM_001319838;NM_001328124;NM_018125	.	synonymous SNV	ARHGEF10L:NM_001319838:exon8:c.C1128T:p.I376I,ARHGEF10L:NM_001328124:exon11:c.C1353T:p.I451I,ARHGEF10L:NM_001319837:exon16:c.C1887T:p.I629I,ARHGEF10L:NM_001011722:exon17:c.C1902T:p.I634I,ARHGEF10L:NM_018125:exon19:c.C2019T:p.I673I	ARHGEF10L	ENSG00000074964	.	.	1p36.13	.	.	.	.	.	.	0.001	0.1944	0.0216	0.0545128	rs16829867	.	.	0.0254	0.2035	0.0154	0	0	0.0013	0.0166	0.0005	0.0517	.	.	.	.	.	.	.	.	.	.	.	.	.
chr1	17981184	17981184	A	C	exonic	NM_001011722;NM_001319837;NM_001319838;NM_001328124;NM_018125	.	synonymous SNV	ARHGEF10L:NM_001319838:exon12:c.A1557C:p.A519A,ARHGEF10L:NM_001328124:exon15:c.A1782C:p.A594A,ARHGEF10L:NM_001319837:exon20:c.A2316C:p.A772A,ARHGEF10L:NM_001011722:exon21:c.A2331C:p.A777A,ARHGEF10L:NM_018125:exon23:c.A2448C:p.A816A	ARHGEF10L	ENSG00000074964	.	.	1p36.13	.	.	.	.	0.1667	0.1115	0.163	0.298	0.17	0.190296	rs35255680	.	ID=COSM3997099,COSM3997101,COSM3997100;OCCURENCE=2(haematopoietic_and_lymphoid_tissue)	0.1748	0.2861	0.1663	0.1765	0.1852	0.1694	0.1542	0.1286	0.2020	.	.	.	.	.	.	.	.	.	.	.	.	.
chr1	17991052	17991052	T	C	exonic	NM_001011722;NM_001319837;NM_001319838;NM_001328124;NM_018125	.	nonsynonymous SNV	ARHGEF10L:NM_001319838:exon15:c.T2080C:p.W694R,ARHGEF10L:NM_001328124:exon18:c.T2305C:p.W769R,ARHGEF10L:NM_001319837:exon23:c.T2839C:p.W947R,ARHGEF10L:NM_001011722:exon24:c.T2854C:p.W952R,ARHGEF10L:NM_018125:exon26:c.T2971C:p.W991R	ARHGEF10L	ENSG00000074964	.	.	1p36.13	.	.	.	.	1	1	1	0.9992	1	0.9998	rs6695710	.	ID=COSM4143084,COSM4143083,COSM4143082;OCCURENCE=1(thyroid)	1.0000	0.9995	1	1	1	1	1	1	0.9998	.	.	.	.	.	.	.	.	.	.	.	.	.
chr1	18149510	18149510	G	T	exonic	NM_030812	.	nonsynonymous SNV	ACTL8:NM_030812:exon2:c.G7T:p.A3S	ACTL8	ENSG00000117148	.	.	1p36.13	.	.	.	.	0.4315	0.2485	0.4374	0.143	0.3228	0.305711	rs694214	.	ID=COSM3746686;OCCURENCE=1(haematopoietic_and_lymphoid_tissue),1(liver)	0.3921	0.2029	0.3192	0.4187	0.5284	0.4430	0.4066	0.2816	0.3476	.	T;0.164	B;0.004	B;0.008	N;0.426	P;1	N;-0.2	D;-3.46	T;-1.017	0.210	-0.465	0.000	0.052
chr1	18149566	18149566	C	A	exonic	NM_030812	.	synonymous SNV	ACTL8:NM_030812:exon2:c.C63A:p.G21G	ACTL8	ENSG00000117148	.	.	1p36.13	.	.	.	.	0.6865	0.4315	0.4732	0.3215	0.5807	0.482827	rs2296035	.	ID=COSM3746687;OCCURENCE=1(liver),1(haematopoietic_and_lymphoid_tissue)	0.4969	0.3488	0.6865	0.6575	0.5808	0.4792	0.4912	0.4116	0.4220	.	.	.	.	.	.	.	.	.	.	.	.	.
chr1	18703476	18703476	C	T	exonic	NM_032880	.	synonymous SNV	IGSF21:NM_032880:exon8:c.C1284T:p.L428L	IGSF21	ENSG00000117154	.	.	1p36.13	.	.	.	CpG: 21	.	.	0.001	0.0234	0.0072	0.00738818	rs74056452	.	.	0.0021	0.0215	0.0010	0	0	0.0002	0	0	0.0071	.	.	.	.	.	.	.	.	.	.	.	.	.
chr1	18808154	18808154	C	T	exonic	NM_152375	.	nonsynonymous SNV	KLHDC7A:NM_152375:exon1:c.C679T:p.R227C	KLHDC7A	ENSG00000179023	.	.	1p36.13	.	.	.	.	.	.	0.001	0.0598	0.0072	0.0169728	rs78352167	.	.	0.0050	0.0550	0.0015	0.0001	0	6.016e-05	0.0066	6.056e-05	0.0174	.	D;0.012	B;0.013	B;0.001	U;0.227	N;1	L;0.895	T;-0.79	T;-0.957	1.075	0.892	0.001	0.252
chr1	18808292	18808292	C	A	exonic	NM_152375	.	nonsynonymous SNV	KLHDC7A:NM_152375:exon1:c.C817A:p.H273N	KLHDC7A	ENSG00000179023	.	.	1p36.13	.	.	.	.	0.8958	0.4847	0.6113	0.6604	0.7277	0.672923	rs2992753	.	.	0.6539	0.6651	0.8149	0.8996	0.6345	0.6310	0.6582	0.5053	0.6410	.	T;1.0	B;0.0	B;0.0	N;0.182	P;1	N;-2.135	T;-0.31	T;-0.948	3.380	0.125	0.918	0.947
chr1	18808465	18808465	T	A	exonic	NM_152375	.	synonymous SNV	KLHDC7A:NM_152375:exon1:c.T990A:p.A330A	KLHDC7A	ENSG00000179023	.	.	1p36.13	.	.	.	.	0.8948	0.4836	0.6113	0.6611	0.7277	0.672724	rs3007718	.	ID=COSM3722302;OCCURENCE=1(upper_aerodigestive_tract)	0.6557	0.6701	0.8170	0.8988	0.6397	0.6324	0.6540	0.5058	0.6403	.	.	.	.	.	.	.	.	.	.	.	.	.
chr1	18808526	18808526	A	C	exonic	NM_152375	.	nonsynonymous SNV	KLHDC7A:NM_152375:exon1:c.A1051C:p.T351P	KLHDC7A	ENSG00000179023	.	.	1p36.13	.	.	.	.	0.8948	0.4836	0.6113	0.6611	0.7277	0.672724	rs2992752	.	ID=COSM424852;OCCURENCE=4(large_intestine)	0.6552	0.6690	0.8169	0.8983	0.6390	0.6318	0.6519	0.5065	0.6410	.	T;1.0	B;0.0	B;0.0	N;0.496	P;1	N;-2.005	T;-0.57	T;-0.969	-0.725	-0.975	0.000	0.000
chr1	18809047	18809047	G	A	exonic	NM_152375	.	nonsynonymous SNV	KLHDC7A:NM_152375:exon1:c.G1572A:p.M524I	KLHDC7A	ENSG00000179023	.	.	1p36.13	.	.	.	CpG: 81	.	.	0.001	0.0598	0.0072	0.0169728	rs116768119	.	.	0.0048	0.0587	0.0015	0	0	6.286e-05	0.0069	6.116e-05	0.0166	.	T;0.324	B;0.007	B;0.008	N;0.003	N;1.000	N;0.695	T;-0.21	T;-1.079	0.847	0.143	1.000	0.524
chr1	18809717	18809717	A	G	exonic	NM_152375	.	nonsynonymous SNV	KLHDC7A:NM_152375:exon1:c.A2242G:p.K748E	KLHDC7A	ENSG00000179023	.	.	1p36.13	.	.	.	.	.	.	0.001	0.0567	0.0072	0.0161741	rs116548488	.	.	0.0047	0.0527	0.0013	0	0	6.023e-05	0.0067	6.056e-05	0.0161	.	T;0.437	B;0.002	B;0.003	N;0.206	N;1	N;0.29	T;2.35	T;-0.983	0.053	0.234	0.000	0.041
chr1	19027239	19027239	A	G	exonic	NM_001135254;NM_002584;NM_013945	.	synonymous SNV	PAX7:NM_001135254:exon6:c.A879G:p.P293P,PAX7:NM_002584:exon6:c.A879G:p.P293P,PAX7:NM_013945:exon6:c.A873G:p.P291P	PAX7	ENSG00000009709	.	Score=958;Name=V$IK2_01	1p36.13	.	.	.	.	0.6042	0.4703	0.2575	0.643	0.3876	0.488618	rs2743201	.	ID=COSM1473185,COSM424864;OCCURENCE=1(thyroid)	0.3747	0.5985	0.4885	0.6047	0.3237	0.2850	0.4002	0.4080	0.3721	.	.	.	.	.	.	.	.	.	.	.	.	.
chr1	19186129	19186129	G	C	exonic	NM_152232	.	nonsynonymous SNV	TAS1R2:NM_152232:exon1:c.C26G:p.S9C	TAS1R2	ENSG00000179002,ENSG00000255275	.	.	1p36.13	.	.	.	.	0.7748	0.7751	0.7833	0.8207	0.8415	0.797923	rs9701796	.	ID=COSM3746703;OCCURENCE=1(thyroid),1(liver)	0.7804	0.8181	0.8332	0.7517	0.7009	0.7755	0.75	0.7880	0.7926	.	T;1.0	B;0.0	B;0.0	.;.	P;1	N;-2.675	D;-2.47	T;-0.963	-0.020	-0.478	0.000	0.004
chr1	19201956	19201956	A	G	exonic	NM_001161504;NM_001319218;NM_003748;NM_170726	.	synonymous SNV	ALDH4A1:NM_001319218:exon12:c.T1227C:p.D409D,ALDH4A1:NM_001161504:exon13:c.T1200C:p.D400D,ALDH4A1:NM_003748:exon13:c.T1380C:p.D460D,ALDH4A1:NM_170726:exon13:c.T1380C:p.D460D	ALDH4A1	ENSG00000255275,ENSG00000159423	.	Score=749;Name=V$STAT5A_02	1p36.13	.	.	.	.	0.7063	0.7587	0.7386	0.705	0.8112	0.73722	rs2230708	CLINSIG=Benign;CLNDBN=Hyperprolinemia;CLNACC=RCV000316598.1;CLNDSDB=.;CLNDSDBID=.	.	0.7298	0.6894	0.8260	0.7163	0.6986	0.7175	0.7208	0.7575	0.7022	.	.	.	.	.	.	.	.	.	.	.	.	.
chr1	19202896	19202896	G	A	exonic	NM_001161504;NM_003748;NM_170726	.	synonymous SNV	ALDH4A1:NM_001161504:exon12:c.C1071T:p.A357A,ALDH4A1:NM_003748:exon12:c.C1251T:p.A417A,ALDH4A1:NM_170726:exon12:c.C1251T:p.A417A	ALDH4A1	ENSG00000255275,ENSG00000159423	.	Score=769;Name=V$MYOGNF1_01	1p36.13	.	.	.	.	0.6002	0.4857	0.4453	0.4569	0.6513	0.515974	rs2230707	CLINSIG=Likely benign;CLNDBN=Hyperprolinemia;CLNACC=RCV000295896.1;CLNDSDB=.;CLNDSDBID=.	ID=COSM4143136,COSM4143135;OCCURENCE=1(thyroid),1(large_intestine)	0.5069	0.4468	0.7109	0.6211	0.4430	0.4738	0.5056	0.5007	0.4547	.	.	.	.	.	.	.	.	.	.	.	.	.
chr1	19202917	19202917	T	C	exonic	NM_001161504;NM_003748;NM_170726	.	synonymous SNV	ALDH4A1:NM_001161504:exon12:c.A1050G:p.S350S,ALDH4A1:NM_003748:exon12:c.A1230G:p.S410S,ALDH4A1:NM_170726:exon12:c.A1230G:p.S410S	ALDH4A1	ENSG00000255275,ENSG00000159423	.	.	1p36.13	.	.	.	.	0.7063	0.7382	0.7137	0.4728	0.768	0.660942	rs7550938	CLINSIG=Benign;CLNDBN=Hyperprolinemia;CLNACC=RCV000350845.1;CLNDSDB=.;CLNDSDBID=.	ID=COSM1337325,COSM1337326;OCCURENCE=1(upper_aerodigestive_tract),1(large_intestine),1(thyroid)	0.7024	0.5050	0.8090	0.7275	0.6789	0.7011	0.6974	0.7487	0.6230	.	.	.	.	.	.	.	.	.	.	.	.	.
chr1	19202926	19202926	T	C	exonic	NM_001161504;NM_003748;NM_170726	.	synonymous SNV	ALDH4A1:NM_001161504:exon12:c.A1041G:p.A347A,ALDH4A1:NM_003748:exon12:c.A1221G:p.A407A,ALDH4A1:NM_170726:exon12:c.A1221G:p.A407A	ALDH4A1	ENSG00000255275,ENSG00000159423	.	.	1p36.13	.	.	.	.	0.7044	0.7382	0.7117	0.4728	0.768	0.660144	rs2230706	CLINSIG=Benign;CLNDBN=Hyperprolinemia;CLNACC=RCV000397654.1;CLNDSDB=.;CLNDSDBID=.	ID=COSM1337328,COSM1337327;OCCURENCE=1(thyroid),1(kidney)	0.7061	0.5095	0.8123	0.7310	0.6821	0.7043	0.6975	0.7509	0.6213	.	.	.	.	.	.	.	.	.	.	.	.	.
chr1	19203997	19203997	C	G	exonic	NM_001161504;NM_001319218;NM_003748;NM_170726	.	synonymous SNV	ALDH4A1:NM_001161504:exon10:c.G870C:p.A290A,ALDH4A1:NM_001319218:exon10:c.G1050C:p.A350A,ALDH4A1:NM_003748:exon10:c.G1050C:p.A350A,ALDH4A1:NM_170726:exon10:c.G1050C:p.A350A	ALDH4A1	ENSG00000255275,ENSG00000159423	.	Score=847;Name=V$AHRARNT_01	1p36.13	.	.	.	CpG: 37	0.4683	0.5573	0.7117	0.733	0.7363	0.641573	rs2230705	CLINSIG=Benign;CLNDBN=Hyperprolinemia;CLNACC=RCV000267887.1;CLNDSDB=.;CLNDSDBID=.	ID=COSM424869,COSM1473186;OCCURENCE=2(thyroid),1(breast),1(large_intestine)	0.7072	0.7378	0.7631	0.5004	0.8077	0.7353	0.7132	0.6051	0.7115	.	.	.	.	.	.	.	.	.	.	.	.	.
chr1	19208316	19208316	G	A	exonic	NM_001161504;NM_001319218;NM_003748;NM_170726	.	synonymous SNV	ALDH4A1:NM_001161504:exon8:c.C564T:p.I188I,ALDH4A1:NM_001319218:exon8:c.C744T:p.I248I,ALDH4A1:NM_003748:exon8:c.C744T:p.I248I,ALDH4A1:NM_170726:exon8:c.C744T:p.I248I	ALDH4A1	ENSG00000255275,ENSG00000159423	.	.	1p36.13	.	.	.	.	.	.	.	0.0696	0.0101	0.0197684	rs60427141	.	.	0.0055	0.0599	0.0027	0	0	0.0002	0.0034	0.0001	0.0205	.	.	.	.	.	.	.	.	.	.	.	.	.
chr1	19411129	19411129	A	G	exonic	NM_020765	.	synonymous SNV	UBR4:NM_020765:exon102:c.T14877C:p.H4959H	UBR4	ENSG00000127481	.	.	1p36.13	.	.	.	.	0.8105	0.5685	0.6074	0.8366	0.7349	0.71885	rs1043905	.	ID=COSM5827644,COSM3750714,COSM3750713,COSM4783669;OCCURENCE=1(large_intestine)	0.6447	0.8051	0.8129	0.8122	0.5252	0.6036	0.5773	0.5557	0.6715	.	.	.	.	.	.	.	.	.	.	.	.	.
chr1	19413261	19413261	T	A	exonic	NM_020765	.	nonsynonymous SNV	UBR4:NM_020765:exon100:c.A14599T:p.M4867L	UBR4	ENSG00000127481	.	.	1p36.13	.	.	.	.	0.7589	0.4857	0.5785	0.5408	0.6844	0.601438	rs12584	.	ID=COSM5827646,COSM4783674,COSM3750716,COSM3750715;OCCURENCE=1(thyroid),1(large_intestine)	0.5830	0.5470	0.7738	0.7618	0.5058	0.5674	0.5365	0.4748	0.5599	.	T;0.163	B;0.0	B;0.0	N;0.001	P;0.751	N;-0.345	T;1.64	T;-1.040	2.611	0.964	1.000	1.000
chr1	19415304	19415304	C	T	exonic	NM_020765	.	synonymous SNV	UBR4:NM_020765:exon98:c.G14379A:p.K4793K	UBR4	ENSG00000127481	.	.	1p36.13	.	.	.	.	0.7589	0.4847	0.5775	0.5091	0.6787	0.591853	rs1043899	.	ID=COSM3750717,COSM4783648,COSM3750718,COSM5827648;OCCURENCE=2(large_intestine)	0.5807	0.5249	0.7729	0.7607	0.5059	0.5671	0.5341	0.4744	0.5526	.	.	.	.	.	.	.	.	.	.	.	.	.
chr1	19433449	19433449	A	G	exonic	NM_020765	.	synonymous SNV	UBR4:NM_020765:exon82:c.T12117C:p.V4039V	UBR4	ENSG00000127481	.	Score=674;Name=V$P53_01	1p36.13	.	.	.	.	0.8105	0.5706	0.6083	0.8366	0.7334	0.719249	rs6426677	.	ID=COSM3750720,COSM5827655,COSM4783664,COSM3750719;OCCURENCE=1(haematopoietic_and_lymphoid_tissue),1(large_intestine)	0.6461	0.8057	0.8138	0.8107	0.5322	0.6048	0.5766	0.5574	0.6718	.	.	.	.	.	.	.	.	.	.	.	.	.
chr1	19447843	19447843	C	G	exonic	NM_020765	.	synonymous SNV	UBR4:NM_020765:exon68:c.G9981C:p.L3327L	UBR4	ENSG00000127481	.	.	1p36.13	.	.	.	.	0.7589	0.4796	0.5775	0.5424	0.6844	0.600439	rs1044010	.	ID=COSM4783706,COSM1337405,COSM5827658,COSM3750721;OCCURENCE=1(large_intestine)	0.5831	0.5492	0.7736	0.7611	0.5056	0.5682	0.5366	0.4715	0.5601	.	.	.	.	.	.	.	.	.	.	.	.	.
chr1	19499560	19499560	T	C	exonic	NM_020765	.	nonsynonymous SNV	UBR4:NM_020765:exon25:c.A3319G:p.T1107A	UBR4	ENSG00000127481	.	.	1p36.13	.	.	.	.	0.0109	0.0307	0.164	0.2814	0.1671	0.138578	rs16862578	.	ID=COSM146428,COSM3927619,COSM4778190,COSM4778191;OCCURENCE=6(prostate),1(stomach)	0.1445	0.2545	0.2150	0.0087	0.1192	0.1586	0.1509	0.0496	0.1929	.	T;0.13	B;0.0	B;0.0	N;0.000	P;0.301	N;0.55	T;0.96	T;-1.025	4.706	1.061	1.000	0.995
chr1	19566881	19566881	C	T	exonic	NM_001271427;NM_001271428;NM_001271429;NM_015047	.	synonymous SNV	EMC1:NM_001271429:exon6:c.G630A:p.E210E,EMC1:NM_001271427:exon7:c.G696A:p.E232E,EMC1:NM_001271428:exon7:c.G696A:p.E232E,EMC1:NM_015047:exon7:c.G696A:p.E232E	EMC1,LOC101927895	ENSG00000230424,ENSG00000127463	.	Score=735;Name=V$MYOGNF1_01	1p36.13	.	.	.	.	0.001	0.0225	0.166	0.1051	0.1455	0.0858626	rs12084825	.	.	0.1278	0.1094	0.1886	0.0010	0.1181	0.1585	0.1347	0.0425	0.1442	.	.	.	.	.	.	.	.	.	.	.	.	.
chr1	19584004	19584004	G	A	exonic	NM_016183	.	synonymous SNV	MRTO4:NM_016183:exon5:c.G330A:p.E110E	MRTO4	ENSG00000053372	.	.	1p36.13	.	.	.	.	0.1012	0.1534	0.2266	0.4932	0.183	0.251398	rs1042380	.	ID=COSM3746704;OCCURENCE=1(liver)	0.2271	0.4665	0.1602	0.1182	0.1536	0.2377	0.1865	0.1689	0.3225	.	.	.	.	.	.	.	.	.	.	.	.	.
chr1	19595194	19595194	A	G	exonic	NM_001348421	.	unknown	UNKNOWN	AKR7L	ENSG00000211454	.	.	1p36.13	.	.	Score=0.919958;Name=chr1:19605102	.	.	0.0102	0.0944	0.3154	0.0778	0.115016	rs75616155	.	ID=COSM3746705;OCCURENCE=1(kidney),1(liver)	0.0868	0.2782	0.0513	0.0007	0.0556	0.0932	0.0796	0.0212	0.1556	.	.;.	P;0.824	P;0.654	D;0.000	P;0.978	.;.	.;.	T;-0.908	8.499	1.028	1.000	0.920
chr1	19600386	19600386	C	T	exonic	NM_001348421	.	unknown	UNKNOWN	AKR7L	ENSG00000211454	.	.	1p36.13	.	.	.	CpG: 72	.	0.0102	0.0944	0.2859	0.0764	0.107029	rs112053480	.	.	0.1080	0.2913	0.0780	0.0013	0.0893	0.1188	0.0996	0.0261	0.1442	.	.	.	.	.	.	.	.	.	.	.	.	.
chr1	19600538	19600538	C	T	exonic	NM_001348421	.	unknown	UNKNOWN	AKR7L	ENSG00000211454	.	.	1p36.13	.	.	.	CpG: 72	.	0.0102	0.0944	0.2867	0.0764	0.107228	rs144376466	.	.	0.0841	0.3522	0.0833	0	0.25	0.1446	0.0593	0.0289	.	.	.;.	P;0.597	B;0.302	U;0.003	P;0.000	.;.	.;.	T;-1.018	3.428	0.642	0.161	0.265
chr1	19609254	19609254	T	C	exonic	NM_012067	.	nonsynonymous SNV	AKR7A3:NM_012067:exon7:c.A967G:p.T323A	AKR7A3	ENSG00000162482	.	.	1p36.13	.	.	Score=0.919958;Name=chr1:19592445	.	0.8413	0.8937	0.8499	0.7451	0.8674	0.83147	rs1738025	.	ID=COSM3746706;OCCURENCE=1(liver)	0.8271	0.7477	0.8380	0.8158	0.8580	0.8246	0.8194	0.8732	0.7973	.	T;1.0	B;0.0	B;0.0	N;0.000	P;1.000	.;.	T;3.73	T;-0.989	3.922	-0.080	0.998	0.189
chr1	19611241	19611241	T	C	exonic	NM_012067	.	nonsynonymous SNV	AKR7A3:NM_012067:exon5:c.A643G:p.N215D	AKR7A3	ENSG00000162482	.	Score=820;Name=V$FREAC2_01	1p36.13	.	.	Score=0.919958;Name=chr1:19592445	.	0.8502	0.8967	0.8579	0.6415	0.8646	0.807708	rs1738023	.	.	0.8247	0.6594	0.8398	0.8202	0.8638	0.8320	0.8194	0.8752	0.7737	.	T;1.0	B;0.0	B;0.001	N;0.000	P;1.000	.;.	T;1.89	T;-0.957	0.857	-0.153	1.000	0.919
chr1	19950062	19950062	T	C	exonic	NM_001032363;NM_001204082;NM_001204083	.	synonymous SNV	MINOS1:NM_001204082:exon2:c.T159C:p.H53H,MINOS1:NM_001032363:exon3:c.T207C:p.H69H,MINOS1:NM_001204083:exon3:c.T207C:p.H69H	MINOS1,MINOS1-NBL1	ENSG00000270136,ENSG00000173436	.	Score=841;Name=V$BRN2_01	1p36.13	.	.	.	.	0.1419	0.2853	0.2346	0.705	0.2032	0.345647	rs1737428	.	ID=COSM3997128;OCCURENCE=1(haematopoietic_and_lymphoid_tissue)	0.2465	0.6529	0.1507	0.1741	0.2516	0.2090	0.2104	0.2473	0.3540	.	.	.	.	.	.	.	.	.	.	.	.	.
chr1	19952064	19952064	C	T	exonic	NM_001204083	.	nonsynonymous SNV	MINOS1:NM_001204083:exon4:c.C401T:p.S134L	MINOS1,MINOS1-NBL1	ENSG00000270136,ENSG00000173436	.	.	1p36.13	.	.	.	.	.	0.001	0.001	0.4342	0.0389	0.120407	rs2745233	.	.	0.0066	0.3298	0.0109	0	.	0.0007	0.0085	0.0007	.	.	.	.	.	.	.	.	.	.	.	.	.	.
chr1	19992954	19992954	G	A	exonic	NM_000871	.	synonymous SNV	HTR6:NM_000871:exon1:c.G708A:p.T236T	HTR6	ENSG00000158748	.	.	1p36.13	.	.	.	.	.	.	.	0.0234	0.0029	0.00658946	rs61285556	.	.	0.0028	0.0352	0.0012	0	0	6.504e-05	0.0017	8.763e-05	0.0086	.	.	.	.	.	.	.	.	.	.	.	.	.
chr1	20141283	20141283	C	T	exonic	NM_019062	.	synonymous SNV	RNF186:NM_019062:exon1:c.G312A:p.A104A	RNF186	ENSG00000178828,ENSG00000235434	.	.	1p36.13	.	.	.	.	0.1776	0.1708	0.0497	0.1346	0.268	0.151757	rs1541184	.	ID=COSM3997142;OCCURENCE=2(haematopoietic_and_lymphoid_tissue)	0.1112	0.1152	0.3701	0.1846	0.0769	0.0467	0.1194	0.1606	0.0647	.	.	.	.	.	.	.	.	.	.	.	.	.
chr1	20141528	20141528	C	T	exonic	NM_019062	.	nonsynonymous SNV	RNF186:NM_019062:exon1:c.G67A:p.A23T	RNF186	ENSG00000178828,ENSG00000235434	.	.	1p36.13	.	.	.	.	0.3323	0.2802	0.2416	0.2511	0.3761	0.288538	rs1541185	.	ID=COSM3750763;OCCURENCE=1(haematopoietic_and_lymphoid_tissue),1(large_intestine)	0.2846	0.2287	0.4817	0.3340	0.3100	0.2481	0.2796	0.2895	0.2364	.	T;0.112	B;0.341	B;0.024	N;0.747	P;1	N;0.625	T;1.52	T;-0.969	-0.204	-1.607	0.009	0.000
chr1	20442054	20442054	T	C	exonic	NM_012400	.	nonsynonymous SNV	PLA2G2D:NM_012400:exon3:c.A238G:p.S80G	PLA2G2D	ENSG00000117215	.	.	1p36.12	.	.	.	.	0.7569	0.7485	0.5934	0.966	0.6974	0.769369	rs584367	.	ID=COSM3750787;OCCURENCE=1(thyroid),1(large_intestine)	0.6607	0.9161	0.6828	0.7723	0.5920	0.5855	0.6498	0.7579	0.6909	.	T;0.864	B;0.0	B;0.0	N;0.017	P;1	N;0.105	T;1.68	T;-0.975	-1.315	-2.592	0.000	0.000
chr1	20662938	20662938	A	G	exonic	NM_001039500	.	nonsynonymous SNV	VWA5B1:NM_001039500:exon13:c.A1901G:p.K634R	VWA5B1	ENSG00000158816	.	.	1p36.12	.	.	.	.	0.3601	0.2321	0.172	0.1641	0.2046	0.224042	rs10916769	.	ID=COSM3984661,COSM3984659,COSM3984660;OCCURENCE=1(kidney),1(thyroid)	0.2499	0.1840	0.2380	0.3641	0.2966	0.2072	0.2593	0.3179	0.1840	.	T;0.259	B;0.013	B;0.003	N;0.958	P;1	L;1.39	T;2.53	T;-0.902	0.106	1.076	0.000	0.270
chr1	20671961	20671961	G	A	exonic	NM_001039500	.	nonsynonymous SNV	VWA5B1:NM_001039500:exon17:c.G2639A:p.R880H	VWA5B1	ENSG00000158816	.	.	1p36.12	.	.	.	.	0.3532	0.2781	0.3181	0.2443	0.3458	0.301717	rs11582960	.	ID=COSM1338396,COSM4143279;OCCURENCE=1(thyroid),1(breast)	0.3097	0.2673	0.3589	0.3405	0.3233	0.3162	0.3534	0.3051	0.3062	.	D;0.007	D;1.0	D;0.991	D;0.000	P;0.070	M;2.55	T;3.01	T;-0.900	5.958	0.988	1.000	0.985
chr1	20680718	20680718	G	A	exonic	NM_001039500	.	nonsynonymous SNV	VWA5B1:NM_001039500:exon22:c.G3610A:p.E1204K	VWA5B1	ENSG00000158816	.	.	1p36.12	.	.	.	.	0.2887	0.2382	0.2237	0.208	0.1801	0.229433	rs2072751	.	ID=COSM4143281;OCCURENCE=1(thyroid),7(upper_aerodigestive_tract)	0.2516	0.2293	0.2263	0.2903	0.2308	0.2478	0.2560	0.2577	.	.	T;0.267	P;0.94	B;0.187	N;0.000	P;0.764	M;2.015	T;1.41	T;-0.936	4.801	0.131	1.000	0.848
chr1	20879817	20879817	C	T	exonic	NM_207334	.	synonymous SNV	FAM43B:NM_207334:exon1:c.C351T:p.H117H	FAM43B	ENSG00000183114	.	Score=963;Name=V$GATA2_01	1p36.12	.	.	.	CpG: 188	.	.	.	0.0159	0.0014	0.00439297	rs201620424	.	.	0.0010	0.0130	0.0008	0	0	0.0001	0	0	0.0019	.	.	.	.	.	.	.	.	.	.	.	.	.
chr1	20945055	20945055	C	T	exonic	NM_001785	.	synonymous SNV	CDA:NM_001785:exon4:c.C435T:p.T145T	CDA	ENSG00000158825	.	.	1p36.12	.	.	.	.	0.244	0.272	0.3231	0.379	0.317	0.311102	rs1048977	.	ID=COSM146436;OCCURENCE=1(haematopoietic_and_lymphoid_tissue),1(stomach)	0.3088	0.3883	0.2973	0.2393	0.3271	0.3166	0.2777	0.2660	0.3423	.	.	.	.	.	.	.	.	.	.	.	.	.
chr1	20982631	20982631	G	A	exonic	NM_005216	.	synonymous SNV	DDOST:NM_005216:exon3:c.C366T:p.G122G	DDOST	ENSG00000244038	.	.	1p36.12	.	.	.	.	0.4117	0.4918	0.6292	0.7579	0.5908	0.58726	rs4704	CLINSIG=Benign|Benign;CLNDBN=Parkinson_Disease,_Recessive|Congenital_disorder_of_glycosylation;CLNACC=RCV000367660.1|RCV000372235.1;CLNDSDB=MedGen|MedGen:Orphanet:SNOMED_CT;CLNDSDBID=CN239372|C0282577:ORPHA137:238049009	ID=COSM4143296;OCCURENCE=1(oesophagus),1(thyroid)	0.5844	0.7323	0.5532	0.3939	0.6314	0.6033	0.5683	0.5183	0.6502	.	.	.	.	.	.	.	.	.	.	.	.	.
chr1	20987873	20987873	G	C	exonic	NM_005216	.	nonsynonymous SNV	DDOST:NM_005216:exon1:c.C22G:p.R8G	DDOST	ENSG00000244038	.	Score=894;Name=V$E47_02	1p36.12	.	.	.	CpG: 61	1	1	0.999	0.9017	0.9942	0.973043	rs537816	.	ID=COSM3750850;OCCURENCE=1(large_intestine)	0.9925	0.9175	0.9950	1	1	0.9996	0.9940	1	0.9746	.	T;1.0	B;0.0	B;0.0	N;0.000	P;1	N;0	T;0.72	T;-0.922	-0.184	0.067	0.000	0.148
chr1	20992819	20992819	G	C	exonic	NM_001122819;NM_001287212;NM_020816	.	nonsynonymous SNV	KIF17:NM_001122819:exon14:c.C2796G:p.D932E,KIF17:NM_001287212:exon14:c.C2499G:p.D833E,KIF17:NM_020816:exon14:c.C2799G:p.D933E	KIF17	ENSG00000117245	.	.	1p36.12	.	.	.	.	0.5536	0.636	0.8241	0.7572	0.7464	0.704473	rs631357	.	.	0.7523	0.7609	0.7036	0.5474	0.8005	0.8033	0.7797	0.6607	0.7903	.	T;1.0	B;0.0	B;0.0	.;.	P;1.000	N;-1.735	T;-0.02	T;-0.942	0.989	-0.240	1.000	0.984
chr1	21011346	21011346	A	G	exonic	NM_001122819;NM_001287212;NM_020816	.	synonymous SNV	KIF17:NM_001122819:exon10:c.T2187C:p.T729T,KIF17:NM_001287212:exon10:c.T1887C:p.T629T,KIF17:NM_020816:exon10:c.T2187C:p.T729T	KIF17	ENSG00000117245	.	.	1p36.12	.	.	.	.	0.3353	0.1963	0.0855	0.3116	0.1455	0.225439	rs12028811	.	.	0.1860	0.3187	0.1881	0.3818	0.0847	0.1297	0.1658	0.1868	0.1501	.	.	.	.	.	.	.	.	.	.	.	.	.
chr1	21024901	21024901	C	T	exonic	NM_001122819;NM_001287212;NM_020816	.	nonsynonymous SNV	KIF17:NM_001122819:exon6:c.G1204A:p.V402M,KIF17:NM_001287212:exon6:c.G904A:p.V302M,KIF17:NM_020816:exon6:c.G1204A:p.V402M	KIF17	ENSG00000117245	.	.	1p36.12	.	.	.	.	0.6498	0.5675	0.6869	0.4455	0.719	0.596845	rs522496	.	ID=COSM1338584;OCCURENCE=1(haematopoietic_and_lymphoid_tissue),1(pancreas),1(large_intestine)	0.6210	0.4918	0.6605	0.6299	0.6702	0.6411	0.6116	0.5700	0.5914	.	T;0.794	B;0.006	B;0.008	N;0.914	P;1	N;0	T;-0.64	T;-0.918	0.127	0.090	0.017	0.064
chr1	21031046	21031046	C	T	exonic	NM_001122819;NM_001287212;NM_020816	.	synonymous SNV	KIF17:NM_001122819:exon5:c.G1017A:p.P339P,KIF17:NM_001287212:exon5:c.G717A:p.P239P,KIF17:NM_020816:exon5:c.G1017A:p.P339P	KIF17	ENSG00000117245	.	Score=747;Name=V$PAX4_04	1p36.12	.	.	.	CpG: 34	0.3998	0.0798	0.0507	0.23	0.1354	0.185703	rs2296226	.	.	0.1024	0.2120	0.1887	0.4022	0.0412	0.0476	0.0716	0.0643	0.1000	.	.	.	.	.	.	.	.	.	.	.	.	.
chr1	21042094	21042094	G	A	exonic	NM_001122819;NM_020816	.	synonymous SNV	KIF17:NM_001122819:exon2:c.C270T:p.Y90Y,KIF17:NM_020816:exon2:c.C270T:p.Y90Y	KIF17	ENSG00000117245	.	Score=809;Name=V$OCT1_01	1p36.12	.	.	.	.	0.7232	0.3262	0.1451	0.0741	0.1614	0.280351	rs12046928	.	.	0.2013	0.0833	0.2659	0.7505	0.0826	0.1233	0.18	0.3058	0.1134	.	.	.	.	.	.	.	.	.	.	.	.	.
chr1	21044161	21044161	A	G	exonic	NM_001122819;NM_020816	.	synonymous SNV	KIF17:NM_001122819:exon1:c.T39C:p.R13R,KIF17:NM_020816:exon1:c.T39C:p.R13R	KIF17	ENSG00000117245	.	.	1p36.12	.	.	.	CpG: 109	0.8879	0.7413	0.7167	0.6006	0.621	0.712061	rs601329	.	ID=COSM3746771;OCCURENCE=1(liver),16(large_intestine)	0.7131	0.6303	0.6859	0.9048	0.7202	0.6954	0.6725	0.7393	0.6696	.	.	.	.	.	.	.	.	.	.	.	.	.
chr1	21050958	21050958	C	T	exonic	NM_001103160;NM_001103161	.	synonymous SNV	SH2D5:NM_001103160:exon5:c.G309A:p.Q103Q,SH2D5:NM_001103161:exon6:c.G561A:p.Q187Q	SH2D5	ENSG00000189410	.	.	1p36.12	.	.	.	.	0.9802	0.8282	0.7714	0.9849	0.7622	0.879593	rs592060	.	.	0.8054	0.9604	0.7693	0.9932	0.7566	0.7627	0.7717	0.8332	0.8203	.	.	.	.	.	.	.	.	.	.	.	.	.
chr1	21167404	21167404	A	G	exonic	NM_001198801;NM_001198802;NM_003760	.	synonymous SNV	EIF4G3:NM_003760:exon25:c.T3838C:p.L1280L,EIF4G3:NM_001198801:exon28:c.T3946C:p.L1316L,EIF4G3:NM_001198802:exon28:c.T3856C:p.L1286L	EIF4G3	ENSG00000075151	.	Score=910;Name=V$NCX_01	1p36.12	.	.	.	.	1	1	1	0.7769	0.9755	0.9377	rs2230573	.	.	0.9831	0.8149	0.9914	1	1	0.9997	0.9945	0.9999	0.9369	.	.	.	.	.	.	.	.	.	.	.	.	.
chr1	21560080	21560080	A	G	exonic	NM_001113347;NM_001113348;NM_001113349;NM_001397	.	synonymous SNV	ECE1:NM_001113347:exon12:c.T1605C:p.D535D,ECE1:NM_001113349:exon13:c.T1632C:p.D544D,ECE1:NM_001113348:exon14:c.T1593C:p.D531D,ECE1:NM_001397:exon14:c.T1641C:p.D547D	ECE1	ENSG00000117298	.	Score=782;Name=V$ER_Q6	1p36.12	.	.	.	.	0.004	0.0256	0.0467	0.4486	0.0648	0.142572	rs2228321	CLINSIG=Benign;CLNDBN=not_specified;CLNACC=RCV000242717.1;CLNDSDB=MedGen;CLNDSDBID=CN169374	.	0.0646	0.3800	0.0314	0.0035	0.0655	0.0398	0.0420	0.0228	0.1489	.	.	.	.	.	.	.	.	.	.	.	.	.
chr1	21582599	21582599	C	A	exonic	NM_001113347;NM_001113348;NM_001113349;NM_001397	.	nonsynonymous SNV	ECE1:NM_001113347:exon6:c.G825T:p.Q275H,ECE1:NM_001113349:exon7:c.G852T:p.Q284H,ECE1:NM_001113348:exon8:c.G813T:p.Q271H,ECE1:NM_001397:exon8:c.G861T:p.Q287H	ECE1	ENSG00000117298	.	Score=935;Name=V$LMO2COM_01	1p36.12	.	.	.	.	.	.	.	.	.	.	rs146875784	.	.	2.49e-05	0.0003	0	0	0	0	0	0	0.0003	.	D;0.005	B;0.066	B;0.091	D;0.000	D;0.996	M;2.195	D;-1.65	D;0.035	1.078	0.063	1.000	1.000
chr1	21795303	21795303	G	A	exonic	NM_001256416;NM_001330381;NM_032264	.	nonsynonymous SNV	NBPF3:NM_001256416:exon3:c.G256A:p.E86K,NBPF3:NM_032264:exon3:c.G256A:p.E86K,NBPF3:NM_001330381:exon7:c.G88A:p.E30K	NBPF3	ENSG00000142794	.	.	1p36.12	.	.	Score=0.944783;Name=chr1:16913527	.	.	.	0.002	0.0855	0.0202	0.0257588	rs6691547	.	.	0.0081	0.0870	0.0037	0	0	0.0006	0.0044	0	0.0284	.	T;0.305	P;0.885	B;0.355	.;.	N;1	N;0.69	T;4.18	T;-0.952	-0.280	0.323	0.001	0.004
chr1	21889635	21889635	T	C	exonic	NM_000478;NM_001127501;NM_001177520	.	synonymous SNV	ALPL:NM_001177520:exon3:c.T99C:p.S33S,ALPL:NM_001127501:exon4:c.T165C:p.S55S,ALPL:NM_000478:exon5:c.T330C:p.S110S	ALPL	ENSG00000162551	.	.	1p36.12	.	.	.	.	0.9821	0.9581	0.9374	0.8495	0.9539	0.929513	rs1780316	CLINSIG=Benign;CLNDBN=not_specified;CLNACC=RCV000178778.1;CLNDSDB=MedGen;CLNDSDBID=CN169374	ID=COSM3746801;OCCURENCE=1(liver)	0.9450	0.8664	0.9735	0.9878	0.9318	0.9456	0.9502	0.9542	0.9217	.	.	.	.	.	.	.	.	.	.	.	.	.
chr1	21894735	21894735	T	C	exonic	NM_000478;NM_001127501;NM_001177520	.	nonsynonymous SNV	ALPL:NM_001177520:exon5:c.T556C:p.Y186H,ALPL:NM_001127501:exon6:c.T622C:p.Y208H,ALPL:NM_000478:exon7:c.T787C:p.Y263H	ALPL	ENSG00000162551	.	.	1p36.12	.	.	.	.	0.4534	0.227	0.1203	0.2655	0.268	0.266973	rs3200254	CLINSIG=Benign|Benign;CLNDBN=not_specified|Hypophosphatasia;CLNACC=RCV000179760.2|RCV000207155.2;CLNDSDB=MedGen|MedGen:Orphanet;CLNDSDBID=CN169374|C0020630:ORPHA436	ID=COSM3750875;OCCURENCE=5(soft_tissue),1(large_intestine)	0.1791	0.2551	0.2584	0.4525	0.1919	0.1076	0.1574	0.2174	0.1588	.	T;1.0	B;0.0	B;0.0	N;0.120	P;1	N;-0.07	D;-3.95	T;-0.974	0.057	0.016	0.001	0.974
chr1	21900171	21900171	A	G	exonic	NM_000478;NM_001127501;NM_001177520	.	synonymous SNV	ALPL:NM_001177520:exon7:c.A645G:p.P215P,ALPL:NM_001127501:exon8:c.A711G:p.P237P,ALPL:NM_000478:exon9:c.A876G:p.P292P	ALPL	ENSG00000162551	.	Score=814;Name=V$ER_Q6	1p36.12	.	.	.	.	0.4474	0.227	0.1252	0.2821	0.2709	0.271565	rs3200255	CLINSIG=Benign|Benign;CLNDBN=not_specified|Hypophosphatasia;CLNACC=RCV000253870.1|RCV000274166.1;CLNDSDB=MedGen|MedGen:Orphanet;CLNDSDBID=CN169374|C0020630:ORPHA436	ID=COSM5425050;OCCURENCE=1(haematopoietic_and_lymphoid_tissue)	0.1803	0.2668	0.2520	0.4385	0.1944	0.1111	0.1566	0.2180	0.1623	.	.	.	.	.	.	.	.	.	.	.	.	.
chr1	21936700	21936700	G	A	exonic	NM_001145657;NM_001145658;NM_001330383;NM_001350524;NM_001350525;NM_001350526;NM_001350527;NM_001350528;NM_002885	.	synonymous SNV	RAP1GAP:NM_001145658:exon14:c.C1104T:p.F368F,RAP1GAP:NM_002885:exon14:c.C912T:p.F304F,RAP1GAP:NM_001145657:exon15:c.C912T:p.F304F,RAP1GAP:NM_001330383:exon15:c.C912T:p.F304F,RAP1GAP:NM_001350524:exon16:c.C912T:p.F304F,RAP1GAP:NM_001350525:exon16:c.C912T:p.F304F,RAP1GAP:NM_001350527:exon16:c.C912T:p.F304F,RAP1GAP:NM_001350528:exon16:c.C912T:p.F304F,RAP1GAP:NM_001350526:exon17:c.C912T:p.F304F	RAP1GAP	ENSG00000076864	.	.	1p36.12	.	.	.	.	.	0.001	.	0.0424	0.0029	0.0117812	rs139733672	.	ID=COSM425341,COSM425340,COSM5227413,COSM5227412;OCCURENCE=1(NS)	0.0041	0.0422	0.0025	0	0	0.0002	0.0033	0.0007	0.0147	.	.	.	.	.	.	.	.	.	.	.	.	.
chr1	21943820	21943820	G	A	exonic	NM_001145657;NM_001145658;NM_001330383;NM_001350524;NM_001350525;NM_001350526;NM_001350527;NM_001350528;NM_002885	.	synonymous SNV	RAP1GAP:NM_001145658:exon7:c.C462T:p.Y154Y,RAP1GAP:NM_002885:exon7:c.C270T:p.Y90Y,RAP1GAP:NM_001145657:exon8:c.C270T:p.Y90Y,RAP1GAP:NM_001330383:exon8:c.C270T:p.Y90Y,RAP1GAP:NM_001350524:exon9:c.C270T:p.Y90Y,RAP1GAP:NM_001350525:exon9:c.C270T:p.Y90Y,RAP1GAP:NM_001350527:exon9:c.C270T:p.Y90Y,RAP1GAP:NM_001350528:exon9:c.C270T:p.Y90Y,RAP1GAP:NM_001350526:exon10:c.C270T:p.Y90Y	RAP1GAP	ENSG00000076864	.	Score=992;Name=V$CETS1P54_01	1p36.12	.	.	.	.	0.5298	0.2526	0.2495	0.1884	0.5072	0.326078	rs2275360	.	ID=COSM4143351,COSM4143350,COSM4143353,COSM4143352;OCCURENCE=1(thyroid)	0.4005	0.2616	0.6595	0.6099	0.3966	0.3832	0.3989	0.3050	0.2354	.	.	.	.	.	.	.	.	.	.	.	.	.
chr1	22141030	22141030	C	T	exonic	NM_001013693	.	synonymous SNV	LDLRAD2:NM_001013693:exon2:c.C225T:p.D75D	LDLRAD2	ENSG00000187942	.	.	1p36.12	.	.	.	CpG: 49	0.2937	0.1851	0.0746	0.1051	0.0778	0.148762	rs75506362	.	ID=COSM425365;OCCURENCE=1(haematopoietic_and_lymphoid_tissue)	0.1034	0.1167	0.0557	0.2771	0.0556	0.0760	0.1265	0.1606	0.0806	.	.	.	.	.	.	.	.	.	.	.	.	.
chr1	22149935	22149935	T	C	exonic	NM_001291860;NM_005529	.	synonymous SNV	HSPG2:NM_001291860:exon97:c.A13053G:p.S4351S,HSPG2:NM_005529:exon97:c.A13050G:p.S4350S	LDLRAD2,HSPG2	ENSG00000142798,ENSG00000187942	.	.	1p36.12	.	.	.	.	0.8155	0.8517	0.833	0.677	0.7493	0.780351	rs897467	CLINSIG=Benign|Benign;CLNDBN=Schwartz_Jampel_syndrome_type_1|Dyssegmental_Dysplasia;CLNACC=RCV000302221.1|RCV000359351.1;CLNDSDB=MedGen:OMIM:Orphanet|MedGen:Orphanet;CLNDSDBID=C0036391:255800:ORPHA800|C1857100:ORPHA1865	ID=COSM3750884;OCCURENCE=10(large_intestine),1(thyroid)	0.8204	0.7297	0.7689	0.8206	0.8281	0.8389	0.8082	0.8304	0.7923	.	.	.	.	.	.	.	.	.	.	.	.	.
chr1	22165901	22165901	A	G	exonic	NM_001291860;NM_005529	.	synonymous SNV	HSPG2:NM_001291860:exon73:c.T9855C:p.A3285A,HSPG2:NM_005529:exon73:c.T9852C:p.A3284A	HSPG2	ENSG00000142798	.	Score=859;Name=V$IK3_01	1p36.12	.	.	.	.	0.1587	0.408	0.2724	0.553	0.2435	0.346046	rs2291826	CLINSIG=Benign|Benign;CLNDBN=Dyssegmental_Dysplasia|Schwartz_Jampel_syndrome_type_1;CLNACC=RCV000336014.1|RCV000399444.1;CLNDSDB=MedGen:Orphanet|MedGen:OMIM:Orphanet;CLNDSDBID=C1857100:ORPHA1865|C0036391:255800:ORPHA800	ID=COSM5427757;OCCURENCE=1(haematopoietic_and_lymphoid_tissue)	0.2876	0.5338	0.1840	0.1621	0.2849	0.2616	0.2311	0.3795	0.3499	.	.	.	.	.	.	.	.	.	.	.	.	.
chr1	22191454	22191454	G	A	exonic	NM_001291860;NM_005529	.	nonsynonymous SNV	HSPG2:NM_001291860:exon36:c.C4511T:p.A1504V,HSPG2:NM_005529:exon36:c.C4508T:p.A1503V	HSPG2	ENSG00000142798	.	.	1p36.12	.	.	.	CpG: 23	0.8889	0.5276	0.7256	0.5893	0.781	0.691494	rs897471	CLINSIG=Benign|Benign|Benign;CLNDBN=Schwartz_Jampel_syndrome_type_1|not_specified|Dyssegmental_Dysplasia;CLNACC=RCV000274418.1|RCV000299057.1|RCV000371265.1;CLNDSDB=MedGen:OMIM:Orphanet|MedGen|MedGen:Orphanet;CLNDSDBID=C0036391:255800:ORPHA800|CN169374|C1857100:ORPHA1865	ID=COSM3750893;OCCURENCE=6(large_intestine),1(upper_aerodigestive_tract),1(pancreas),1(thyroid)	0.7463	0.6525	0.8269	0.9042	0.7712	0.7581	0.7778	0.6023	0.6991	.	T;0.056	D;1.0	D;0.997	N;0.002	P;0.999	M;2.045	T;1.27	T;-1.100	4.315	0.998	0.998	0.536
chr1	22207235	22207235	T	C	exonic	NM_001291860;NM_005529	.	nonsynonymous SNV	HSPG2:NM_001291860:exon15:c.A1915G:p.M639V,HSPG2:NM_005529:exon15:c.A1912G:p.M638V	HSPG2	ENSG00000142798	.	.	1p36.12	.	.	.	.	1	1	1	0.9039	0.9928	0.973642	rs1874792	CLINSIG=Benign|Benign;CLNDBN=Schwartz_Jampel_syndrome_type_1|Dyssegmental_Dysplasia;CLNACC=RCV000260399.1|RCV000296869.1;CLNDSDB=MedGen:OMIM:Orphanet|MedGen:Orphanet;CLNDSDBID=C0036391:255800:ORPHA800|C1857100:ORPHA1865	.	0.9931	0.9216	0.9971	1	1	0.9997	0.9985	1	0.9757	.	T;1.0	B;0.0	B;0.0	N;0.062	P;1.000	N;-2.085	T;1.34	T;-0.979	1.148	-0.425	0.757	0.008
chr1	22214127	22214127	A	G	exonic	NM_001291860;NM_005529	.	synonymous SNV	HSPG2:NM_001291860:exon8:c.T744C:p.L248L,HSPG2:NM_005529:exon8:c.T744C:p.L248L	HSPG2	ENSG00000142798	.	.	1p36.12	.	.	.	.	0.6498	0.3824	0.3191	0.7065	0.5793	0.536342	rs2229478	CLINSIG=Benign|Benign;CLNDBN=Dyssegmental_Dysplasia|Schwartz_Jampel_syndrome_type_1;CLNACC=RCV000267416.1|RCV000317902.1;CLNDSDB=MedGen:Orphanet|MedGen:OMIM:Orphanet;CLNDSDBID=C1857100:ORPHA1865|C0036391:255800:ORPHA800	ID=COSM3750894,COSM3750895;OCCURENCE=3(large_intestine)	0.4175	0.6406	0.5977	0.6264	0.3508	0.3354	0.4011	0.4014	0.4273	.	D;0.0	B;0.001	B;0.001	N;0.682	P;1.000	.;.	T;0.45	T;-0.946	-1.838	-0.948	0.000	0.000
chr1	22307340	22307340	C	T	exonic	NM_007352	.	synonymous SNV	CELA3B:NM_007352:exon3:c.C153T:p.S51S	CELA3B	.	.	.	1p36.12	.	.	Score=0.966191;Name=chr1:22319648	.	0.755	0.9458	0.9722	0.711	0.9352	0.849241	rs7528228	.	ID=COSM4143376,COSM4143375;OCCURENCE=1(thyroid),1(upper_aerodigestive_tract)	0.9223	0.6763	0.9194	0.7068	0.9866	0.9699	0.9342	0.9602	.	.	.	.	.	.	.	.	.	.	.	.	.	.
chr1	22307358	22307358	C	G	exonic	NM_007352	.	synonymous SNV	CELA3B:NM_007352:exon3:c.C171G:p.T57T	CELA3B	.	.	Score=905;Name=V$AREB6_01	1p36.12	.	.	Score=0.966191;Name=chr1:22319648	.	0.754	0.9468	0.9722	0.7042	0.9366	0.847644	rs7528300	.	ID=COSM4143377,COSM4143378;OCCURENCE=1(upper_aerodigestive_tract),3(thyroid)	0.9261	0.6963	0.9229	0.7188	0.9869	0.9720	0.9345	0.9603	.	.	.	.	.	.	.	.	.	.	.	.	.	.
chr1	22307538	22307538	C	T	exonic	NM_007352	.	nonsynonymous SNV	CELA3B:NM_007352:exon4:c.C235T:p.R79W	CELA3B	.	.	.	1p36.12	.	.	Score=0.966191;Name=chr1:22319648	.	0.755	0.9519	0.992	0.8442	0.9625	0.893371	rs7528405	.	ID=COSM3997263,COSM3997262;OCCURENCE=1(haematopoietic_and_lymphoid_tissue)	0.9555	0.8584	0.9437	0.7490	0.9991	0.9922	0.9659	0.9672	0.9463	.	T;0.148	D;0.962	P;0.598	N;0.718	P;1	L;1.5	D;-2.49	T;-0.923	-0.489	0.022	0.000	0.011
chr1	22310262	22310262	G	C	exonic	NM_007352	.	synonymous SNV	CELA3B:NM_007352:exon5:c.G438C:p.P146P	CELA3B	ENSG00000219073	.	.	1p36.12	.	.	Score=0.966191;Name=chr1:22319648	.	0.755	0.9519	0.992	0.7958	0.9539	0.879393	rs10733033	.	ID=COSM3997266,COSM3997267;OCCURENCE=1(haematopoietic_and_lymphoid_tissue),1(thyroid)	0.9506	0.8144	0.9400	0.7473	0.9991	0.9913	0.9604	0.9662	0.9287	.	.	.	.	.	.	.	.	.	.	.	.	.
chr1	22310725	22310725	G	C	exonic	NM_007352	.	synonymous SNV	CELA3B:NM_007352:exon6:c.G543C:p.P181P	CELA3B	ENSG00000219073	.	Score=809;Name=V$COMP1_01	1p36.12	.	.	Score=0.966191;Name=chr1:22319648	.	.	.	.	.	.	.	rs3820287	.	.	0.9105	0.7430	0.9219	0.7487	0.9311	0.9437	0.9084	0.9502	0.8794	.	.	.	.	.	.	.	.	.	.	.	.	.
chr1	22310824	22310824	T	C	exonic	NM_007352	.	synonymous SNV	CELA3B:NM_007352:exon6:c.T642C:p.N214N	CELA3B	ENSG00000219073	.	.	1p36.12	.	.	Score=0.966191;Name=chr1:22319648	.	0.755	0.9519	0.992	0.8434	0.9625	0.893171	rs1803531	.	ID=COSM5765439;OCCURENCE=1(large_intestine)	0.9554	0.8582	0.9437	0.7487	0.9991	0.9921	0.9658	0.9667	0.9463	.	.	.	.	.	.	.	.	.	.	.	.	.
chr1	22313161	22313161	T	C	exonic	NM_007352	.	synonymous SNV	CELA3B:NM_007352:exon7:c.T780C:p.I260I	CELA3B	ENSG00000219073	.	.	1p36.12	.	.	Score=0.966191;Name=chr1:22319648	.	0.7629	0.9591	0.992	0.792	0.9496	0.880791	rs1803530	.	.	0.9510	0.8078	0.9393	0.7505	0.9991	0.9915	0.9570	0.9710	0.9284	.	.	.	.	.	.	.	.	.	.	.	.	.
chr1	22328207	22328207	G	A	exonic	NM_005747	.	nonsynonymous SNV	CELA3A:NM_005747:exon1:c.G40A:p.V14I	CELA3A	ENSG00000142789	.	Score=749;Name=V$MYOGNF1_01	1p36.12	.	.	Score=0.966191;Name=chr1:22293983	.	0.0258	0.002	0.0109	0.1755	0.0187	0.0567093	rs11541414	.	ID=COSM3997274;OCCURENCE=1(haematopoietic_and_lymphoid_tissue)	0.0239	0.1350	0.0092	0.0315	0.0289	0.0125	0.0220	0.0045	0.0492	.	T;0.391	B;0.019	B;0.001	.;.	P;1.000	N;0.525	D;-2.37	T;-1.025	-0.116	-1.327	0.901	0.460
chr1	22333954	22333954	C	T	exonic	NM_005747	.	synonymous SNV	CELA3A:NM_005747:exon6:c.C588T:p.S196S	CELA3A	ENSG00000142789	.	.	1p36.12	.	.	Score=0.966191;Name=chr1:22293983	.	0.0258	0.002	0.0109	0.1755	0.0187	0.0567093	rs74062237	.	.	0.0237	0.1354	0.0092	0.0307	0.0287	0.0125	0.0210	0.0037	0.0495	.	.	.	.	.	.	.	.	.	.	.	.	.
chr1	22336277	22336277	C	G	exonic	NM_005747	.	nonsynonymous SNV	CELA3A:NM_005747:exon7:c.C722G:p.A241G	CELA3A	ENSG00000142789	.	.	1p36.12	.	.	Score=0.966191;Name=chr1:22293983	.	0.7431	0.953	0.9771	0.9047	0.902	0.895767	rs3820285	.	ID=COSM4143379;OCCURENCE=1(thyroid)	0.9449	0.9252	0.8616	0.7543	0.9779	0.9784	0.9515	0.9657	0.9572	.	T;0.47	B;0.0	B;0.004	.;.	P;1	N;-1.87	T;2.27	T;-0.994	-0.043	-0.545	0.000	0.001
chr1	22447821	22447821	G	A	exonic	NM_030761	.	synonymous SNV	WNT4:NM_030761:exon4:c.C471T:p.D157D	WNT4	ENSG00000162552	.	.	1p36.12	.	.	.	.	.	.	.	0.0946	0.0159	0.0271565	rs12067696	.	.	0.0085	0.0895	0.0041	0	0	0.0007	0.0077	0.0001	0.0291	.	.	.	.	.	.	.	.	.	.	.	.	.
chr1	22835677	22835677	A	G	exonic	NM_001083621;NM_001330398;NM_014870	.	nonsynonymous SNV	ZBTB40:NM_001330398:exon7:c.A1448G:p.Y483C,ZBTB40:NM_014870:exon9:c.A1784G:p.Y595C,ZBTB40:NM_001083621:exon10:c.A1784G:p.Y595C	ZBTB40	ENSG00000184677	.	.	1p36.12	.	.	.	.	0.8929	0.6861	0.7167	0.9395	0.8429	0.822484	rs209729	.	ID=COSM3746832;OCCURENCE=1(thyroid),1(haematopoietic_and_lymphoid_tissue),1(liver)	0.7648	0.9102	0.8960	0.8982	0.7065	0.7209	0.7302	0.7137	0.7818	.	T;0.421	B;0.0	B;0.0	N;0.668	P;1	N;-0.345	T;1.03	T;-1.050	0.226	-0.827	0.006	0.000
chr1	22846709	22846709	G	A	exonic	NM_001083621;NM_001330398;NM_014870	.	nonsynonymous SNV	ZBTB40:NM_001330398:exon12:c.G2653A:p.V885M,ZBTB40:NM_014870:exon14:c.G2989A:p.V997M,ZBTB40:NM_001083621:exon15:c.G2989A:p.V997M	ZBTB40	ENSG00000184677	.	Score=897;Name=V$NMYC_01	1p36.12	.	.	.	.	1	1	0.994	1	0.9971	0.998403	rs209720	.	.	0.9970	0.9992	0.9979	1	0.9976	0.9955	0.9967	0.9992	0.9961	.	T;1.0	B;0.001	B;0.0	N;0.000	P;1.000	N;-0.465	T;3.53	T;-0.944	1.868	-0.113	1.000	0.998
chr1	22850916	22850916	C	T	exonic	NM_001083621;NM_001330398;NM_014870	.	synonymous SNV	ZBTB40:NM_001330398:exon15:c.C3168T:p.A1056A,ZBTB40:NM_014870:exon17:c.C3504T:p.A1168A,ZBTB40:NM_001083621:exon18:c.C3504T:p.A1168A	ZBTB40	ENSG00000184677	.	.	1p36.12	.	.	.	.	.	.	.	.	.	.	rs139786086	.	.	5.823e-05	0.0004	0	0.0001	0	0	0	0.0001	0.0002	.	.	.	.	.	.	.	.	.	.	.	.	.
chr1	22902772	22902772	C	T	exonic	NM_001006943;NM_020526	.	synonymous SNV	EPHA8:NM_001006943:exon3:c.C222T:p.N74N,EPHA8:NM_020526:exon3:c.C222T:p.N74N	EPHA8	ENSG00000070886	.	Score=872;Name=V$ATF6_01	1p36.12	.	.	.	.	0.0516	0.2178	0.1014	0.0681	0.0821	0.102636	rs56218493	.	ID=COSM3746851,COSM3746850;OCCURENCE=1(liver),4(soft_tissue)	0.0959	0.0850	0.0505	0.0357	0.0798	0.0921	0.0918	0.1879	0.0870	.	.	.	.	.	.	.	.	.	.	.	.	.
chr1	22915753	22915753	T	C	exonic	NM_001006943	.	nonsynonymous SNV	EPHA8:NM_001006943:exon5:c.T1369C:p.S457P	EPHA8	ENSG00000070886	.	.	1p36.12	.	.	.	.	0.2907	0.5491	0.3777	0.7126	0.3761	0.481829	rs606002	.	ID=COSM3750976;OCCURENCE=1(haematopoietic_and_lymphoid_tissue),1(large_intestine),16(soft_tissue)	0.4023	0.6627	0.3358	0.2890	0.3416	0.3617	0.3916	0.5329	0.4576	.	T;0.991	B;0.0	B;0.0	.;.	P;1	.;.	T;5.0	T;-1.109	-0.990	-2.051	0.001	0.000
chr1	22920094	22920094	C	G	exonic	NM_020526	.	synonymous SNV	EPHA8:NM_020526:exon7:c.C1518G:p.T506T	EPHA8	ENSG00000070886	.	.	1p36.12	.	.	.	CpG: 32	0.0179	0.0542	0.0408	0.0098	0.0216	0.0279553	rs56157621	.	ID=COSM4143488;OCCURENCE=2(soft_tissue),1(thyroid)	0.0402	0.0182	0.0181	0.0145	0.0517	0.0436	0.0564	0.0637	0.0298	.	.	.	.	.	.	.	.	.	.	.	.	.
chr1	22965438	22965438	A	G	exonic	NM_001347465;NM_001347466;NM_015991	.	synonymous SNV	C1QA:NM_001347465:exon3:c.A276G:p.G92G,C1QA:NM_001347466:exon3:c.A276G:p.G92G,C1QA:NM_015991:exon3:c.A276G:p.G92G	C1QA	ENSG00000173372	.	.	1p36.12	.	.	.	.	0.6111	0.6278	0.3956	0.7905	0.5965	0.616414	rs172378	.	ID=COSM3721050;OCCURENCE=1(upper_aerodigestive_tract),1(large_intestine)	0.5387	0.7473	0.6766	0.6170	0.5042	0.4517	0.5368	0.6067	0.4880	.	.	.	.	.	.	.	.	.	.	.	.	.
chr1	22965897	22965897	C	T	exonic	NM_001347465;NM_001347466;NM_015991	.	synonymous SNV	C1QA:NM_001347465:exon3:c.C735T:p.A245A,C1QA:NM_001347466:exon3:c.C735T:p.A245A,C1QA:NM_015991:exon3:c.C735T:p.A245A	C1QA	ENSG00000173372	.	.	1p36.12	.	.	.	.	.	.	.	0.0038	.	0.000998403	rs35138344	.	.	0.0005	0.0059	0.0002	0	0	0	0.0012	0.0001	0.0015	.	.	.	.	.	.	.	.	.	.	.	.	.
chr1	23219493	23219493	T	C	exonic	NM_001309192;NM_001309193;NM_004442;NM_017449	.	synonymous SNV	EPHB2:NM_001309192:exon7:c.T1545C:p.G515G,EPHB2:NM_001309193:exon7:c.T1545C:p.G515G,EPHB2:NM_004442:exon7:c.T1545C:p.G515G,EPHB2:NM_017449:exon7:c.T1545C:p.G515G	EPHB2	ENSG00000133216	.	.	1p36.12	.	.	.	.	1	1	0.995	0.9992	0.9957	0.998203	rs309472	.	.	0.9963	0.9986	0.9984	1	0.9973	0.9943	0.9978	0.9993	0.9942	.	.	.	.	.	.	.	.	.	.	.	.	.
chr1	23415518	23415518	C	T	exonic	NM_001142546;NM_033631	.	nonsynonymous SNV	LUZP1:NM_001142546:exon4:c.G3101A:p.S1034N,LUZP1:NM_033631:exon5:c.G3101A:p.S1034N	LUZP1	ENSG00000169641	.	.	1p36.12	.	.	.	.	.	.	0.002	0.2693	0.0331	0.0760783	rs12066671	.	.	0.0209	0.2262	0.0108	0	0	0.0008	0.0143	0.0002	0.0714	.	D;0.04	B;0.275	B;0.076	N;0.173	P;1	L;1.61	T;2.59	T;-0.931	0.398	0.020	0.000	0.084
chr1	23418068	23418068	G	A	exonic	NM_001142546;NM_033631	.	nonsynonymous SNV	LUZP1:NM_001142546:exon3:c.C2687T:p.A896V,LUZP1:NM_033631:exon4:c.C2687T:p.A896V	LUZP1	ENSG00000169641	.	.	1p36.12	.	.	.	.	.	.	.	0.0666	0.0072	0.0185703	rs145151005	.	.	0.0042	0.0459	0.0017	0	0	0.0001	0.0033	0.0003	0.0144	.	T;0.273	B;0.007	B;0.001	N;0.135	N;1	L;1.545	T;2.73	T;-0.948	1.655	0.091	0.005	0.996
chr1	23418153	23418153	C	T	exonic	NM_001142546;NM_033631	.	nonsynonymous SNV	LUZP1:NM_001142546:exon3:c.G2602A:p.D868N,LUZP1:NM_033631:exon4:c.G2602A:p.D868N	LUZP1	ENSG00000169641	.	.	1p36.12	.	.	.	.	0.8065	0.5613	0.827	0.8404	0.6225	0.746206	rs10799790	.	ID=COSM5002336;OCCURENCE=1(pancreas)	0.7686	0.8271	0.4946	0.8123	0.8809	0.8373	0.8073	0.5760	0.8257	.	T;1.0	B;0.0	B;0.0	N;0.012	P;1	N;-2.34	T;2.87	T;-1.004	1.187	0.117	0.958	0.989
chr1	23419261	23419261	G	A	exonic	NM_001142546;NM_033631	.	synonymous SNV	LUZP1:NM_001142546:exon3:c.C1494T:p.S498S,LUZP1:NM_033631:exon4:c.C1494T:p.S498S	LUZP1	ENSG00000169641	.	Score=758;Name=V$STAT1_01	1p36.12	.	.	.	.	0.8065	0.5624	0.828	0.643	0.5937	0.690495	rs477717	.	.	0.7529	0.6559	0.4889	0.8124	0.8811	0.8364	0.7996	0.5764	0.7698	.	.	.	.	.	.	.	.	.	.	.	.	.
chr1	23419374	23419374	G	T	exonic	NM_001142546;NM_033631	.	nonsynonymous SNV	LUZP1:NM_001142546:exon3:c.C1381A:p.Q461K,LUZP1:NM_033631:exon4:c.C1381A:p.Q461K	LUZP1	ENSG00000169641	.	.	1p36.12	.	.	.	.	0.8065	0.5624	0.828	0.5923	0.5922	0.676917	rs3765407	.	.	0.7490	0.6118	0.4871	0.8119	0.8811	0.8364	0.7996	0.5760	0.7557	.	T;0.065	B;0.403	B;0.082	N;0.076	P;1.000	M;2.28	T;2.7	T;-1.097	2.989	1.048	0.657	0.971
chr1	23419383	23419383	C	T	exonic	NM_001142546;NM_033631	.	nonsynonymous SNV	LUZP1:NM_001142546:exon3:c.G1372A:p.G458S,LUZP1:NM_033631:exon4:c.G1372A:p.G458S	LUZP1	ENSG00000169641	.	.	1p36.12	.	.	.	.	0.8065	0.5624	0.828	0.6422	0.5937	0.690296	rs477830	.	.	0.7530	0.6560	0.4886	0.8125	0.8808	0.8365	0.7996	0.5767	0.7699	.	T;0.183	B;0.038	B;0.012	D;0.000	P;1	M;2.485	T;2.59	T;-1.062	1.564	0.935	0.019	0.665
chr1	23419855	23419855	T	C	exonic	NM_001142546;NM_033631	.	synonymous SNV	LUZP1:NM_001142546:exon3:c.A900G:p.T300T,LUZP1:NM_033631:exon4:c.A900G:p.T300T	LUZP1	ENSG00000169641	.	.	1p36.12	.	.	.	.	0.8065	0.5624	0.828	0.8434	0.6225	0.747404	rs1983965	.	ID=COSM5420058;OCCURENCE=1(pancreas)	0.7691	0.8299	0.4961	0.8113	0.8809	0.8376	0.8073	0.5766	0.8269	.	.	.	.	.	.	.	.	.	.	.	.	.
chr1	23885498	23885498	T	C	exonic	NM_002167	.	nonsynonymous SNV	ID3:NM_002167:exon2:c.A313G:p.T105A	ID3	ENSG00000117318	.	.	1p36.12	.	.	.	.	0.9692	0.9192	0.7575	0.9894	0.7392	0.890375	rs11574	.	.	0.8037	0.9508	0.7009	0.9754	0.6796	0.7620	0.8142	0.9101	0.8219	.	T;0.865	B;0.0	B;0.0	N;0.902	P;1	N;-0.205	T;-0.56	T;-0.986	-0.496	-1.609	0.000	0.145
chr1	24077554	24077554	T	C	exonic	NM_003198	.	synonymous SNV	ELOA:NM_003198:exon4:c.T537C:p.D179D	ELOA	ENSG00000011007	.	Score=760;Name=V$HTF_01	1p36.11	.	.	.	.	.	0.001	0.001	0.351	0.0303	0.0972444	rs35397069	.	.	0.0277	0.2883	0.0162	0.0001	0	0.0024	0.0078	0.0013	0.0972	.	.	.	.	.	.	.	.	.	.	.	.	.
chr1	24078234	24078234	T	C	exonic	NM_003198	.	nonsynonymous SNV	ELOA:NM_003198:exon4:c.T1217C:p.L406S	ELOA	ENSG00000011007	.	.	1p36.11	.	.	.	.	.	0.001	0.001	0.202	0.0144	0.0557109	rs34394004	.	.	0.0170	0.1727	0.0110	0.0001	0	0.0019	0.0044	0.0009	0.0582	.	T;0.429	B;0.0	B;0.0	N;0.378	P;1	N;-1.245	T;3.26	T;-0.928	-2.182	-0.958	0.000	0.000
chr1	24134721	24134721	T	C	exonic	NM_000191;NM_001166059	.	synonymous SNV	HMGCL:NM_001166059:exon5:c.A441G:p.L147L,HMGCL:NM_000191:exon7:c.A654G:p.L218L	HMGCL	ENSG00000117305	.	.	1p36.11	.	.	.	.	0.7817	0.8415	0.9254	0.9728	0.8876	0.88738	rs719400	CLINSIG=Benign|Benign;CLNDBN=not_specified|Deficiency_of_hydroxymethylglutaryl-CoA_lyase;CLNACC=RCV000078343.6|RCV000268428.1;CLNDSDB=MedGen|MedGen:OMIM:SNOMED_CT;CLNDSDBID=CN169374|C0268601:246450:124611007	.	0.9042	0.9668	0.9007	0.7920	0.9631	0.9114	0.9108	0.8727	0.9263	.	.	.	.	.	.	.	.	.	.	.	.	.
chr1	24201094	24201094	G	C	exonic	NM_001841	.	synonymous SNV	CNR2:NM_001841:exon2:c.C1014G:p.T338T	CNR2	ENSG00000188822	.	.	1p36.11	.	.	.	.	0.502	0.6973	0.5875	0.7943	0.6383	0.653355	rs2229581	.	ID=COSM146443;OCCURENCE=1(stomach)	0.6190	0.7589	0.7110	0.5385	0.5712	0.5720	0.6454	0.7159	0.6342	.	.	.	.	.	.	.	.	.	.	.	.	.
chr1	24201109	24201109	C	T	exonic	NM_001841	.	synonymous SNV	CNR2:NM_001841:exon2:c.G999A:p.P333P	CNR2	ENSG00000188822	.	.	1p36.11	.	.	.	.	0.502	0.6973	0.5875	0.7943	0.6383	0.653355	rs2229580	.	ID=COSM146444;OCCURENCE=1(stomach)	0.6190	0.7589	0.7112	0.5391	0.5712	0.5720	0.6454	0.7158	0.6340	.	.	.	.	.	.	.	.	.	.	.	.	.
chr1	24201262	24201262	A	G	exonic	NM_001841	.	synonymous SNV	CNR2:NM_001841:exon2:c.T846C:p.A282A	CNR2	ENSG00000188822	.	.	1p36.11	.	.	.	.	0.502	0.6973	0.5875	0.7943	0.6383	0.653355	rs2502993	.	ID=COSM146445;OCCURENCE=1(stomach)	0.6190	0.7589	0.7113	0.5389	0.5716	0.5719	0.6457	0.7160	0.6339	.	.	.	.	.	.	.	.	.	.	.	.	.
chr1	24201357	24201357	A	G	exonic	NM_001841	.	synonymous SNV	CNR2:NM_001841:exon2:c.T751C:p.L251L	CNR2	ENSG00000188822	.	Score=770;Name=V$PPARA_01	1p36.11	.	.	.	.	0.502	0.6973	0.5875	0.7943	0.6383	0.653355	rs4649124	.	.	0.6184	0.7587	0.7102	0.5370	0.5708	0.5712	0.6460	0.7159	0.6339	.	.	.	.	.	.	.	.	.	.	.	.	.
chr1	24201448	24201448	C	T	exonic	NM_001841	.	synonymous SNV	CNR2:NM_001841:exon2:c.G660A:p.V220V	CNR2	ENSG00000188822	.	.	1p36.11	.	.	.	.	0.502	0.6973	0.5875	0.7943	0.6383	0.653355	rs3003336	.	ID=COSM146446;OCCURENCE=1(stomach)	0.6191	0.7590	0.7111	0.5402	0.5708	0.5722	0.6477	0.7180	0.6346	.	.	.	.	.	.	.	.	.	.	.	.	.
chr1	24201643	24201643	G	A	exonic	NM_001841	.	synonymous SNV	CNR2:NM_001841:exon2:c.C465T:p.G155G	CNR2	ENSG00000188822	.	Score=772;Name=V$HEN1_01	1p36.11	.	.	.	.	0.502	0.6973	0.5875	0.7943	0.6383	0.653355	rs2501431	.	.	0.6198	0.7588	0.7117	0.5412	0.5716	0.5723	0.6460	0.7199	0.6339	.	.	.	.	.	.	.	.	.	.	.	.	.
chr1	24201919	24201919	T	C	exonic	NM_001841	.	synonymous SNV	CNR2:NM_001841:exon2:c.A189G:p.Q63Q	CNR2	ENSG00000188822	.	.	1p36.11	.	.	.	.	0.503	0.6973	0.5875	0.7958	0.6383	0.653954	rs2502992	.	ID=COSM3751042,COSM146447;OCCURENCE=1(large_intestine),1(stomach)	0.6183	0.7586	0.7106	0.5381	0.5711	0.5711	0.6449	0.7157	0.6129	.	.	.	.	.	.	.	.	.	.	.	.	.
chr1	24201920	24201920	T	C	exonic	NM_001841	.	nonsynonymous SNV	CNR2:NM_001841:exon2:c.A188G:p.Q63R	CNR2	ENSG00000188822	.	.	1p36.11	.	.	.	.	0.502	0.6973	0.5875	0.7943	0.6383	0.653355	rs2501432	.	ID=COSM3927625,COSM146448;OCCURENCE=1(stomach),1(prostate)	0.6182	0.7575	0.7104	0.5376	0.5711	0.5711	0.6449	0.7156	0.6105	.	T;1.0	B;0.0	B;0.0	N;0.091	P;1	N;-1.57	T;-0.51	T;-0.955	1.470	0.069	0.445	0.124
chr1	24383873	24383873	T	C	exonic	NM_152372	.	nonsynonymous SNV	MYOM3:NM_152372:exon37:c.A4295G:p.K1432R	MYOM3	ENSG00000225315,ENSG00000142661	.	.	1p36.11	.	.	.	.	.	.	0.001	0.2005	0.0159	0.0553115	rs59805085	.	.	0.0131	0.1460	0.0090	0	0	0.0005	0.0078	0.0002	0.0419	.	T;0.418	B;0.01	B;0.004	N;0.120	P;1.000	N;0.49	T;0.48	T;-1.066	0.200	0.961	0.074	0.739
chr1	24393563	24393563	C	T	exonic	NM_152372	.	nonsynonymous SNV	MYOM3:NM_152372:exon28:c.G3371A:p.R1124Q	MYOM3	ENSG00000230703,ENSG00000225315,ENSG00000142661	.	.	1p36.11	.	.	.	.	0.1964	0.3149	0.1421	0.4871	0.1599	0.280351	rs16829071	.	ID=COSM3751050,COSM3751049;OCCURENCE=2(thyroid),1(large_intestine)	0.3076	0.4715	0.3078	0.3267	0.3458	0.2557	0.2724	0.3271	0.2099	.	T;0.059	B;0.0	B;0.0	N;0.000	P;1.000	N;0	T;0.64	T;-0.981	5.368	0.119	1.000	0.603
chr1	24406647	24406647	G	A	exonic	NM_152372	.	synonymous SNV	MYOM3:NM_152372:exon20:c.C2445T:p.A815A	MYOM3	ENSG00000230703,ENSG00000225315,ENSG00000142661	.	Score=744;Name=V$NRSF_01	1p36.11	.	.	.	.	0.4276	0.2362	0.4423	0.3238	0.3444	0.354233	rs4649175	.	ID=COSM3751052,COSM3751051;OCCURENCE=1(breast),1(large_intestine)	0.3933	0.3236	0.3440	0.4445	0.4933	0.4333	0.3733	0.2409	0.3881	.	.	.	.	.	.	.	.	.	.	.	.	.
chr1	24407903	24407903	C	T	exonic	NM_152372	.	nonsynonymous SNV	MYOM3:NM_152372:exon19:c.G2324A:p.R775Q	MYOM3	ENSG00000230703,ENSG00000225315,ENSG00000142661	.	.	1p36.11	.	.	.	.	.	0.0613	0.001	0.0991	0.0058	0.0391374	rs12082295	.	.	0.0147	0.0825	0.0055	0.0001	0	0.0005	0.0193	0.0517	0.0259	.	T;0.318	B;0.011	B;0.044	N;0.042	N;1.000	L;1.825	T;0.51	T;-1.141	1.672	0.054	0.991	0.434
chr1	24413159	24413159	T	C	exonic	NM_152372	.	synonymous SNV	MYOM3:NM_152372:exon15:c.A1773G:p.E591E	MYOM3	ENSG00000225315,ENSG00000142661	.	.	1p36.11	.	.	.	.	0.4623	0.2403	0.4463	0.3646	0.353	0.3748	rs6424152	.	ID=COSM3746882,COSM3746883;OCCURENCE=1(large_intestine),1(liver)	0.4012	0.3653	0.3467	0.4801	0.4941	0.4358	0.3800	0.2438	0.4029	.	.	.	.	.	.	.	.	.	.	.	.	.
chr1	24416059	24416059	T	C	exonic	NM_152372	.	nonsynonymous SNV	MYOM3:NM_152372:exon14:c.A1583G:p.D528G	MYOM3	ENSG00000142661	.	Score=880;Name=V$AP2_Q6	1p36.11	.	.	.	.	1	1	0.999	0.9289	0.9841	0.978834	rs4393101	.	ID=COSM4143594,COSM4143595;OCCURENCE=1(thyroid)	0.9940	0.9306	0.9967	1	1	0.9997	1	0.9999	0.9790	.	T;1.0	B;0.0	B;0.0	N;0.000	P;0.997	N;-3.43	T;0.83	T;-0.935	4.714	0.016	1.000	0.262
chr1	24416070	24416070	G	C	exonic	NM_152372	.	synonymous SNV	MYOM3:NM_152372:exon14:c.C1572G:p.P524P	MYOM3	ENSG00000142661	.	Score=808;Name=V$OLF1_01	1p36.11	.	.	.	.	0.7321	0.3885	0.5	0.4561	0.4078	0.500599	rs7533060	.	ID=COSM3751056,COSM3751055;OCCURENCE=1(large_intestine)	0.5067	0.4640	0.4774	0.7307	0.5781	0.5127	0.4785	0.3895	0.4726	.	.	.	.	.	.	.	.	.	.	.	.	.
chr1	24417415	24417415	T	C	exonic	NM_152372	.	nonsynonymous SNV	MYOM3:NM_152372:exon12:c.A1304G:p.Q435R	MYOM3	ENSG00000142661	.	.	1p36.11	.	.	.	.	0.003	0.2679	0.1759	0.239	0.1311	0.169529	rs6700245	.	ID=COSM3751059,COSM3751058;OCCURENCE=1(large_intestine)	0.1634	0.2135	0.0822	0.0035	0.1503	0.1668	0.1704	0.2655	0.1728	.	T;0.371	B;0.003	B;0.021	N;0.074	P;0.994	N;0.105	T;0.44	T;-1.052	1.813	1.061	1.000	0.998
chr1	24418768	24418768	T	C	exonic	NM_152372	.	synonymous SNV	MYOM3:NM_152372:exon11:c.A1128G:p.P376P	MYOM3	ENSG00000142661	.	.	1p36.11	.	.	.	.	0.3522	0.2188	0.4662	0.472	0.3199	0.376198	rs7556176	.	ID=COSM3751060,COSM3751061;OCCURENCE=1(large_intestine)	0.4074	0.4686	0.2433	0.3672	0.5488	0.4426	0.4409	0.2384	0.4462	.	.	.	.	.	.	.	.	.	.	.	.	.
chr1	24419496	24419496	A	G	exonic	NM_152372	.	nonsynonymous SNV	MYOM3:NM_152372:exon10:c.T1031C:p.M344T	MYOM3	ENSG00000142661	.	.	1p36.11	.	.	.	.	0.3512	0.2321	0.496	0.4486	0.3242	0.378994	rs4233050	.	ID=COSM4143596,COSM4143597;OCCURENCE=1(thyroid),1(pancreas)	0.4328	0.4651	0.2714	0.3767	0.5976	0.4853	0.4632	0.2653	0.4637	.	T;1.0	B;0.0	B;0.0	N;0.001	P;1	N;-2.775	T;1.29	T;-0.994	0.275	-0.329	0.116	0.157
chr1	24421387	24421387	G	A	exonic	NM_152372	.	nonsynonymous SNV	MYOM3:NM_152372:exon9:c.C884T:p.S295L	MYOM3	ENSG00000142661	.	.	1p36.11	.	.	.	.	.	0.001	.	0.0976	0.0173	0.0283546	rs74061490	.	.	0.0068	0.0739	0.0048	0	0	0.0004	0.0079	0.0006	0.0235	.	D;0.024	P;0.56	B;0.145	N;0.030	N;1	M;2.175	T;-0.35	T;-1.078	4.070	1.048	0.994	0.318
chr1	24421950	24421950	C	G	exonic	NM_152372	.	nonsynonymous SNV	MYOM3:NM_152372:exon8:c.G772C:p.D258H	MYOM3	ENSG00000142661	.	.	1p36.11	.	.	.	.	0.377	0.2301	0.497	0.5416	0.3386	0.410543	rs4319261	.	ID=COSM3751063,COSM3751062;OCCURENCE=1(haematopoietic_and_lymphoid_tissue),1(pancreas),1(large_intestine)	0.4249	0.5197	0.2593	0.3803	0.5806	0.4741	0.4477	0.2447	0.482	.	T;0.404	B;0.235	B;0.097	N;0.005	P;0.008	L;1.79	T;0.38	T;-0.903	4.729	0.935	1.000	0.998
chr1	24447943	24447943	G	A	exonic	NM_021258	.	synonymous SNV	IL22RA1:NM_021258:exon7:c.C1077T:p.V359V	IL22RA1	ENSG00000142677	.	.	1p36.11	.	.	.	.	0.003	0.1575	0.0974	0.2186	0.062	0.117212	rs34967816	.	.	0.0983	0.1934	0.0443	0.0033	0.0565	0.0996	0.0970	0.1687	0.1303	.	.	.	.	.	.	.	.	.	.	.	.	.
chr1	24454688	24454688	C	T	exonic	NM_021258	.	nonsynonymous SNV	IL22RA1:NM_021258:exon5:c.G613A:p.V205I	IL22RA1	ENSG00000142677	.	.	1p36.11	.	.	.	.	0.002	0.1759	0.168	0.239	0.1513	0.152556	rs16829204	.	.	0.1643	0.2262	0.0886	0.0003	0.1353	0.1775	0.1879	0.2346	0.1941	.	T;0.317	B;0.002	B;0.004	N;0.653	P;1	L;1.545	T;3.05	T;-0.899	-0.002	-0.329	0.044	0.000
chr1	24460797	24460797	T	G	exonic	NM_021258	.	synonymous SNV	IL22RA1:NM_021258:exon4:c.A435C:p.P145P	IL22RA1	ENSG00000142677	.	.	1p36.11	.	.	.	.	0.2956	0.4734	0.6123	0.6989	0.4625	0.523562	rs17852649	.	.	0.5715	0.6933	0.3874	0.3207	0.6353	0.6206	0.5940	0.5289	0.6332	.	.	.	.	.	.	.	.	.	.	.	.	.
chr1	24484108	24484108	G	A	exonic	NM_170743;NM_173064	.	nonsynonymous SNV	IFNLR1:NM_170743:exon7:c.C1075T:p.H359Y,IFNLR1:NM_173064:exon7:c.C988T:p.H330Y	IFNLR1	ENSG00000185436	.	.	1p36.11	.	.	.	.	0.002	0.0368	0.0805	0.0613	0.0418	0.0457268	rs72648587	.	ID=COSM4143602;OCCURENCE=1(thyroid)	0.0658	0.0553	0.0261	0.0003	0.0482	0.0842	0.0614	0.0683	0.0746	.	T;0.736	D;0.976	B;0.335	N;0.007	P;1	L;1.845	.;.	T;-1.040	-0.308	-0.941	0.000	0.000
chr1	24690764	24690764	T	A	exonic	NM_198174	.	nonsynonymous SNV	GRHL3:NM_198174:exon16:c.T1784A:p.M595K	STPG1,GRHL3	ENSG00000001460,ENSG00000158055	.	.	1p36.11	.	MIRb,SINE	.	.	0.4127	0.3569	0.2734	0.2247	0.2305	0.298922	rs545809	.	ID=COSM3746890;OCCURENCE=1(liver),4(haematopoietic_and_lymphoid_tissue)	0.3173	0.2011	0.2466	0.4367	0.2213	0.2885	0.3204	0.3665	.	.	D;0.0	.;.	.;.	N;0.280	P;1	M;2.215	T;2.94	T;-0.935	-0.294	0.368	0.000	0.007
chr1	24718079	24718079	C	A	exonic	NM_001199012;NM_001199013	.	nonsynonymous SNV	STPG1:NM_001199012:exon3:c.G161T:p.S54I,STPG1:NM_001199013:exon3:c.G161T:p.S54I	STPG1	ENSG00000001460	.	Score=744;Name=V$EVI1_01	1p36.11	.	.	.	.	0.3145	0.2096	0.2416	0.1906	0.2248	0.234225	rs560219	.	ID=COSM3746891;OCCURENCE=1(breast),1(haematopoietic_and_lymphoid_tissue),1(urinary_tract),1(liver)	0.2336	0.1962	0.2534	0.3354	0.1967	0.2369	0.1942	0.2375	.	.	D;0.027	B;0.006	B;0.004	N;0.013	P;0.015	M;3.07	.;.	T;-1.092	2.411	0.008	1.000	0.988
chr1	24932223	24932223	G	C	exonic	NM_001010980	.	nonsynonymous SNV	NCMAP:NM_001010980:exon4:c.G294C:p.Q98H	NCMAP	ENSG00000184454	.	.	1p36.11	.	.	.	.	.	.	.	0.2057	0.0173	0.0567093	rs62623442	.	.	0.0167	0.1830	0.0077	0	0	0.0004	0.0067	0.0002	0.0608	.	T;1.0	B;0.0	B;0.0	N;0.000	P;1	N;-2.42	.;.	T;-0.986	0.157	-2.455	0.788	0.444
chr1	24932232	24932232	G	A	exonic	NM_001010980	.	synonymous SNV	NCMAP:NM_001010980:exon4:c.G303A:p.T101T	NCMAP	ENSG00000184454	.	.	1p36.11	.	.	.	.	.	.	.	0.2057	0.0173	0.0567093	rs74062045	.	.	0.0166	0.1829	0.0078	0	0	0.0004	0.0067	0.0002	0.0608	.	.	.	.	.	.	.	.	.	.	.	.	.
chr1	25291010	25291010	A	T	exonic	NM_001031680;NM_001320672	.	nonsynonymous SNV	RUNX3:NM_001031680:exon1:c.T53A:p.I18N,RUNX3:NM_001320672:exon2:c.T53A:p.I18N	RUNX3	ENSG00000020633	.	.	1p36.11	.	.	.	.	0.6885	0.6789	0.5209	0.3873	0.719	0.577676	rs6672420	.	ID=COSM3751117;OCCURENCE=1(thyroid),1(large_intestine)	0.5703	0.4606	0.7847	0.7180	0.5685	0.4982	0.6003	0.6853	0.4635	.	D;0.013	D;1.0	D;0.994	N;0.414	P;0.783	.;.	D;-4.2	T;-0.903	5.815	1.199	1.000	0.931
chr1	25890189	25890189	A	G	exonic	NM_015627	.	synonymous SNV	LDLRAP1:NM_015627:exon7:c.A654G:p.T218T	LDLRAP1	ENSG00000157978	.	.	1p36.11	.	.	.	.	0.4435	0.453	0.5338	0.829	0.5951	0.586262	rs28969504	CLINSIG=Benign;CLNDBN=Familial_hypercholesterolemia;CLNACC=RCV000329172.1;CLNDSDB=MedGen:OMIM:SNOMED_CT:SNOMED_CT;CLNDSDBID=C0020445:143890:397915002:398036000	ID=COSM3751120;OCCURENCE=1(haematopoietic_and_lymphoid_tissue),1(large_intestine)	0.5515	0.7906	0.5881	0.4524	0.5021	0.5497	0.5682	0.4533	0.6322	.	.	.	.	.	.	.	.	.	.	.	.	.
chr1	25944741	25944741	T	C	exonic	NM_001289010;NM_020379	.	synonymous SNV	MAN1C1:NM_001289010:exon1:c.T453C:p.R151R,MAN1C1:NM_020379:exon1:c.T453C:p.R151R	MAN1C1	ENSG00000117643	.	.	1p36.11	.	.	.	CpG: 59	0.2133	0.0808	0.0089	0.5719	0.2061	0.240016	rs11247857	.	ID=COSM4143694;OCCURENCE=3(thyroid)	0.1183	0.5156	0.3017	0.2683	0.0590	0.0133	0.0976	0.0698	0.1325	.	.	.	.	.	.	.	.	.	.	.	.	.
chr1	26212261	26212261	G	A	exonic	NM_001145454	.	nonsynonymous SNV	STMN1:NM_001145454:exon5:c.C478T:p.L160F	STMN1	ENSG00000117632	.	.	1p36.11	.	.	.	.	0.0079	0.0041	0.001	0.0946	0.013	0.029353	rs79085598	.	ID=COSM4592435;OCCURENCE=1(upper_aerodigestive_tract)	0.0159	0.0987	0.0073	0.0048	0	0.0031	0.0105	0.0086	.	.	T;0.307	B;0.0	B;0.0	.;.	N;1	.;.	.;.	T;-1.075	0.729	-0.157	0.031	0.353
chr1	26357667	26357667	G	A	exonic	NM_004455	.	synonymous SNV	EXTL1:NM_004455:exon5:c.G1146A:p.L382L	EXTL1	ENSG00000158008	.	.	1p36.11	.	.	.	.	0.1845	0.0736	0.1859	0.1513	0.1484	0.149361	rs11247848	.	ID=COSM146451;OCCURENCE=2(haematopoietic_and_lymphoid_tissue),1(large_intestine),1(stomach)	0.1731	0.1569	0.1591	0.1987	0.1385	0.1988	0.1523	0.0912	0.1886	.	.	.	.	.	.	.	.	.	.	.	.	.
chr1	26368261	26368261	G	A	exonic	NM_001004434;NM_032513	.	synonymous SNV	SLC30A2:NM_032513:exon5:c.C621T:p.F207F,SLC30A2:NM_001004434:exon6:c.C768T:p.F256F	SLC30A2	ENSG00000158014	.	.	1p36.11	.	.	.	.	0.124	0.0061	0.004	0.1157	0.0648	0.0664936	rs1316852	.	ID=COSM146452;OCCURENCE=2(haematopoietic_and_lymphoid_tissue),1(stomach)	0.0280	0.0972	0.0882	0.1326	0.0008	0.0019	0.0133	0.0043	0.0338	.	.	.	.	.	.	.	.	.	.	.	.	.
chr1	26496651	26496651	T	C	exonic	NM_015871	.	synonymous SNV	ZNF593:NM_015871:exon1:c.T177C:p.G59G	ZNF593	ENSG00000236782,ENSG00000142684	.	Score=766;Name=V$PAX5_01	1p36.11	.	.	.	CpG: 74	0.6429	0.5256	0.2992	0.6301	0.5504	0.534744	rs7087	.	ID=COSM3749045;OCCURENCE=2(large_intestine)	0.4912	0.6395	0.6806	0.6932	0.3940	0.4023	0.4375	0.4970	0.3691	.	.	.	.	.	.	.	.	.	.	.	.	.
chr1	26517267	26517267	A	G	exonic	NM_198137	.	nonsynonymous SNV	CATSPER4:NM_198137:exon1:c.A149G:p.H50R	CATSPER4	ENSG00000188782	.	.	1p36.11	.	.	.	.	0.0089	0.0573	0.1879	0.2269	0.0908	0.123203	rs41284333	.	.	0.1620	0.2371	0.0893	0.0135	0.1728	0.1978	0.1583	0.0924	0.2006	.	T;0.144	B;0.003	B;0.002	N;0.347	P;1	L;1.095	D;-4.31	T;-0.790	0.728	0.211	0.000	0.002
chr1	26517794	26517794	A	G	exonic	NM_198137	.	nonsynonymous SNV	CATSPER4:NM_198137:exon2:c.A230G:p.Q77R	CATSPER4	ENSG00000188782	.	Score=797;Name=V$PPARG_03	1p36.11	.	.	.	.	0.0109	0.0573	0.1879	0.2216	0.0893	0.122005	rs11247866	.	.	0.1547	0.2216	0.0841	0.0129	0.1562	0.1918	0.1541	0.0857	0.2000	.	T;0.051	P;0.799	B;0.343	N;0.006	P;0.882	L;1.625	D;-4.36	T;-1.134	3.521	1.199	1.000	0.647
chr1	26517891	26517891	C	T	exonic	NM_198137	.	synonymous SNV	CATSPER4:NM_198137:exon2:c.C327T:p.I109I	CATSPER4	ENSG00000188782	.	.	1p36.11	.	.	.	.	0.0089	0.0573	0.1879	0.2042	0.0893	0.117013	rs11247867	.	.	0.1534	0.2094	0.0849	0.0130	0.1560	0.1914	0.1527	0.0856	0.1960	.	.	.	.	.	.	.	.	.	.	.	.	.
chr1	26526439	26526439	A	G	exonic	NM_198137	.	nonsynonymous SNV	CATSPER4:NM_198137:exon7:c.A877G:p.I293V	CATSPER4	ENSG00000188782	.	.	1p36.11	.	.	.	.	0.0119	0.1687	0.1839	0.1823	0.0879	0.132588	rs17257155	.	.	0.1621	0.1957	0.0827	0.0133	0.1563	0.1895	0.1793	0.1651	0.1908	.	T;0.255	B;0.051	B;0.033	N;0.666	P;1	L;1.095	D;-5.05	T;-0.592	-0.174	-1.003	0.151	0.983
chr1	26608814	26608814	A	G	exonic	NM_001077262;NM_145345;NM_183008	.	synonymous SNV	UBXN11:NM_001077262:exon11:c.T1179C:p.P393P,UBXN11:NM_145345:exon15:c.T1440C:p.P480P,UBXN11:NM_183008:exon16:c.T1539C:p.P513P	UBXN11	ENSG00000158062	.	.	1p36.11	.	(CTGGGG)n,Simple_repeat	.	.	0.5169	0.638	0.9324	0.8865	0.7219	0.75	rs6672357	.	ID=COSM4143711;OCCURENCE=21(upper_aerodigestive_tract),1(thyroid)	0.5360	0.5860	0.5172	0.4748	0.5504	0.5375	0.5457	0.5320	.	.	.	.	.	.	.	.	.	.	.	.	.	.
chr1	26610891	26610891	A	C	exonic	NM_001077262;NM_145345;NM_183008	.	nonsynonymous SNV	UBXN11:NM_001077262:exon7:c.T575G:p.L192R,UBXN11:NM_145345:exon11:c.T836G:p.L279R,UBXN11:NM_183008:exon12:c.T935G:p.L312R	UBXN11	ENSG00000158062	.	.	1p36.11	.	.	.	.	0.4603	0.6053	0.9304	0.8828	0.6945	0.727037	rs4332350	.	ID=COSM3997450;OCCURENCE=2(haematopoietic_and_lymphoid_tissue),1(thyroid)	0.8276	0.8816	0.6272	0.4478	0.9031	0.9342	0.8618	0.6702	0.9192	.	T;0.555	B;0.0	B;0.0	N;0.372	P;1	N;-2.2	T;2.35	T;-1.021	-0.358	-0.459	0.000	0.301
chr1	26627478	26627478	T	C	exonic	NM_001077262;NM_183008	.	synonymous SNV	UBXN11:NM_001077262:exon4:c.A138G:p.S46S,UBXN11:NM_183008:exon5:c.A138G:p.S46S	UBXN11	ENSG00000158062	.	Score=761;Name=V$EVI1_01	1p36.11	.	.	.	.	0.4385	0.4939	0.7356	0.5885	0.5735	0.567292	rs2276712	.	ID=COSM3997451;OCCURENCE=3(haematopoietic_and_lymphoid_tissue),1(breast)	0.6687	0.6259	0.5524	0.4300	0.6992	0.7545	0.7	0.5392	0.7276	.	.	.	.	.	.	.	.	.	.	.	.	.
chr1	26646726	26646726	A	G	exonic	NM_001803	.	nonsynonymous SNV	CD52:NM_001803:exon2:c.A119G:p.N40S	CD52	ENSG00000169442	.	.	1p36.11	.	.	.	.	0.4415	0.498	0.7356	0.6301	0.5807	0.580671	rs1071849	.	ID=COSM1180632;OCCURENCE=1(upper_aerodigestive_tract),1(thyroid)	0.6711	0.6561	0.5513	0.4292	0.6992	0.7541	0.7004	0.5422	0.7320	.	T;1.0	B;0.009	B;0.007	N;0.493	P;1	.;.	T;1.72	T;-1.013	0.160	-0.126	0.000	0.000
chr1	26646730	26646730	A	G	exonic	NM_001803	.	nonsynonymous SNV	CD52:NM_001803:exon2:c.A123G:p.I41M	CD52	ENSG00000169442	.	.	1p36.11	.	.	.	.	0.4415	0.498	0.7356	0.6301	0.5807	0.580671	rs17645	.	ID=COSM1180633;OCCURENCE=1(large_intestine),1(upper_aerodigestive_tract),1(thyroid),1(haematopoietic_and_lymphoid_tissue)	0.6711	0.6562	0.5514	0.4293	0.6992	0.7541	0.7004	0.5423	0.7320	.	T;0.294	B;0.0	B;0.001	N;0.258	P;1	.;.	T;1.53	T;-0.972	0.094	-0.760	0.000	0.000
chr1	26670444	26670444	G	T	exonic	NM_001039775	.	nonsynonymous SNV	CRYBG2:NM_001039775:exon2:c.C2705A:p.S902Y	AIM1L	ENSG00000176092	.	Score=877;Name=V$NCX_01	1p36.11	.	.	.	.	0.2669	0.1462	0.2962	0.115	0.2478	0.20647	rs36024412	.	ID=COSM4590790;OCCURENCE=12(upper_aerodigestive_tract)	0.2338	0.1804	0.2477	0.3355	0.4423	0.3062	0.2868	0.1900	.	.	D;0.003	.;.	.;.	.;.	P;0.469	.;.	T;-1.14	T;-1.089	2.596	0.953	0.896	0.125
chr1	26670609	26670609	C	T	exonic	NM_001039775	.	nonsynonymous SNV	CRYBG2:NM_001039775:exon2:c.G2540A:p.R847H	AIM1L	.	.	.	1p36.11	.	.	.	.	0.2659	0.1452	0.2913	0.1142	0.2478	0.204872	rs34370465	.	.	0.2139	0.1626	0.2135	0.3160	0.4773	0.2923	0.2910	0.1732	.	.	.;.	.;.	.;.	.;.	P;0.000	.;.	.;.	.;.	-1.658	0.065	0.000	0.335
chr1	26694245	26694245	T	C	exonic	NM_001114759;NM_001307925;NM_173574	.	nonsynonymous SNV	ZNF683:NM_001114759:exon3:c.A158G:p.H53R,ZNF683:NM_001307925:exon3:c.A158G:p.H53R,ZNF683:NM_173574:exon3:c.A158G:p.H53R	ZNF683	ENSG00000176083	.	Score=802;Name=V$BACH1_01	1p36.11	.	.	.	.	0.623	0.5665	0.2863	0.5862	0.3228	0.493011	rs10794531	.	ID=COSM5463889,COSM5463890;OCCURENCE=2(large_intestine)	0.3934	0.5525	0.3699	0.6332	0.3430	0.3084	0.3760	0.5316	0.3632	.	T;0.234	B;0.004	B;0.003	N;0.023	P;1	L;0.895	T;3.26	T;-0.974	-1.209	-0.892	0.000	0.027
chr1	26786627	26786627	G	A	exonic	NM_001243564;NM_001243565;NM_001319959;NM_024887;NM_205861	.	nonsynonymous SNV	DHDDS:NM_001243564:exon7:c.G655A:p.V219M,DHDDS:NM_001243565:exon7:c.G640A:p.V214M,DHDDS:NM_001319959:exon8:c.G478A:p.V160M,DHDDS:NM_024887:exon8:c.G757A:p.V253M,DHDDS:NM_205861:exon8:c.G757A:p.V253M	DHDDS	ENSG00000117682	.	.	1p36.11	.	.	.	.	0.7093	0.4908	0.2346	0.4811	0.3069	0.455272	rs3816539	CLINSIG=Benign;CLNDBN=Retinitis_Pigmentosa,_Recessive;CLNACC=RCV000373487.1;CLNDSDB=MedGen;CLNDSDBID=CN239466	ID=COSM146454;OCCURENCE=1(meninges),1(thyroid),1(stomach)	0.3133	0.4537	0.2753	0.7230	0.2493	0.2254	0.3128	0.4181	0.2875	.	T;0.116	B;0.001	B;0.006	N;0.143	P;1	N;0.55	T;0.93	T;-0.970	0.739	-0.720	0.908	0.041
chr1	26856462	26856462	T	G	exonic	NM_002953	.	synonymous SNV	RPS6KA1:NM_002953:exon1:c.T51G:p.P17P	RPS6KA1	ENSG00000117676	.	.	1p36.11	.	.	.	CpG: 50	0.9583	0.9233	0.9553	0.9259	0.9179	0.936701	rs11800553	.	ID=COSM4143728;OCCURENCE=1(thyroid)	0.9212	0.9318	0.9222	0.9478	.	0.9426	0.9107	0.9127	.	.	.	.	.	.	.	.	.	.	.	.	.	.
chr1	26879920	26879920	T	C	exonic	NM_001006665;NM_001330441;NM_002953	.	synonymous SNV	RPS6KA1:NM_001006665:exon6:c.T534C:p.A178A,RPS6KA1:NM_001330441:exon6:c.T459C:p.A153A,RPS6KA1:NM_002953:exon7:c.T507C:p.A169A	RPS6KA1	ENSG00000117676	.	.	1p36.11	.	.	.	.	1	1	1	0.9675	0.9986	0.991214	rs4970490	.	.	0.9978	0.9755	0.9995	1	0.9995	1.0000	0.9989	0.9999	0.9919	.	.	.	.	.	.	.	.	.	.	.	.	.
chr1	27023029	27023029	C	T	exonic	NM_006015;NM_139135	.	synonymous SNV	ARID1A:NM_006015:exon1:c.C135T:p.A45A,ARID1A:NM_139135:exon1:c.C135T:p.A45A	ARID1A	ENSG00000117713	.	Score=736;Name=V$MYOGNF1_01	1p36.11	.	.	.	CpG: 214	.	.	.	.	.	.	.	.	.	.	.	.	.	.	.	.	.	.	.	.	.	.	.	.	.	.	.	.	.	.	.
chr1	27102188	27102188	A	G	exonic	NM_006015;NM_139135	.	nonsynonymous SNV	ARID1A:NM_006015:exon19:c.A5114G:p.N1705S,ARID1A:NM_139135:exon19:c.A4463G:p.N1488S	ARID1A	ENSG00000117713	.	Score=922;Name=V$RORA1_01	1p36.11	.	.	.	.	.	.	0.003	0.087	0.0159	0.0257588	rs61756316	CLINSIG=Likely benign;CLNDBN=not_specified;CLNACC=RCV000114254.3;CLNDSDB=MedGen;CLNDSDBID=CN169374	.	0.0085	0.0892	0.0043	0	0	0.0007	0.0066	6.066e-05	0.0287	.	T;0.114	B;0.063	B;0.056	D;0.000	P;0.004	L;1.885	T;4.51	T;-1.081	3.167	0.165	1.000	0.994
chr1	27210721	27210721	T	C	exonic	NM_018066	.	nonsynonymous SNV	GPN2:NM_018066:exon4:c.A790G:p.R264G	GPN2	ENSG00000142751	.	.	1p36.11	.	.	.	.	0.997	0.8885	0.6292	0.9781	0.8256	0.873203	rs3170660	.	.	0.7320	0.9285	0.8590	0.9985	0.6239	0.6262	0.7241	0.8503	0.7249	.	T;1.0	B;0.0	B;0.0	N;0.000	P;0.917	N;-2.11	T;2.37	T;-0.920	5.865	0.040	1.000	0.827
chr1	27320356	27320356	T	C	exonic	NM_001013642	.	nonsynonymous SNV	TRNP1:NM_001013642:exon1:c.T79C:p.W27R	TRNP1	ENSG00000253368	.	.	1p36.11	.	C-rich,Low_complexity	.	CpG: 97	1	1	1	0.9334	0.9971	0.982029	rs6689941	.	ID=COSM4143745;OCCURENCE=1(thyroid)	0.9947	0.9607	1	1	.	0.9959	1	1	0.9879	.	T;0.848	B;0.0	B;0.0	N;0.554	P;1	N;-0.345	T;1.09	T;-1.004	0.300	-0.113	0.617	0.817
chr1	27427041	27427041	T	C	exonic	NM_003047	.	synonymous SNV	SLC9A1:NM_003047:exon12:c.A2205G:p.E735E	SLC9A1	ENSG00000090020	.	.	1p36.11	.	.	.	.	1	0.9969	0.9632	1	0.9798	0.989217	rs4418629	.	.	0.9694	0.9961	0.9814	1	0.9465	0.9568	0.9626	0.9890	0.9713	.	.	.	.	.	.	.	.	.	.	.	.	.
chr1	27682201	27682201	G	A	exonic	NM_001297609;NM_004672	.	synonymous SNV	MAP3K6:NM_001297609:exon27:c.C3723T:p.L1241L,MAP3K6:NM_004672:exon28:c.C3747T:p.L1249L	MAP3K6	ENSG00000142733	.	.	1p36.11	.	.	.	.	.	.	.	0.0719	0.0086	0.0201677	rs76570472	.	.	0.0064	0.0632	0.0038	0	0	0.0010	0.0044	0.0001	0.0209	.	.	.	.	.	.	.	.	.	.	.	.	.
chr1	27709020	27709020	T	C	exonic	NM_001330448;NM_207397	.	nonsynonymous SNV	CD164L2:NM_001330448:exon2:c.A226G:p.M76V,CD164L2:NM_207397:exon2:c.A226G:p.M76V	CD164L2	ENSG00000174950	.	.	1p36.11	.	.	.	.	0.3998	0.2955	0.1362	0.6082	0.0764	0.336661	rs2504779	.	ID=COSM4143758,COSM4143759;OCCURENCE=1(thyroid)	0.1798	0.5376	0.0621	0.3688	0.1461	0.1031	0.1391	0.2661	0.2429	.	.	.	.	.	.	.	.	.	.	.	.	.
chr1	27736478	27736478	T	C	exonic	NM_006990	.	synonymous SNV	WASF2:NM_006990:exon8:c.A1047G:p.P349P	WASF2	ENSG00000158195	.	.	1p36.11	.	.	Score=0.95673;Name=chrX:47663516	.	0.3879	0.2577	0.003	0.0628	0.0058	0.146366	rs2273270	.	ID=COSM5463972;OCCURENCE=1(large_intestine)	0.0603	0.0602	0.0055	0.3565	0	0.0014	0.0458	0.2089	0.0207	.	.	.	.	.	.	.	.	.	.	.	.	.
chr1	27875824	27875824	C	T	exonic	NM_001029882	.	nonsynonymous SNV	AHDC1:NM_001029882:exon6:c.G2803A:p.A935T	AHDC1	ENSG00000126705	.	Score=755;Name=V$MYOGNF1_01	1p36.11	.	.	.	.	1	0.999	0.9911	1	1	0.998003	rs4908364	.	.	0.9956	0.9987	0.9977	1	0.9995	0.9938	0.9967	0.9956	0.9949	.	T;1.0	B;0.0	B;0.0	N;0.390	P;1	N;0.55	T;0.97	T;-0.955	-0.683	0.090	0.000	0.999
chr1	27876482	27876482	C	A	exonic	NM_001029882	.	synonymous SNV	AHDC1:NM_001029882:exon6:c.G2145T:p.P715P	AHDC1	ENSG00000126705	.	.	1p36.11	.	.	.	.	0.8204	0.7249	0.6193	0.9818	0.7406	0.792931	rs2076457	.	.	0.6813	0.9308	0.8045	0.7942	0.5868	0.6088	0.6384	0.7070	0.7169	.	.	.	.	.	.	.	.	.	.	.	.	.
chr1	28060574	28060574	A	G	exonic	NM_001143912;NM_001143913;NM_001143914;NM_152660	.	synonymous SNV	FAM76A:NM_001143914:exon4:c.A234G:p.A78A,FAM76A:NM_152660:exon4:c.A234G:p.A78A,FAM76A:NM_001143912:exon5:c.A336G:p.A112A,FAM76A:NM_001143913:exon5:c.A336G:p.A112A	FAM76A	ENSG00000009780	.	.	1p35.3	.	.	.	.	0.2669	0.1002	0.0149	0.6241	0.0865	0.252995	rs6670793	.	ID=COSM3997470,COSM3997469;OCCURENCE=2(haematopoietic_and_lymphoid_tissue)	0.0929	0.5339	0.0528	0.2651	0.0035	0.0167	0.0586	0.0990	0.1841	.	.	.	.	.	.	.	.	.	.	.	.	.
chr1	28209305	28209305	A	G	exonic	NM_001105556;NM_001286113;NM_001286115	.	synonymous SNV	THEMIS2:NM_001105556:exon4:c.A1470G:p.L490L,THEMIS2:NM_001286115:exon4:c.A882G:p.L294L,THEMIS2:NM_001286113:exon5:c.A1083G:p.L361L	THEMIS2	ENSG00000130775	.	.	1p35.3	.	.	.	.	0.5099	0.6871	0.6322	0.1445	0.5086	0.472444	rs3766398	.	ID=COSM4143769;OCCURENCE=1(thyroid)	0.5906	0.2203	0.5304	0.5385	0.6072	0.6315	0.58	0.7083	0.5188	.	.	.	.	.	.	.	.	.	.	.	.	.
chr1	28209362	28209362	T	C	exonic	NM_001105556;NM_001286113;NM_001286115	.	synonymous SNV	THEMIS2:NM_001105556:exon4:c.T1527C:p.V509V,THEMIS2:NM_001286115:exon4:c.T939C:p.V313V,THEMIS2:NM_001286113:exon5:c.T1140C:p.V380V	THEMIS2	ENSG00000130775	.	.	1p35.3	.	.	.	.	0.504	0.6871	0.6322	0.1566	0.5086	0.474441	rs3766399	.	.	0.5908	0.2283	0.5339	0.5260	0.6071	0.6317	0.5767	0.7083	0.5247	.	.	.	.	.	.	.	.	.	.	.	.	.
chr1	28211835	28211835	C	T	exonic	NM_001039477;NM_001105556;NM_001286113;NM_001286115;NM_004848	.	nonsynonymous SNV	THEMIS2:NM_001039477:exon3:c.C265T:p.R89C,THEMIS2:NM_004848:exon4:c.C676T:p.R226C	THEMIS2	ENSG00000130775	.	.	1p35.3	.	.	.	.	.	.	.	0.1838	0.0187	0.0511182	rs61744137	.	.	0.0150	0.1601	0.0075	0	0	0.0008	0.0066	0.0002	0.0517	.	T;0.072	B;0.0	B;0.0	.;.	P;1	.;.	.;.	T;-1.032	-1.285	0.013	0.000	0.000
chr1	28600574	28600574	C	T	exonic	NM_031459	.	nonsynonymous SNV	SESN2:NM_031459:exon7:c.C925T:p.H309Y	SESN2	ENSG00000130766	.	.	1p35.3	.	.	.	.	.	.	.	0.0287	0.0072	0.00858626	rs114922467	.	.	0.0023	0.0256	0.0010	0	0	7.497e-05	0.0022	6.058e-05	0.0076	.	T;0.077	B;0.001	B;0.016	N;0.025	N;0.999	N;0.695	T;1.99	T;-1.032	2.000	0.852	0.999	1.000
chr1	29138975	29138975	G	T	exonic	NM_000911	.	nonsynonymous SNV	OPRD1:NM_000911:exon1:c.G80T:p.C27F	OPRD1	ENSG00000116329	.	.	1p35.3	.	.	.	CpG: 105	1	0.9366	0.8678	0.9796	0.9193	0.944489	rs1042114	.	ID=COSM3749049;OCCURENCE=1(thyroid),24(large_intestine)	0.9198	0.9626	0.9532	1	0.9086	0.8871	0.9009	0.9423	0.9158	.	T;0.711	B;0.0	B;0.0	N;0.074	P;1	N;-0.695	T;-0.28	T;-0.951	0.260	0.035	0.000	0.683
chr1	29442291	29442291	C	T	exonic	NM_001166005;NM_001166007;NM_004437;NM_203342;NM_203343	.	synonymous SNV	EPB41:NM_203343:exon16:c.C2310T:p.T770T,EPB41:NM_001166007:exon17:c.C1788T:p.T596T,EPB41:NM_004437:exon18:c.C1749T:p.T583T,EPB41:NM_001166005:exon20:c.C2577T:p.T859T,EPB41:NM_203342:exon20:c.C1908T:p.T636T	EPB41	ENSG00000159023	.	.	1p35.3	.	.	.	.	0.002	0.0143	0.0656	0.2383	0.062	0.0878594	rs536178	.	.	0.0728	0.2024	0.0486	0.0014	0.0731	0.0789	0.0782	0.0203	0.1231	.	.	.	.	.	.	.	.	.	.	.	.	.
chr1	29475341	29475341	C	T	exonic	NM_005626	.	nonsynonymous SNV	SRSF4:NM_005626:exon6:c.G1066A:p.G356S	SRSF4	ENSG00000116350	.	Score=901;Name=V$NRF2_01	1p35.3	.	CT-rich,Low_complexity	.	.	0.1528	0.4427	0.7694	0.5598	0.5447	0.495008	rs2230678	.	ID=COSM4143782;OCCURENCE=1(pancreas),1(thyroid)	0.6603	0.5974	0.5223	0.1629	0.7669	0.7815	0.6620	0.5038	0.7342	.	T;0.416	B;0.008	B;0.003	N;0.963	P;0.866	N;0.46	T;3.77	T;-1.052	0.496	0.013	0.942	0.996
chr1	29475394	29475394	C	G	exonic	NM_005626	.	nonsynonymous SNV	SRSF4:NM_005626:exon6:c.G1013C:p.G338A	SRSF4	ENSG00000116350	.	.	1p35.3	.	CT-rich,Low_complexity	.	.	0.1528	0.4438	0.7694	0.5598	0.5447	0.495208	rs2230677	.	ID=COSM4143783;OCCURENCE=2(thyroid)	0.6586	0.5957	0.5187	0.1594	0.7685	0.7823	0.6605	0.5027	0.7340	.	T;1.0	B;0.0	B;0.0	N;0.674	P;1	L;0.895	T;2.64	T;-0.969	0.418	-0.517	0.067	0.656
chr1	29475648	29475648	T	G	exonic	NM_005626	.	nonsynonymous SNV	SRSF4:NM_005626:exon6:c.A759C:p.E253D	SRSF4	ENSG00000116350	.	.	1p35.3	.	.	.	.	0.5635	0.6943	0.8817	0.7231	0.745	0.720248	rs2230679	.	ID=COSM3997475;OCCURENCE=1(biliary_tract),4(haematopoietic_and_lymphoid_tissue),1(thyroid)	0.8179	0.7488	0.7386	0.5665	0.9015	0.8862	0.8238	0.7388	0.8493	.	T;1.0	B;0.0	B;0.0	N;0.005	P;1	N;-1.645	T;2.58	T;-0.959	-1.476	-0.905	0.011	0.901
chr1	29529699	29529699	T	C	exonic	NM_001024732;NM_001349711;NM_001349712;NM_001349713;NM_001349714;NM_001349715;NM_001349716;NM_001349717;NM_016011	.	synonymous SNV	MECR:NM_001024732:exon5:c.A369G:p.A123A,MECR:NM_001349717:exon5:c.A447G:p.A149A,MECR:NM_016011:exon5:c.A597G:p.A199A,MECR:NM_001349714:exon6:c.A369G:p.A123A,MECR:NM_001349715:exon6:c.A702G:p.A234A,MECR:NM_001349716:exon6:c.A681G:p.A227A,MECR:NM_001349712:exon7:c.A369G:p.A123A,MECR:NM_001349713:exon7:c.A369G:p.A123A,MECR:NM_001349711:exon8:c.A369G:p.A123A	MECR	ENSG00000116353	.	Score=881;Name=V$CEBPB_02	1p35.3	.	.	.	.	0.5615	0.6943	0.8807	0.8238	0.7493	0.746805	rs1062924	.	ID=COSM1748339,COSM3930740;OCCURENCE=2(urinary_tract)	0.8089	0.8296	0.7316	0.5825	0.8866	0.8749	0.7946	0.7360	0.8763	.	.	.	.	.	.	.	.	.	.	.	.	.
chr1	29542637	29542637	A	G	exonic	NM_001024732;NM_001349711;NM_001349712;NM_001349713;NM_001349714;NM_001349715;NM_001349716;NM_001349717;NM_016011	.	nonsynonymous SNV	MECR:NM_001024732:exon3:c.T58C:p.F20L,MECR:NM_001349717:exon3:c.T136C:p.F46L,MECR:NM_016011:exon3:c.T286C:p.F96L,MECR:NM_001349714:exon4:c.T58C:p.F20L,MECR:NM_001349715:exon4:c.T391C:p.F131L,MECR:NM_001349716:exon4:c.T370C:p.F124L,MECR:NM_001349712:exon5:c.T58C:p.F20L,MECR:NM_001349713:exon5:c.T58C:p.F20L,MECR:NM_001349711:exon6:c.T58C:p.F20L	MECR	ENSG00000116353	.	.	1p35.3	.	.	.	.	0.5625	0.6943	0.8797	0.7231	0.7334	0.718051	rs1128400	.	ID=COSM3997476;OCCURENCE=4(haematopoietic_and_lymphoid_tissue)	0.8168	0.7466	0.7374	0.5670	0.8992	0.8849	0.8205	0.7388	0.8488	.	T;0.679	B;0.0	B;0.0	N;0.000	P;1.000	N;0.055	T;1.01	T;-1.017	0.049	0.128	0.472	0.963
chr1	31188901	31188901	A	G	exonic	NM_002379	.	synonymous SNV	MATN1:NM_002379:exon5:c.T1062C:p.T354T	MATN1	ENSG00000162510	.	.	1p35.2	.	.	.	.	0.6052	0.3701	0.4682	0.8411	0.6787	0.604233	rs20566	.	ID=COSM3997479;OCCURENCE=1(thyroid),1(haematopoietic_and_lymphoid_tissue)	0.5111	0.7819	0.7223	0.5979	0.5407	0.4531	0.4714	0.3720	0.5615	.	.	.	.	.	.	.	.	.	.	.	.	.
chr1	31215364	31215364	T	C	exonic	NM_006762	.	synonymous SNV	LAPTM5:NM_006762:exon2:c.A120G:p.S40S	LAPTM5	ENSG00000162511	.	.	1p35.2	.	.	.	.	0.6716	0.5389	0.5258	0.6188	0.6873	0.604633	rs1050663	.	.	0.5520	0.6052	0.7461	0.6951	0.5821	0.4887	0.5466	0.5521	0.5231	.	.	.	.	.	.	.	.	.	.	.	.	.
chr1	31230527	31230527	G	A	exonic	NM_006762	.	synonymous SNV	LAPTM5:NM_006762:exon1:c.C66T:p.T22T	LAPTM5	ENSG00000162511	.	.	1p35.2	.	.	.	.	.	.	.	0.0008	.	0.000199681	rs147313891	.	.	0.0003	0.0014	8.853e-05	0	0	1.545e-05	0	0.0009	0.0002	.	.	.	.	.	.	.	.	.	.	.	.	.
chr1	31898234	31898234	T	C	exonic	NM_001199037;NM_001199038;NM_001199039;NM_018565;NM_178865	.	synonymous SNV	SERINC2:NM_001199037:exon4:c.T462C:p.I154I,SERINC2:NM_018565:exon4:c.T462C:p.I154I,SERINC2:NM_178865:exon4:c.T450C:p.I150I,SERINC2:NM_001199038:exon5:c.T477C:p.I159I,SERINC2:NM_001199039:exon5:c.T285C:p.I95I	SERINC2	ENSG00000168528	.	.	1p35.2	.	.	.	.	0.3591	0.3313	0.5596	0.1452	0.4496	0.35004	rs4949402	.	ID=COSM3997481;OCCURENCE=1(haematopoietic_and_lymphoid_tissue)	0.4862	0.2094	0.4537	0.3402	0.5222	0.5803	0.5033	0.3646	0.4536	.	.	.	.	.	.	.	.	.	.	.	.	.
chr1	32042762	32042762	C	T	exonic	NM_001204414;NM_022164	.	nonsynonymous SNV	TINAGL1:NM_001204414:exon2:c.C13T:p.P5S,TINAGL1:NM_022164:exon2:c.C13T:p.P5S	TINAGL1	ENSG00000142910	.	.	1p35.2	.	.	.	.	.	.	.	0.0045	.	0.00119808	rs199580822	.	ID=COSM1197361;OCCURENCE=1(lung)	0.0007	0.0059	0.0018	0	0	3.998e-05	0	0	0.0006	.	T;0.154	B;0.0	B;0.001	N;0.476	N;1	N;0.755	T;0.91	T;-1.008	0.377	-0.404	0.000	0.967
chr1	32084904	32084904	C	T	exonic	NM_001525	.	synonymous SNV	HCRTR1:NM_001525:exon3:c.C111T:p.R37R	HCRTR1	ENSG00000121764	.	Score=896;Name=V$E2F_02	1p35.2	.	.	.	.	0.2371	0.545	0.5636	0.0794	0.4654	0.352835	rs1056526	.	ID=COSM3746932,COSM3746931;OCCURENCE=1(liver)	0.4903	0.1434	0.4871	0.2471	0.5634	0.5534	0.5231	0.5526	0.4204	.	.	.	.	.	.	.	.	.	.	.	.	.
chr1	32092525	32092525	A	G	exonic	NM_001525	.	nonsynonymous SNV	HCRTR1:NM_001525:exon9:c.A1222G:p.I408V	HCRTR1	ENSG00000121764	.	.	1p35.2	.	.	.	.	0.244	0.6155	0.6332	0.2753	0.5086	0.439696	rs2271933	.	ID=COSM1341730;OCCURENCE=1(liver)	0.5567	0.3071	0.5162	0.2475	0.6287	0.6177	0.6093	0.6253	0.5109	.	T;1.0	B;0.0	B;0.001	N;0.001	P;1	N;-1.43	T;0.31	T;-0.925	1.840	-0.243	0.982	0.984
chr1	32096265	32096265	A	G	exonic	NM_012392	.	synonymous SNV	PEF1:NM_012392:exon5:c.T804C:p.I268I	PEF1	ENSG00000162517,ENSG00000121764	.	.	1p35.2	.	.	.	.	0.248	0.544	0.5676	0.0794	0.4741	0.356829	rs1061770	.	ID=COSM3746933;OCCURENCE=1(haematopoietic_and_lymphoid_tissue),1(breast),1(liver),1(large_intestine)	0.4955	0.1451	0.4911	0.2567	0.5675	0.5596	0.5310	0.5549	0.4260	.	.	.	.	.	.	.	.	.	.	.	.	.
chr1	32148571	32148571	A	G	exonic	NM_001856	.	synonymous SNV	COL16A1:NM_001856:exon37:c.T2502C:p.P834P	COL16A1	ENSG00000084636	.	Score=822;Name=V$GRE_C	1p35.2	.	.	.	.	1	1	1	0.9985	0.9986	0.999401	rs10737358	.	.	0.9998	0.9971	0.9999	1	1	1	1	1	0.9993	.	.	.	.	.	.	.	.	.	.	.	.	.
chr1	32158374	32158374	T	C	exonic	NM_001856	.	synonymous SNV	COL16A1:NM_001856:exon14:c.A1107G:p.P369P	COL16A1	ENSG00000084636	.	Score=868;Name=V$ATF6_01	1p35.2	.	.	.	.	0.3581	0.6718	0.6491	0.7663	0.6816	0.630391	rs3818788	.	ID=COSM3746935,COSM3746934;OCCURENCE=1(haematopoietic_and_lymphoid_tissue),1(liver)	0.6330	0.7338	0.6053	0.3207	0.6485	0.6489	0.65	0.6839	0.6715	.	.	.	.	.	.	.	.	.	.	.	.	.
chr1	32164206	32164206	T	G	exonic	NM_001856	.	synonymous SNV	COL16A1:NM_001856:exon5:c.A268C:p.R90R	COL16A1	ENSG00000084636	.	.	1p35.2	.	.	.	.	0.3472	0.5971	0.6541	0.82	0.6599	0.625799	rs2228550	.	ID=COSM3746937,COSM3746936;OCCURENCE=1(thyroid),1(liver),1(large_intestine)	0.6289	0.7889	0.5856	0.3230	0.6439	0.6548	0.6371	0.6128	0.6955	.	.	.	.	.	.	.	.	.	.	.	.	.
chr1	32165495	32165495	G	T	exonic	NM_001856	.	nonsynonymous SNV	COL16A1:NM_001856:exon4:c.C185A:p.T62K	COL16A1	ENSG00000084636	.	.	1p35.2	.	.	.	.	0.2708	0.5665	0.6481	0.261	0.4553	0.427316	rs2228552	.	.	0.5629	0.3047	0.4545	0.2643	0.6400	0.6430	0.5933	0.5917	0.5408	.	D;0.032	D;0.969	P;0.473	N;0.689	P;1	M;2.42	T;1.85	T;-0.969	-0.481	-1.931	0.000	0.723
chr1	32193647	32193647	T	C	exonic	NM_001294335;NM_001294336	.	synonymous SNV	ADGRB2:NM_001294336:exon31:c.A4449G:p.A1483A,ADGRB2:NM_001294335:exon32:c.A4548G:p.A1516A	ADGRB2	ENSG00000121753	.	.	1p35.2	.	.	.	.	0.3492	0.5706	0.6531	0.8321	0.5159	0.604034	rs1127100	.	ID=COSM3751138;OCCURENCE=2(large_intestine)	0.6758	0.8094	0.6000	0.4432	0.6922	0.6978	0.6389	0.6393	0.6960	.	.	.	.	.	.	.	.	.	.	.	.	.
chr1	32196647	32196647	C	G	exonic	NM_001294335;NM_001294336	.	synonymous SNV	ADGRB2:NM_001294336:exon28:c.G4035C:p.P1345P,ADGRB2:NM_001294335:exon29:c.G4134C:p.P1378P	ADGRB2	ENSG00000121753	.	Score=789;Name=V$PAX5_01	1p35.2	.	.	.	.	0.2331	0.3609	0.159	0.7579	0.2594	0.385383	rs909001	.	ID=COSM3751139;OCCURENCE=1(large_intestine)	0.3280	0.6924	0.3511	0.2891	0.3134	0.2284	0.3120	0.4573	0.3015	.	.	.	.	.	.	.	.	.	.	.	.	.
chr1	32279629	32279629	G	A	exonic	NM_001281987;NM_144569	.	nonsynonymous SNV	SPOCD1:NM_001281987:exon2:c.C1306T:p.R436W,SPOCD1:NM_144569:exon2:c.C1306T:p.R436W	SPOCD1	ENSG00000134668	.	.	1p35.2	.	.	.	.	0.4226	0.2822	0.4374	0.1876	0.4957	0.346246	rs6669563	.	ID=COSM146457;OCCURENCE=1(urinary_tract),1(stomach),1(meninges)	0.4068	0.2171	0.4969	0.4407	0.4703	0.4475	0.3795	0.2534	0.3656	.	T;0.103	P;0.825	B;0.237	.;.	P;1	N;0.345	T;1.84	T;-0.929	0.055	0.040	0.000	0.001
chr1	32280610	32280610	T	C	exonic	NM_001281987;NM_144569	.	nonsynonymous SNV	SPOCD1:NM_001281987:exon2:c.A325G:p.T109A,SPOCD1:NM_144569:exon2:c.A325G:p.T109A	SPOCD1	ENSG00000134668	.	.	1p35.2	.	.	.	.	0.7212	0.7464	0.673	0.6399	0.6671	0.6875	rs6664445	.	ID=COSM4143799;OCCURENCE=1(thyroid)	0.6822	0.6373	0.6319	0.7016	0.6655	0.6900	0.6574	0.7118	0.6718	.	T;1.0	B;0.0	B;0.0	.;.	P;1	N;-0.695	T;2.2	T;-0.938	0.370	-0.019	0.008	0.003
chr1	32557486	32557486	A	G	exonic	NM_001319677;NM_001319678;NM_001319679;NM_018056	.	synonymous SNV	TMEM39B:NM_001319678:exon4:c.A204G:p.S68S,TMEM39B:NM_001319679:exon4:c.A204G:p.S68S,TMEM39B:NM_001319677:exon6:c.A420G:p.S140S,TMEM39B:NM_018056:exon6:c.A801G:p.S267S	TMEM39B	ENSG00000121775	.	.	1p35.1	.	.	.	.	0.2351	0.2812	0.0596	0.2927	0.232	0.223642	rs744455	.	.	0.1241	0.2699	0.1482	0.2426	0.0951	0.0589	0.1007	0.2298	0.1341	.	.	.	.	.	.	.	.	.	.	.	.	.
chr1	32568149	32568149	C	T	exonic	NM_001319677;NM_001319678;NM_001319679;NM_018056	.	synonymous SNV	TMEM39B:NM_001319678:exon7:c.C757T:p.L253L,TMEM39B:NM_001319679:exon7:c.C757T:p.L253L,TMEM39B:NM_001319677:exon9:c.C973T:p.L325L,TMEM39B:NM_018056:exon9:c.C1354T:p.L452L	TMEM39B	ENSG00000121775	.	.	1p35.1	.	.	.	.	.	.	.	0.1331	0.0101	0.0365415	rs6686994	.	.	0.0100	0.1068	0.0063	0	0	0.0004	0.0033	0.0001	0.0355	.	.	.	.	.	.	.	.	.	.	.	.	.
chr1	32658009	32658009	G	A	exonic	NM_175852	.	nonsynonymous SNV	TXLNA:NM_175852:exon7:c.G1061A:p.R354Q	TXLNA	ENSG00000084652	.	.	1p35.1	.	.	.	.	.	.	.	0.0015	.	0.000399361	rs146687999	.	.	0.0002	0.0018	0	0	0	6.009e-05	0	0	0.0008	.	D;0.047	D;0.974	P;0.736	D;0.000	D;1.000	L;1.495	T;-1.34	T;-0.003	4.012	0.998	1.000	1.000
chr1	33065947	33065947	G	C	exonic	NM_001040441	.	nonsynonymous SNV	ZBTB8A:NM_001040441:exon5:c.G1253C:p.G418A	ZBTB8A	ENSG00000160062,ENSG00000176261,ENSG00000254553	.	.	1p35.1	.	.	.	.	1	1	0.999	1	1	0.9998	rs704886	.	.	1.0000	0.9999	1	1	1	1.0000	1	1	0.9999	.	.	.	.	.	.	.	.	.	.	.	.	.
chr1	33133968	33133968	T	C	exonic	NM_001135255;NM_001135256;NM_005610	.	synonymous SNV	RBBP4:NM_001135255:exon4:c.T450C:p.V150V,RBBP4:NM_001135256:exon4:c.T348C:p.V116V,RBBP4:NM_005610:exon4:c.T453C:p.V151V	RBBP4	ENSG00000162521	.	Score=979;Name=V$FOXO1_01	1p35.1	.	.	.	.	1	0.999	1	0.8873	0.9841	0.967851	rs2762904	.	.	0.9913	0.9064	0.9959	1	1	0.9997	0.9923	1	0.9699	.	.	.	.	.	.	.	.	.	.	.	.	.
chr1	33160878	33160878	C	T	exonic	NM_001161708;NM_030786	.	nonsynonymous SNV	SYNC:NM_001161708:exon2:c.G821A:p.R274Q,SYNC:NM_030786:exon2:c.G821A:p.R274Q	SYNC	ENSG00000162520	.	Score=836;Name=V$STAT3_01	1p35.1	.	.	.	.	0.8681	0.9223	0.9652	0.7829	0.7738	0.86262	rs360042	.	ID=COSM3751140,COSM3751141;OCCURENCE=1(large_intestine)	0.9260	0.8092	0.8253	0.8480	0.9787	0.9605	0.9	0.9202	0.9120	.	T;0.215	P;0.669	B;0.072	.;.	P;0.962	N;-0.255	D;-2.83	T;-0.928	0.243	0.892	0.990	0.271
chr1	33161212	33161212	T	C	exonic	NM_001161708;NM_030786	.	nonsynonymous SNV	SYNC:NM_001161708:exon2:c.A487G:p.M163V,SYNC:NM_030786:exon2:c.A487G:p.M163V	SYNC	ENSG00000162520	.	.	1p35.1	.	.	.	.	0.8681	0.9223	0.9652	0.7829	0.7738	0.86262	rs360041	.	ID=COSM3751143,COSM3751142;OCCURENCE=1(haematopoietic_and_lymphoid_tissue),1(large_intestine)	0.9251	0.8010	0.8053	0.8558	0.9793	0.9609	0.8968	0.9196	0.9115	.	T;0.476	B;0.0	B;0.0	.;.	P;1	N;-0.69	T;2.01	T;-1.032	-0.181	-0.787	0.000	0.000
chr1	33402515	33402515	C	T	exonic	NM_001300826;NM_153341	.	synonymous SNV	RNF19B:NM_001300826:exon9:c.G2088A:p.S696S,RNF19B:NM_153341:exon9:c.G2091A:p.S697S	RNF19B	ENSG00000116514	.	.	1p35.1	.	.	.	.	.	0.0736	0.0765	0.0121	0.1571	0.0547125	rs35462688	.	ID=COSM5021269;OCCURENCE=1(bone)	0.0803	0.0238	0.1959	0.0003	0.1406	0.0770	0.0771	0.0658	0.0542	.	.	.	.	.	.	.	.	.	.	.	.	.
chr1	33402542	33402542	G	C	exonic	NM_001300826;NM_153341	.	synonymous SNV	RNF19B:NM_001300826:exon9:c.C2061G:p.P687P,RNF19B:NM_153341:exon9:c.C2064G:p.P688P	RNF19B	ENSG00000116514	.	Score=822;Name=V$SREBP1_02	1p35.1	.	.	.	.	.	0.0736	0.0765	0.0151	0.1585	0.0557109	rs35756506	.	.	0.0803	0.0244	0.1972	0.0002	0.1406	0.0769	0.0773	0.0653	0.0543	.	.	.	.	.	.	.	.	.	.	.	.	.
chr1	33430102	33430102	T	G	exonic	NM_001127361;NM_001300826;NM_153341	.	nonsynonymous SNV	RNF19B:NM_001127361:exon1:c.A185C:p.Q62P,RNF19B:NM_001300826:exon1:c.A185C:p.Q62P,RNF19B:NM_153341:exon1:c.A185C:p.Q62P	RNF19B	ENSG00000116514	.	.	1p35.1	.	G-rich,Low_complexity	.	CpG: 86	.	.	.	.	.	.	rs113840389	.	ID=COSM4143816;OCCURENCE=6(thyroid)	.	.	.	.	.	.	.	.	.	.	T;0.726	B;0.0	B;0.0	.;.	P;1	N;0.55	T;1.46	T;-1.012	0.205	-0.311	0.019	0.819
chr1	33646950	33646950	A	G	exonic	NM_018207	.	synonymous SNV	TRIM62:NM_018207:exon1:c.T84C:p.H28H	TRIM62	ENSG00000116525	.	.	1p35.1	.	.	.	CpG: 121	0.7946	0.7198	0.7545	0.7095	0.7954	0.749601	rs622407	.	ID=COSM3751148;OCCURENCE=2(thyroid),2(large_intestine)	0.7747	0.7565	0.8332	0.7854	0.7748	0.7838	0.7616	0.7155	0.7804	.	.	.	.	.	.	.	.	.	.	.	.	.
chr1	33832865	33832865	A	G	exonic	NM_001330488;NM_198040	.	synonymous SNV	PHC2:NM_001330488:exon5:c.T741C:p.P247P,PHC2:NM_198040:exon6:c.T828C:p.P276P	PHC2	ENSG00000134686	.	Score=817;Name=V$COMP1_01	1p35.1	.	.	.	.	0.7708	0.7444	0.6322	0.8843	0.4856	0.728235	rs6425816	.	ID=COSM4143830;OCCURENCE=1(thyroid)	0.6850	0.8703	0.4839	0.7781	0.6663	0.6666	0.6652	0.7437	0.7298	.	.	.	.	.	.	.	.	.	.	.	.	.
chr1	33832933	33832933	G	A	exonic	NM_001330488;NM_198040	.	nonsynonymous SNV	PHC2:NM_001330488:exon5:c.C673T:p.P225S,PHC2:NM_198040:exon6:c.C760T:p.P254S	PHC2	ENSG00000134686	.	Score=980;Name=V$PAX2_02	1p35.1	.	.	.	.	0.0496	0.0746	0.0567	0.3169	0.0706	0.129393	rs10914692	.	ID=COSM3746940;OCCURENCE=1(pancreas),1(large_intestine),1(liver)	0.0770	0.2841	0.0516	0.0600	0.0219	0.0582	0.0642	0.0759	0.1275	.	D;0.016	B;0.044	B;0.024	D;0.000	P;0.004	L;1.895	T;2.15	T;-0.967	3.777	-0.325	1.000	0.781
chr1	33957130	33957130	C	A	exonic	NM_145238	.	synonymous SNV	ZSCAN20:NM_145238:exon6:c.C1272A:p.A424A	ZSCAN20	ENSG00000121903	.	.	1p35.1	.	.	.	.	0.3651	0.2761	0.162	0.0204	0.2104	0.194489	rs3795419	.	ID=COSM146460;OCCURENCE=1(haematopoietic_and_lymphoid_tissue),1(liver),1(large_intestine),1(stomach)	0.1951	0.0423	0.1985	0.3859	0.1718	0.1751	0.1879	0.2743	0.1317	.	.	.	.	.	.	.	.	.	.	.	.	.
chr1	33957152	33957152	T	G	exonic	NM_145238	.	nonsynonymous SNV	ZSCAN20:NM_145238:exon6:c.T1294G:p.Y432D	ZSCAN20	ENSG00000121903	.	.	1p35.1	.	.	.	.	1	1	0.996	1	1	0.999201	rs4403594	.	.	0.9944	0.9995	0.9996	1	0.9763	0.9925	0.9922	1	0.9977	.	T;1.0	B;0.0	B;0.0	N;0.000	P;1.000	N;-2.915	T;3.45	T;-0.966	2.362	0.136	0.987	0.285
chr1	33960062	33960062	A	G	exonic	NM_145238	.	synonymous SNV	ZSCAN20:NM_145238:exon8:c.A2118G:p.A706A	ZSCAN20	ENSG00000121903	.	.	1p35.1	.	.	.	.	0.7381	0.7434	0.7376	0.8495	0.6239	0.752596	rs9943259	.	.	0.7443	0.8250	0.5276	0.7444	0.6947	0.7790	0.7257	0.7288	0.8054	.	.	.	.	.	.	.	.	.	.	.	.	.
chr1	34038214	34038214	T	C	exonic	NM_001281956;NM_052896	.	nonsynonymous SNV	CSMD2:NM_001281956:exon50:c.A7654G:p.M2552V,CSMD2:NM_052896:exon51:c.A7660G:p.M2554V	CSMD2	ENSG00000121904	.	Score=890;Name=V$E47_02	1p35.1	.	.	.	.	0.4087	0.4847	0.494	0.5424	0.6542	0.509984	rs2641962	.	ID=COSM3751157,COSM3751158;OCCURENCE=1(large_intestine),2(haematopoietic_and_lymphoid_tissue)	0.4996	0.5201	0.7271	0.3764	0.5	0.4729	0.4747	0.5009	0.4849	.	T;0.672	B;0.0	B;0.001	N;0.036	P;1	N;-1.77	T;-0.0	T;-0.933	0.298	-1.712	0.118	0.573
chr1	34071525	34071525	C	T	exonic	NM_052896	.	nonsynonymous SNV	CSMD2:NM_052896:exon42:c.G6287A:p.R2096K	CSMD2	ENSG00000121904	.	.	1p35.1	.	.	.	.	0.5516	0.5757	0.5755	0.323	0.6787	0.518371	rs1874045	.	ID=COSM1600090;OCCURENCE=1(bone),1(central_nervous_system)	0.5727	0.3826	0.7040	0.5781	0.6677	0.5695	0.5848	0.5703	0.5149	.	.;.	B;0.005	B;0.011	.;.	P;1.000	N;0	.;.	.;.	1.379	0.682	0.072	0.003
chr1	34238283	34238283	T	C	exonic	NM_001281956;NM_052896	.	nonsynonymous SNV	CSMD2:NM_001281956:exon13:c.A1733G:p.H578R,CSMD2:NM_052896:exon13:c.A1613G:p.H538R	CSMD2	ENSG00000121904	.	.	1p35.1	.	.	.	.	0.2659	0.4765	0.2406	0.5333	0.317	0.379593	rs474474	.	.	0.3020	0.4969	0.2517	0.2757	0.2233	0.2552	0.2919	0.4489	0.3409	.	T;0.873	B;0.0	B;0.001	N;0.000	P;1.000	N;-0.76	T;-0.01	T;-0.952	-0.312	-0.328	0.000	0.995
chr1	34285342	34285342	G	A	exonic	NM_001281956;NM_052896	.	synonymous SNV	CSMD2:NM_001281956:exon9:c.C1296T:p.A432A,CSMD2:NM_052896:exon9:c.C1176T:p.A392A	CSMD2	ENSG00000121904	.	Score=808;Name=V$COMP1_01	1p35.1	.	.	.	.	0.6627	0.6084	0.5278	0.584	0.6441	0.601637	rs17342512	.	ID=COSM4143841,COSM4143842;OCCURENCE=1(thyroid),1(haematopoietic_and_lymphoid_tissue)	0.5524	0.5751	0.5857	0.6625	0.5605	0.5226	0.5089	0.5768	0.5344	.	.	.	.	.	.	.	.	.	.	.	.	.
chr1	34285381	34285381	C	T	exonic	NM_001281956;NM_052896	.	synonymous SNV	CSMD2:NM_001281956:exon9:c.G1257A:p.K419K,CSMD2:NM_052896:exon9:c.G1137A:p.K379K	CSMD2	ENSG00000121904	.	.	1p35.1	.	.	.	.	0.6627	0.6063	0.5278	0.584	0.6455	0.601438	rs11578857	.	.	0.5528	0.5760	0.5871	0.6635	0.5610	0.5230	0.5099	0.5760	0.5348	.	.	.	.	.	.	.	.	.	.	.	.	.
chr1	34329897	34329897	T	C	exonic	NM_145205	.	synonymous SNV	HMGB4:NM_145205:exon2:c.T105C:p.Y35Y	HMGB4,CSMD2	ENSG00000176256,ENSG00000121904	.	.	1p35.1	.	.	.	.	1	0.9969	0.9553	0.9985	0.987	0.988219	rs911218	.	.	0.9713	0.9913	0.9820	1	0.9675	0.9574	0.9679	0.9943	0.9669	.	.	.	.	.	.	.	.	.	.	.	.	.
chr1	34330067	34330067	A	C	exonic	NM_145205	.	nonsynonymous SNV	HMGB4:NM_145205:exon2:c.A275C:p.E92A	HMGB4,CSMD2	ENSG00000176256,ENSG00000121904	.	.	1p35.1	.	.	.	.	0.9008	0.9335	0.7475	0.9917	0.9063	0.901158	rs10379	.	ID=COSM4415754;OCCURENCE=1(haematopoietic_and_lymphoid_tissue)	0.8262	0.9572	0.9050	0.8863	0.7818	0.7702	0.8046	0.9010	0.8232	.	T;1.0	B;0.0	B;0.0	N;0.000	P;0.000	N;-3.395	D;-3.15	T;-0.930	2.354	0.056	0.850	0.843
chr1	35223345	35223345	G	A	exonic	NM_005268	.	synonymous SNV	GJB5:NM_005268:exon2:c.G414A:p.K138K	GJB5	ENSG00000189280,ENSG00000163866	.	.	1p34.3	.	.	.	.	0.1062	0.1585	0.2535	0.4826	0.2378	0.263578	rs3738345	.	ID=COSM146461;OCCURENCE=1(stomach),1(bone)	0.2383	0.4370	0.1797	0.1053	0.2322	0.2511	0.2290	0.1753	0.3100	.	.	.	.	.	.	.	.	.	.	.	.	.
chr1	35227466	35227466	A	C	exonic	NM_153212	.	nonsynonymous SNV	GJB4:NM_153212:exon2:c.A611C:p.E204A	GJB4	ENSG00000189433,ENSG00000255811,ENSG00000163866	.	.	1p34.3	.	.	.	.	0.12	0.0092	0.0099	0.2481	0.1081	0.108427	rs3738346	CLINSIG=Benign;CLNDBN=not_specified;CLNACC=RCV000175987.1;CLNDSDB=MedGen;CLNDSDBID=CN169374	ID=COSM5787409;OCCURENCE=1(breast)	0.0397	0.2014	0.0739	0.1306	0.0351	0.0059	0.0344	0.0050	0.0666	.	D;0.0	D;1.0	D;1.0	D;0.000	P;0.000	H;3.87	D;-4.73	T;-1.530	6.232	1.199	1.000	0.890
chr1	35250942	35250942	C	T	exonic	NM_001005752;NM_024009	.	synonymous SNV	GJB3:NM_001005752:exon2:c.C579T:p.G193G,GJB3:NM_024009:exon2:c.C579T:p.G193G	GJB3	ENSG00000255811,ENSG00000163866,ENSG00000188910	.	.	1p34.3	.	.	.	.	.	.	.	0.0174	0.0043	0.00519169	rs61744512	CLINSIG=Benign|Likely benign|Likely benign;CLNDBN=not_specified|Erythrokeratodermia_variabilis|Nonsyndromic_Hearing_Loss,_Dominant;CLNACC=RCV000039322.2|RCV000298991.1|RCV000337552.1;CLNDSDB=MedGen|MedGen:OMIM:Orphanet:SNOMED_CT|MedGen;CLNDSDBID=CN169374|C0265961:133200:ORPHA317:70041004|CN239435	ID=COSM5053431;OCCURENCE=1(stomach)	0.0017	0.0165	0.0016	0	0	0.0002	0	0	0.0072	.	.	.	.	.	.	.	.	.	.	.	.	.
chr1	35259946	35259946	G	A	exonic	NM_002060	.	synonymous SNV	GJA4:NM_002060:exon2:c.G132A:p.V44V	GJA4	ENSG00000187513,ENSG00000163866	.	Score=910;Name=V$SREBP1_02	1p34.3	.	.	.	.	0.1349	0.0808	0.2197	0.4796	0.1614	0.236022	rs1764389	.	ID=COSM146462;OCCURENCE=1(stomach)	0.2044	0.4370	0.1002	0.1428	0.3100	0.2114	0.2081	0.0924	0.2806	.	.	.	.	.	.	.	.	.	.	.	.	.
chr1	35259961	35259961	A	G	exonic	NM_002060	.	synonymous SNV	GJA4:NM_002060:exon2:c.A147G:p.Q49Q	GJA4	ENSG00000187513,ENSG00000163866	.	Score=800;Name=V$GFI1_01	1p34.3	.	.	.	.	0.4841	0.499	0.6481	0.8533	0.513	0.621406	rs1764390	.	ID=COSM3746944;OCCURENCE=1(liver),1(thyroid)	0.6175	0.8256	0.4546	0.4783	0.7136	0.6493	0.6399	0.5050	0.7061	.	.	.	.	.	.	.	.	.	.	.	.	.
chr1	35260202	35260202	G	A	exonic	NM_002060	.	nonsynonymous SNV	GJA4:NM_002060:exon2:c.G388A:p.V130I	GJA4	ENSG00000187513,ENSG00000163866	.	.	1p34.3	.	.	.	.	.	0.0399	0.1421	0.0091	0.111	0.0541134	rs41266431	.	ID=COSM3746945;OCCURENCE=1(liver),1(thyroid)	0.0964	0.0289	0.0634	0.0004	0.1235	0.1330	0.1059	0.0523	0.1032	.	T;1.0	B;0.0	B;0.001	N;0.923	P;1	N;-0.09	D;-4.29	T;-0.690	-0.630	-0.321	0.000	0.300
chr1	35260769	35260769	C	T	exonic	NM_002060	.	nonsynonymous SNV	GJA4:NM_002060:exon2:c.C955T:p.P319S	GJA4	ENSG00000187513,ENSG00000163866	.	.	1p34.3	.	.	.	.	0.1726	0.2055	0.332	0.5847	0.2723	0.333666	rs1764391	.	ID=COSM4967511;OCCURENCE=1(pancreas),9(soft_tissue)	0.3134	0.5389	0.2376	0.1716	0.4314	0.3191	0.3103	0.2273	0.3781	.	T;0.802	B;0.0	B;0.0	N;0.088	P;1	N;-0.585	D;-4.25	T;-0.943	-0.296	-0.202	0.000	0.176
chr1	35562965	35562965	G	A	exonic	NM_001289088;NM_001289089;NM_001289090;NM_024772	.	nonsynonymous SNV	ZMYM1:NM_001289089:exon4:c.G217A:p.V73M,ZMYM1:NM_024772:exon4:c.G217A:p.V73M,ZMYM1:NM_001289088:exon5:c.G217A:p.V73M,ZMYM1:NM_001289090:exon5:c.G217A:p.V73M	ZMYM1	ENSG00000197056	.	.	1p34.3	.	.	.	.	0.7411	0.9254	0.9215	0.8018	0.7392	0.829073	rs2971408	.	ID=COSM5426235;OCCURENCE=1(large_intestine),2(haematopoietic_and_lymphoid_tissue)	0.8804	0.8185	0.7191	0.7640	0.8712	0.9257	0.8703	0.9124	0.8947	.	T;0.556	B;0.001	B;0.001	N;0.023	P;1	N;-0.805	T;2.23	T;-1.052	0.069	-0.866	0.945	0.204
chr1	35657874	35657874	G	C	exonic	NM_005066	.	synonymous SNV	SFPQ:NM_005066:exon1:c.C777G:p.P259P	SFPQ	.	.	Score=877;Name=V$MAZR_01	1p34.3	.	GC_rich,Low_complexity	.	CpG: 110	0.6865	0.1667	0.0437	0.6324	0.3991	0.401757	rs118141562	.	.	0.1201	0.4316	0.15	0.6562	.	0.0353	0.1	0.1298	.	.	.	.	.	.	.	.	.	.	.	.	.	.
chr1	35864571	35864571	A	G	exonic	NM_001350138;NM_001350139;NM_001350140;NM_005095	.	synonymous SNV	ZMYM4:NM_001350140:exon20:c.A2388G:p.Q796Q,ZMYM4:NM_005095:exon22:c.A3360G:p.Q1120Q,ZMYM4:NM_001350138:exon23:c.A3264G:p.Q1088Q,ZMYM4:NM_001350139:exon23:c.A2388G:p.Q796Q	ZMYM4	ENSG00000146463	.	Score=711;Name=V$NRSF_01	1p34.3	.	.	.	.	0.0923	0.1002	0.0219	0.3623	0.0418	0.14397	rs12040345	.	.	0.0498	0.2934	0.0243	0.0762	0.0092	0.0092	0.0308	0.0815	0.1005	.	.	.	.	.	.	.	.	.	.	.	.	.
chr1	35900615	35900615	A	G	exonic	NM_024874	.	synonymous SNV	KIAA0319L:NM_024874:exon21:c.T3030C:p.D1010D	KIAA0319L	ENSG00000142687	.	.	1p34.3	.	.	.	.	0.7679	0.2413	0.0497	0.7239	0.3674	0.453674	rs3814302	.	.	0.2044	0.6184	0.4169	0.7865	0.0986	0.0382	0.1696	0.2060	0.2244	.	.	.	.	.	.	.	.	.	.	.	.	.
chr1	36054136	36054136	G	A	exonic	NM_178548	.	synonymous SNV	TFAP2E:NM_178548:exon4:c.G768A:p.L256L	TFAP2E	ENSG00000116819	.	Score=773;Name=V$PAX5_02	1p34.3	.	.	.	.	.	.	0.003	0.0772	0.0014	0.0211661	rs138447850	.	.	0.0064	0.0637	0.0036	0.0001	0	0.0009	0.0048	8.296e-05	0.0197	.	.	.	.	.	.	.	.	.	.	.	.	.
chr1	36202585	36202585	G	A	exonic	NM_001190481;NM_001330490;NM_022111	.	nonsynonymous SNV	CLSPN:NM_001190481:exon23:c.C3647T:p.S1216L,CLSPN:NM_001330490:exon24:c.C3839T:p.S1280L,CLSPN:NM_022111:exon24:c.C3839T:p.S1280L	CLSPN	ENSG00000092853	.	.	1p34.3	.	.	.	.	0.001	0.047	0.0686	0.0817	0.0403	0.0503195	rs35490896	.	.	0.0563	0.0885	0.0352	0.0007	0.0411	0.0615	0.0551	0.0652	0.0707	.	D;0.043	B;0.007	B;0.006	N;0.007	N;0.831	M;1.965	T;1.66	T;-1.108	3.431	0.135	1.000	0.999
chr1	36225948	36225948	T	C	exonic	NM_001190481;NM_001330490;NM_022111	.	nonsynonymous SNV	CLSPN:NM_001190481:exon8:c.A1574G:p.N525S,CLSPN:NM_001330490:exon8:c.A1574G:p.N525S,CLSPN:NM_022111:exon8:c.A1574G:p.N525S	CLSPN	ENSG00000092853	.	.	1p34.3	.	.	.	.	0.7401	0.2035	0.1352	0.674	0.4323	0.453674	rs7537203	.	ID=COSM5425391,COSM5425390;OCCURENCE=2(haematopoietic_and_lymphoid_tissue)	0.2718	0.6133	0.4689	0.7944	0.1555	0.1370	0.2489	0.2278	0.2887	.	D;0.015	D;0.999	D;0.994	D;0.000	P;0.015	M;2.71	T;1.62	T;-1.044	3.627	1.011	1.000	1.000
chr1	36230911	36230911	T	C	exonic	NM_001190481;NM_001330490;NM_022111	.	nonsynonymous SNV	CLSPN:NM_001190481:exon2:c.A41G:p.N14S,CLSPN:NM_001330490:exon2:c.A41G:p.N14S,CLSPN:NM_022111:exon2:c.A41G:p.N14S	CLSPN	ENSG00000092853	.	.	1p34.3	.	.	.	.	.	.	.	0.0098	0.0014	0.00279553	rs116288809	.	.	0.0008	0.0080	0.0008	0.0001	0	2.998e-05	0	0	0.0028	.	T;0.271	B;0.002	B;0.005	N;0.488	N;1	L;0.83	T;1.98	T;-0.982	-2.160	-0.241	0.001	0.067
chr1	36274027	36274027	C	T	exonic	NM_017629	.	synonymous SNV	AGO4:NM_017629:exon1:c.C10T:p.L4L	AGO4	ENSG00000134698	.	Score=809;Name=V$YY1_02	1p34.3	.	.	.	CpG: 82	.	.	0.0089	.	0.0014	0.00199681	rs111333297	.	.	.	.	.	.	.	.	.	.	.	.	.	.	.	.	.	.	.	.	.	.	.	.
chr1	36316571	36316571	A	C	exonic	NM_017629	.	synonymous SNV	AGO4:NM_017629:exon17:c.A2394C:p.S798S	AGO4	ENSG00000134698	.	Score=852;Name=V$AHRARNT_01	1p34.3	.	.	.	.	0.253	0.8037	0.8539	0.1407	0.5375	0.491014	rs4652895	.	.	0.7157	0.2423	0.5244	0.1941	0.8376	0.8573	0.7517	0.7965	0.6575	.	.	.	.	.	.	.	.	.	.	.	.	.
chr1	36553673	36553673	A	G	exonic	NM_014466	.	synonymous SNV	TEKT2:NM_014466:exon10:c.A1179G:p.T393T	TEKT2	ENSG00000092850	.	.	1p34.3	.	.	.	.	0.999	0.9397	0.9115	0.9123	0.9395	0.938698	rs399393	.	.	0.9252	0.9205	0.9629	0.9992	0.9031	0.9140	0.9211	0.9170	0.9203	.	.	.	.	.	.	.	.	.	.	.	.	.
chr1	36557619	36557619	G	A	exonic	NM_017825	.	nonsynonymous SNV	ADPRHL2:NM_017825:exon4:c.G625A:p.E209K	ADPRHL2	ENSG00000116863	.	.	1p34.3	.	.	.	.	0.2431	0.0481	0.008	0.3018	0.2493	0.174121	rs2236387	.	.	0.0852	0.2546	0.2982	0.2996	0.0338	0.0104	0.0673	0.0405	0.0858	.	T;0.404	B;0.0	B;0.001	N;0.001	P;0.274	L;1.42	T;1.36	T;-1.030	2.221	-0.985	0.988	0.686
chr1	36563797	36563797	C	T	exonic	NM_001294347;NM_005202	.	synonymous SNV	COL8A2:NM_001294347:exon4:c.G1290A:p.G430G,COL8A2:NM_005202:exon4:c.G1485A:p.G495G	COL8A2	ENSG00000171812	.	.	1p34.3	.	.	.	.	0.4692	0.0583	0.0099	0.1271	0.2896	0.18151	rs35495320	.	ID=COSM5452443;OCCURENCE=1(large_intestine)	0.0584	0.1420	0.2812	0.5410	0	0.0183	0.1034	0.0458	0.0224	.	.	.	.	.	.	.	.	.	.	.	.	.
chr1	36636854	36636854	G	A	exonic	NM_001286365;NM_001286366;NM_018067	.	nonsynonymous SNV	MAP7D1:NM_001286365:exon2:c.G329A:p.R110Q,MAP7D1:NM_001286366:exon2:c.G329A:p.R110Q,MAP7D1:NM_018067:exon2:c.G329A:p.R110Q	MAP7D1	ENSG00000116871	.	.	1p34.3	.	.	.	.	.	0.0123	0.0318	0.0015	0.0173	0.0115815	rs112601844	.	.	0.0279	0.0073	0.0116	0	0.0423	0.0382	0.0325	0.0185	0.0285	.	T;0.443	B;0.028	B;0.005	N;0.599	N;0.997	N;0	T;3.46	T;-0.894	1.152	1.036	0.163	0.997
chr1	36641985	36641985	G	A	exonic	NM_001286365;NM_018067	.	nonsynonymous SNV	MAP7D1:NM_001286365:exon6:c.G925A:p.G309R,MAP7D1:NM_018067:exon7:c.G1036A:p.G346R	MAP7D1	ENSG00000116871	.	Score=877;Name=V$AP2_Q6	1p34.3	.	.	.	CpG: 73	.	.	0.001	0.0227	0.0043	0.00678914	rs189678494	.	.	0.0038	0.0479	0.0141	0	0.05	0.0071	0.0088	0	0.0071	.	D;0.017	B;0.04	B;0.008	N;0.165	N;1.000	N;0.69	T;3.43	T;-0.983	0.024	0.122	0.016	0.218
chr1	36642420	36642420	T	C	exonic	NM_001286365;NM_001286366;NM_018067	.	synonymous SNV	MAP7D1:NM_001286365:exon7:c.T1245C:p.S415S,MAP7D1:NM_018067:exon8:c.T1356C:p.S452S,MAP7D1:NM_001286366:exon9:c.T1260C:p.S420S	MAP7D1	ENSG00000116871	.	.	1p34.3	.	.	.	CpG: 73	0.9137	0.5521	0.5755	0.8896	0.781	0.750399	rs475591	.	.	0.6682	0.8440	0.8331	0.9305	0.6070	0.5929	0.6398	0.5931	0.6621	.	.	.	.	.	.	.	.	.	.	.	.	.
chr1	36752245	36752245	G	A	exonic	NM_001321471;NM_001321473;NM_005119	.	synonymous SNV	THRAP3:NM_001321473:exon4:c.G414A:p.R138R,THRAP3:NM_005119:exon4:c.G414A:p.R138R,THRAP3:NM_001321471:exon5:c.G414A:p.R138R	THRAP3	ENSG00000054118	.	Score=871;Name=V$ZID_01	1p34.3	.	.	Score=0.94375;Name=chr3:31494454	.	.	.	.	0.1566	0.0115	0.0429313	rs2937374	.	.	0.0111	0.1223	0.0053	0	0	0.0002	0	6.056e-05	0.0388	.	.	.	.	.	.	.	.	.	.	.	.	.
chr1	36752433	36752433	C	T	exonic	NM_001321471;NM_001321473;NM_005119	.	nonsynonymous SNV	THRAP3:NM_001321473:exon4:c.C602T:p.A201V,THRAP3:NM_005119:exon4:c.C602T:p.A201V,THRAP3:NM_001321471:exon5:c.C602T:p.A201V	THRAP3	ENSG00000054118	.	.	1p34.3	.	.	Score=0.94375;Name=chr3:31494454	.	0.9484	0.8742	0.8837	0.5197	0.8602	0.795527	rs6425977	.	.	0.8625	0.5784	0.9248	0.9406	0.9173	0.8788	0.8590	0.8687	0.7813	.	T;0.153	B;0.103	B;0.058	N;0.132	P;0.263	L;1.355	T;2.54	T;-1.020	0.740	0.852	0.000	0.999
chr1	36772868	36772868	C	G	exonic	NM_001162530	.	nonsynonymous SNV	SH3D21:NM_001162530:exon4:c.C327G:p.I109M	SH3D21	ENSG00000214193	.	.	1p34.3	.	.	.	CpG: 110	.	.	.	0.1566	0.0115	0.0429313	rs1875428	.	.	0.0133	0.125	0.0123	0	0	0.0001	0	0.0001	0.0348	.	D;0.005	.;.	.;.	U;0.857	P;1.000	.;.	T;0.71	T;-0.981	-0.485	0.060	0.422	0.988
chr1	36773405	36773405	T	G	exonic	NM_001162530;NM_024676	.	synonymous SNV	SH3D21:NM_024676:exon3:c.T138G:p.P46P,SH3D21:NM_001162530:exon6:c.T471G:p.P157P	SH3D21	ENSG00000214193	.	.	1p34.3	.	.	.	.	0.7192	0.3916	0.4443	0.1241	0.562	0.421126	rs35343437	.	.	0.4518	0.1757	0.5631	0.7186	0.4987	0.4727	0.4958	0.4673	0.3995	.	.	.	.	.	.	.	.	.	.	.	.	.
chr1	36785853	36785853	C	A	exonic	NM_001162530;NM_024676	.	nonsynonymous SNV	SH3D21:NM_024676:exon11:c.C1256A:p.A419D,SH3D21:NM_001162530:exon14:c.C1589A:p.A530D	SH3D21	ENSG00000214193	.	.	1p34.3	.	.	.	.	.	.	.	0.1573	0.0115	0.043131	rs2358729	.	.	0.0104	0.1222	0.0050	0	0	0.0002	0	6.111e-05	0.0350	.	D;0.001	P;0.65	B;0.26	U;0.010	P;1	L;0.895	T;1.31	T;-1.091	-1.908	-0.239	0.000	0.000
chr1	36785855	36785855	C	T	exonic	NM_001162530;NM_024676	.	nonsynonymous SNV	SH3D21:NM_024676:exon11:c.C1258T:p.H420Y,SH3D21:NM_001162530:exon14:c.C1591T:p.H531Y	SH3D21	ENSG00000214193	.	.	1p34.3	.	.	.	.	.	.	.	0.1573	0.0115	0.043131	rs2358728	.	.	0.0104	0.1218	0.0050	0	0	0.0002	0	0.0001	0.0350	.	D;0.002	P;0.952	P;0.719	U;0.001	P;1	L;1.7	T;1.14	T;-1.019	-0.759	0.059	0.000	0.001
chr1	36927733	36927733	G	A	exonic	NM_031280	.	synonymous SNV	MRPS15:NM_031280:exon3:c.C207T:p.P69P	MRPS15	ENSG00000116898	.	.	1p34.3	.	.	.	.	1	0.9836	0.9334	0.9932	0.9784	0.978634	rs7065	.	.	0.9479	0.9876	0.9795	0.9998	0.9076	0.9270	0.9460	0.9739	0.9474	.	.	.	.	.	.	.	.	.	.	.	.	.
chr1	36937059	36937059	A	G	exonic	NM_000760;NM_156039;NM_172313	.	synonymous SNV	CSF3R:NM_000760:exon10:c.T1260C:p.T420T,CSF3R:NM_156039:exon10:c.T1260C:p.T420T,CSF3R:NM_172313:exon10:c.T1260C:p.T420T	CSF3R	ENSG00000119535	.	.	1p34.3	.	.	.	.	0.4484	0.7096	0.5666	0.736	0.4006	0.592452	rs3917981	CLINSIG=Benign;CLNDBN=not_specified;CLNACC=RCV000248446.1;CLNDSDB=MedGen;CLNDSDBID=CN169374	ID=COSM1748391,COSM1748390;OCCURENCE=1(urinary_tract),3(haematopoietic_and_lymphoid_tissue),1(thyroid)	0.5648	0.7212	0.3853	0.4048	0.5994	0.5575	0.5662	0.6916	0.6086	.	.	.	.	.	.	.	.	.	.	.	.	.
chr1	36937065	36937065	A	G	exonic	NM_000760;NM_156039;NM_172313	.	synonymous SNV	CSF3R:NM_000760:exon10:c.T1254C:p.R418R,CSF3R:NM_156039:exon10:c.T1254C:p.R418R,CSF3R:NM_172313:exon10:c.T1254C:p.R418R	CSF3R	ENSG00000119535	.	.	1p34.3	.	.	.	.	0.13	0.4059	0.338	0.1717	0.2003	0.246406	rs3917980	CLINSIG=Benign;CLNDBN=not_specified;CLNACC=RCV000243703.1;CLNDSDB=MedGen;CLNDSDBID=CN169374	ID=COSM4143874,COSM4143873;OCCURENCE=1(thyroid)	0.3156	0.1959	0.2494	0.1025	0.3341	0.3478	0.3172	0.4114	0.2997	.	.	.	.	.	.	.	.	.	.	.	.	.
chr1	37325477	37325477	A	C	exonic	NM_000831	.	nonsynonymous SNV	GRIK3:NM_000831:exon6:c.T928G:p.S310A	GRIK3	ENSG00000163873	.	Score=775;Name=V$NRSF_01	1p34.3	.	.	.	.	0.0446	0.1871	0.2952	0.6203	0.2709	0.30611	rs6691840	.	ID=COSM4418751,COSM4418752;OCCURENCE=1(haematopoietic_and_lymphoid_tissue)	0.2719	0.5562	0.2530	0.0456	0.2978	0.2706	0.2737	0.2198	0.3588	.	T;0.536	B;0.0	B;0.002	N;0.013	P;1	N;-1.525	T;2.01	T;-0.916	0.959	0.067	0.603	0.890
chr1	38042134	38042134	G	C	exonic	NM_001323623;NM_001323624;NM_013285	.	nonsynonymous SNV	GNL2:NM_001323624:exon8:c.C384G:p.I128M,GNL2:NM_013285:exon9:c.C933G:p.I311M,GNL2:NM_001323623:exon10:c.C1137G:p.I379M	GNL2	ENSG00000134697	.	Score=824;Name=V$GFI1_01	1p34.3	.	.	.	.	.	.	.	.	.	.	rs770309135	.	ID=COSM1197359;OCCURENCE=1(lung)	1.648e-05	0.0002	0	0	0	0	0	0	.	.	D;0.001	D;0.999	D;0.954	D;0.000	D;1	H;3.805	T;2.46	D;0.249	4.634	1.048	1.000	0.993
chr1	38148765	38148765	A	G	exonic	NM_001350755;NM_001350756;NM_001350760;NM_001350761;NM_001350762;NM_001350763;NM_001350764	.	nonsynonymous SNV	C1orf109:NM_001350755:exon5:c.T835C:p.Y279H,C1orf109:NM_001350756:exon5:c.T832C:p.Y278H,C1orf109:NM_001350760:exon5:c.T646C:p.Y216H,C1orf109:NM_001350761:exon5:c.T646C:p.Y216H,C1orf109:NM_001350764:exon5:c.T646C:p.Y216H,C1orf109:NM_001350762:exon7:c.T646C:p.Y216H,C1orf109:NM_001350763:exon7:c.T646C:p.Y216H	C1orf109	ENSG00000116922	.	.	1p34.3	.	.	.	.	0.9514	0.7822	0.7654	0.8343	0.7954	0.828474	rs684260	.	.	0.7846	0.8236	0.8128	0.9689	0.7629	0.7537	0.7395	0.7800	0.7692	.	.	.	.	.	.	.	.	.	.	.	.	.
chr1	38184470	38184470	C	G	exonic	NM_001099439	.	synonymous SNV	EPHA10:NM_001099439:exon16:c.G2775C:p.A925A	EPHA10	ENSG00000183317	.	.	1p34.3	.	.	.	.	0.001	0.1094	0.1551	0.1793	0.0865	0.112021	rs610213	.	ID=COSM3751172;OCCURENCE=1(large_intestine)	0.1544	0.1996	0.0688	0.0012	0.1965	0.1811	0.1467	0.1492	0.1671	.	.	.	.	.	.	.	.	.	.	.	.	.
chr1	38186189	38186189	C	T	exonic	NM_001099439	.	nonsynonymous SNV	EPHA10:NM_001099439:exon13:c.G2246A:p.G749E	EPHA10	ENSG00000183317	.	.	1p34.3	.	.	.	.	0.001	0.1094	0.1551	0.1785	0.0879	0.112021	rs6671088	.	ID=COSM426216;OCCURENCE=1(large_intestine)	0.1518	0.1990	0.0679	0.0013	0.1931	0.1780	0.1380	0.1441	0.1669	.	D;0.0	P;0.875	B;0.33	N;0.002	P;0.392	N;0.235	D;-1.53	T;-0.997	1.628	0.810	0.849	0.984
chr1	38187447	38187447	A	G	exonic	NM_001099439	.	synonymous SNV	EPHA10:NM_001099439:exon11:c.T2031C:p.H677H	EPHA10	ENSG00000183317	.	.	1p34.3	.	.	.	.	0.0288	0.1431	0.2634	0.3048	0.1556	0.188698	rs579908	.	ID=COSM3746956;OCCURENCE=1(thyroid),1(liver),1(large_intestine)	0.2288	0.3355	0.1196	0.0164	0.2599	0.2710	0.2188	0.1805	0.2724	.	.	.	.	.	.	.	.	.	.	.	.	.
chr1	38449910	38449910	T	C	exonic	NM_001320830;NM_006802	.	synonymous SNV	SF3A3:NM_001320830:exon4:c.A240G:p.E80E,SF3A3:NM_006802:exon6:c.A399G:p.E133E	SF3A3	ENSG00000183431	.	.	1p34.3	.	.	.	.	0.2421	0.365	0.2753	0.2511	0.3703	0.292931	rs11210870	.	ID=COSM3751177;OCCURENCE=1(large_intestine)	0.3370	0.2739	0.4529	0.2764	0.2771	0.3229	0.3732	0.4036	0.2794	.	.	.	.	.	.	.	.	.	.	.	.	.
chr1	38463504	38463504	C	T	exonic	NM_001243878;NM_004468	.	synonymous SNV	FHL3:NM_001243878:exon4:c.G216A:p.P72P,FHL3:NM_004468:exon5:c.G540A:p.P180P	FHL3	ENSG00000183386	.	.	1p34.3	.	.	.	.	0.6756	0.5225	0.4205	0.6861	0.5202	0.575679	rs7366048	.	ID=COSM3997510;OCCURENCE=1(haematopoietic_and_lymphoid_tissue)	0.4748	0.6475	0.5558	0.6674	0.3759	0.4083	0.4713	0.5167	0.4975	.	.	.	.	.	.	.	.	.	.	.	.	.
chr1	38464670	38464670	C	T	exonic	NM_004468	.	nonsynonymous SNV	FHL3:NM_004468:exon3:c.G307A:p.A103T	FHL3	ENSG00000183386	.	.	1p34.3	.	.	.	.	.	.	.	0.0628	0.0101	0.0179712	rs61732084	.	.	0.0052	0.0571	0.0022	0.0006	0	7.507e-05	0.0044	0.0002	0.0177	.	T;0.073	D;0.995	P;0.841	D;0.000	D;1.000	L;1.78	D;-2.25	T;-0.443	4.958	0.935	1.000	0.543
chr1	39340862	39340862	A	G	exonic	NM_030772	.	synonymous SNV	GJA9:NM_030772:exon2:c.T909C:p.S303S	LOC105378663,GJA9-MYCBP,GJA9	ENSG00000131233,ENSG00000214114,ENSG00000228436	.	.	1p34.3	.	.	.	.	0.1319	0.0798	0.2177	0.0061	0.1167	0.103634	rs874243	.	ID=COSM3751178,COSM5827887;OCCURENCE=1(large_intestine),1(haematopoietic_and_lymphoid_tissue)	0.1721	0.0386	0.1217	0.1237	0.2265	0.2227	0.1887	0.0891	0.1548	.	.	.	.	.	.	.	.	.	.	.	.	.
chr1	39549983	39549983	G	A	exonic	NM_012090	.	synonymous SNV	MACF1:NM_012090:exon1:c.G93A:p.S31S	MACF1	ENSG00000127603	.	Score=856;Name=V$ZID_01	1p34.3	.	.	.	.	0.0456	0.0951	0.2058	0.0522	0.111	0.0982428	rs3736890	.	.	0.1528	0.0680	0.0790	0.0612	0.2351	0.1960	0.1700	0.0975	0.1492	.	.	.	.	.	.	.	.	.	.	.	.	.
chr1	39782993	39782993	G	A	exonic	NM_012090	.	synonymous SNV	MACF1:NM_012090:exon28:c.G3711A:p.E1237E	MACF1	ENSG00000127603	.	.	1p34.3	.	.	.	.	.	.	.	0.121	0.0086	0.033147	rs74066738	.	.	0.0101	0.1056	0.0071	0	0	0.0006	0.0066	0.0001	0.0326	.	.	.	.	.	.	.	.	.	.	.	.	.
chr1	39838174	39838174	T	C	exonic	NM_012090	.	synonymous SNV	MACF1:NM_012090:exon46:c.T6933C:p.S2311S	MACF1	ENSG00000127603	.	.	1p34.3	.	.	.	.	.	0.0767	0.0378	0.1127	0.0375	0.057508	rs80197726	.	.	0.0420	0.1017	0.0214	0.0002	0.0428	0.0378	0.0430	0.0580	0.0594	.	.	.	.	.	.	.	.	.	.	.	.	.
chr1	39877455	39877455	A	T	exonic	NM_015038	.	synonymous SNV	KIAA0754:NM_015038:exon1:c.A1518T:p.V506V	KIAA0754,MACF1	ENSG00000255103,ENSG00000127603	.	.	1p34.3	.	.	.	.	.	.	.	0.0151	0.0014	0.00419329	rs112059370	.	.	0.0017	0.0191	0.0013	0	0	2.999e-05	0.0011	0	0.0046	.	.	.	.	.	.	.	.	.	.	.	.	.
chr1	39878567	39878567	C	A	exonic	NM_015038	.	nonsynonymous SNV	KIAA0754:NM_015038:exon1:c.C2630A:p.P877H	KIAA0754,MACF1	ENSG00000255103,ENSG00000127603	.	.	1p34.3	.	.	.	.	.	.	.	0.0151	0.0014	0.00419329	rs74066781	.	ID=COSM2168284;OCCURENCE=1(large_intestine)	0.0021	0.0216	0.0017	0	0	4.322e-05	0.0016	0	.	.	.;.	D;0.998	P;0.906	.;.	D;1	L;1.895	T;1.77	T;-1.017	1.121	-0.331	0.000	0.001
chr1	39878815	39878815	A	G	exonic	NM_015038	.	nonsynonymous SNV	KIAA0754:NM_015038:exon1:c.A2878G:p.I960V	KIAA0754,MACF1	ENSG00000255103,ENSG00000127603	.	.	1p34.3	.	.	.	.	.	0.0767	0.0378	0.1127	0.0375	0.057508	rs1746842	.	.	0.0500	0.1203	0.0280	0.0003	0.0562	0.0447	0.0475	0.0673	0.0571	.	.;.	B;0.0	B;0.0	.;.	P;1	N;-1.67	.;.	T;-0.977	-3.664	-2.364	0.000	0.000
chr1	39879366	39879366	T	C	exonic	NM_015038	.	synonymous SNV	KIAA0754:NM_015038:exon1:c.T3429C:p.P1143P	KIAA0754,MACF1	ENSG00000255103,ENSG00000127603	.	.	1p34.3	.	.	.	.	0.3294	0.1994	0.2833	0.7194	0.3329	0.398163	rs604316	.	ID=COSM4143912,COSM4143913;OCCURENCE=2(thyroid)	0.0009	0.0055	0.0002	0	0	0.0013	0.0059	0	0.3890	.	.	.	.	.	.	.	.	.	.	.	.	.
chr1	39908506	39908506	G	A	exonic	NM_012090	.	nonsynonymous SNV	MACF1:NM_012090:exon73:c.G13048A:p.A4350T	MACF1	ENSG00000127603	.	.	1p34.3	.	.	.	.	0.3462	0.2004	0.2823	0.5106	0.3156	0.34405	rs587404	.	ID=COSM3751188,COSM3751187,COSM3751186;OCCURENCE=1(large_intestine)	0.3008	0.4712	0.2831	0.3609	0.2558	0.2964	0.2949	0.2104	0.3618	.	T;1.0	B;0.0	B;0.001	N;0.003	P;1	.;.	T;1.3	T;-0.949	1.058	0.244	0.066	0.987
chr1	39914363	39914363	G	C	exonic	NM_012090	.	nonsynonymous SNV	MACF1:NM_012090:exon79:c.G14009C:p.S4670T	MACF1	ENSG00000127603	.	.	1p34.3	.	.	.	.	0.3274	0.3108	0.5775	0.8071	0.4784	0.521965	rs668556	.	.	0.5382	0.7817	0.4168	0.3489	0.5991	0.5853	0.5253	0.3550	0.6448	.	T;1.0	B;0.0	B;0.0	N;0.037	P;1	.;.	T;0.68	T;-1.030	0.791	0.067	0.888	0.880
chr1	39917888	39917888	C	A	exonic	NM_012090	.	synonymous SNV	MACF1:NM_012090:exon81:c.C14302A:p.R4768R	MACF1	ENSG00000127603	.	.	1p34.3	.	.	.	.	.	0.0767	0.0378	0.1127	0.0375	0.057508	rs1746838	.	.	0.0419	0.1006	0.0213	0.0002	0.0428	0.0377	0.0430	0.0579	0.0591	.	.	.	.	.	.	.	.	.	.	.	.	.
chr1	39957669	39957669	C	G	exonic	NM_181809	.	synonymous SNV	BMP8A:NM_181809:exon1:c.C6G:p.A2A	BMP8A	ENSG00000183682	.	.	1p34.3	.	.	Score=0.942961;Name=chr1:40249739	CpG: 201	0.0179	0.0961	0.0795	0.2746	0.0692	0.120407	rs148153508	.	ID=COSM4951615;OCCURENCE=2(liver)	0	.	.	.	.	.	.	.	.	.	.	.	.	.	.	.	.	.	.	.	.	.
chr1	39987183	39987183	G	A	exonic	NM_181809	.	nonsynonymous SNV	BMP8A:NM_181809:exon4:c.G809A:p.R270K	BMP8A	ENSG00000183682	.	.	1p34.3	.	.	Score=0.979081;Name=chr1:40226020	.	0.001	.	0.008	0.4009	0.0576	0.115615	rs139271312	.	.	0.0529	0.4407	0.0677	0	0.0020	0.0024	0.0583	0.0017	0.1281	.	T;0.358	B;0.001	B;0.003	U;0.021	P;0.908	L;1.385	T;-0.85	T;-1.062	2.106	0.958	1.000	0.997
chr1	39988145	39988145	T	C	exonic	NM_181809	.	synonymous SNV	BMP8A:NM_181809:exon5:c.T939C:p.L313L	PPIEL,BMP8A	ENSG00000182109,ENSG00000183682	.	.	1p34.3	.	.	Score=0.979081;Name=chr1:40226020	.	.	.	.	.	.	.	rs6524	.	ID=COSM3805171;OCCURENCE=1(breast),1(thyroid)	0.0987	0.1312	0.0469	0.0736	0.1103	0.1059	0.1230	0.0934	.	.	.	.	.	.	.	.	.	.	.	.	.	.
chr1	40098328	40098328	T	C	exonic	NM_014571	.	nonsynonymous SNV	HEYL:NM_014571:exon2:c.A140G:p.H47R	HEYL	ENSG00000163909	.	.	1p34.3	.	.	.	.	0.999	0.9611	0.9891	1	0.9942	0.989217	rs784625	.	ID=COSM4143924;OCCURENCE=1(thyroid)	0.9887	0.9981	0.9969	0.9999	0.9979	0.9894	0.9912	0.9646	0.9925	.	T;1.0	B;0.0	B;0.0	N;0.000	P;1.000	N;-2.73	D;-4.55	T;-0.915	5.048	0.022	1.000	0.997
chr1	40149642	40149642	G	T	exonic	NM_001282396;NM_016257	.	synonymous SNV	HPCAL4:NM_016257:exon3:c.C345A:p.R115R,HPCAL4:NM_001282396:exon4:c.C345A:p.R115R	HPCAL4	ENSG00000116983	.	Score=874;Name=V$MYCMAX_02	1p34.2	.	.	.	CpG: 62	0.8165	0.8661	0.825	0.9191	0.8256	0.85623	rs784634	.	ID=COSM426246;OCCURENCE=1(thyroid)	0.8273	0.8829	0.8376	0.7934	0.8243	0.8091	0.8532	0.8760	0.8300	.	.	.	.	.	.	.	.	.	.	.	.	.
chr1	40150156	40150156	G	A	exonic	NM_001282396;NM_001282397;NM_016257	.	synonymous SNV	HPCAL4:NM_001282397:exon2:c.C120T:p.S40S,HPCAL4:NM_016257:exon2:c.C120T:p.S40S,HPCAL4:NM_001282396:exon3:c.C120T:p.S40S	HPCAL4	ENSG00000116983	.	Score=749;Name=V$HEN1_02	1p34.2	.	.	.	.	0.2698	0.3609	0.3519	0.4811	0.2406	0.355831	rs9662128	.	ID=COSM146475;OCCURENCE=1(biliary_tract),2(liver),1(stomach)	0.3393	0.4630	0.2150	0.2844	0.3639	0.3310	0.3470	0.4014	0.3747	.	.	.	.	.	.	.	.	.	.	.	.	.
chr1	40214648	40214648	C	T	exonic	NM_001195007;NM_001319293;NM_006112;NM_203456	.	synonymous SNV	PPIE:NM_001195007:exon8:c.C582T:p.P194P,PPIE:NM_001319293:exon8:c.C543T:p.P181P,PPIE:NM_006112:exon8:c.C582T:p.P194P,PPIE:NM_203456:exon8:c.C582T:p.P194P	PPIE	.	.	Score=793;Name=V$ARNT_02,V$TAXCREB_01	1p34.2	.	.	.	.	.	.	0.004	0.0008	.	0.000998403	rs112803459	.	.	0.0043	0.0008	0.0011	0	0.0118	0.0062	0.0011	0.0008	0.0043	.	D;0.001	.;.	.;.	D;0.000	D;0.915	.;.	T;3.54	T;-1.153	0.244	0.038	0.989	0.987
chr1	40236074	40236074	A	C	exonic	NM_022120	.	nonsynonymous SNV	OXCT2:NM_022120:exon1:c.T854G:p.L285R	OXCT2,BMP8B	ENSG00000198754,ENSG00000116985	.	.	1p34.2	.	.	Score=0.979081;Name=chr1:39975198	CpG: 123	.	.	.	.	.	.	rs230321	.	ID=COSM3805184;OCCURENCE=4(thyroid),1(breast),2(haematopoietic_and_lymphoid_tissue),1(skin),6(upper_aerodigestive_tract)	0.2008	0.4155	0.1607	0.0688	0.1902	0.1986	0.2254	0.1833	.	.	T;1.0	B;0.0	B;0.0	N;0.122	P;1.000	N;-2.59	T;-1.2	T;-1.083	0.085	-0.824	0.000	0.000
chr1	40349131	40349131	G	A	exonic	NM_001312691;NM_001312692;NM_017646	.	synonymous SNV	TRIT1:NM_001312691:exon1:c.C33T:p.P11P,TRIT1:NM_001312692:exon1:c.C33T:p.P11P,TRIT1:NM_017646:exon1:c.C33T:p.P11P	TRIT1	ENSG00000043514	.	.	1p34.2	.	.	.	CpG: 33	0.5933	0.4632	0.3946	0.6157	0.4107	0.508586	rs3845570	.	ID=COSM5827897,COSM426251;OCCURENCE=2(large_intestine),1(upper_aerodigestive_tract)	0.4452	0.5760	0.4893	0.5952	0.4184	0.3994	0.4233	0.4498	0.4519	.	.	.	.	.	.	.	.	.	.	.	.	.
chr1	40363054	40363054	G	C	exonic	NM_001033081;NM_001033082	.	nonsynonymous SNV	MYCL:NM_001033081:exon2:c.C1085G:p.T362S,MYCL:NM_001033082:exon3:c.C1175G:p.T392S	MYCL	ENSG00000116990	.	Score=851;Name=V$NFY_C	1p34.2	.	.	.	.	1	0.8558	0.8917	0.9962	0.9035	0.935703	rs3134614	.	ID=COSM3927628;OCCURENCE=1(prostate)	0.8865	0.9776	0.8654	0.9994	0.8916	0.8718	0.8756	0.8384	0.9037	.	T;1.0	B;0.0	B;0.0	N;0.000	P;1.000	N;-0.77	T;-0.9	T;-0.955	2.284	0.012	1.000	0.999
chr1	40533266	40533266	T	G	exonic	NM_001105530;NM_001330502;NM_001350475;NM_001350476;NM_001350477;NM_001350478;NM_001350479;NM_001350480;NM_001350481;NM_001350482;NM_001350483;NM_001350484;NM_001350485;NM_006367	.	nonsynonymous SNV	CAP1:NM_001105530:exon8:c.T685G:p.C229G,CAP1:NM_001330502:exon8:c.T682G:p.C228G,CAP1:NM_001350476:exon8:c.T685G:p.C229G,CAP1:NM_001350477:exon8:c.T685G:p.C229G,CAP1:NM_001350479:exon8:c.T685G:p.C229G,CAP1:NM_001350480:exon8:c.T685G:p.C229G,CAP1:NM_001350481:exon8:c.T685G:p.C229G,CAP1:NM_001350482:exon8:c.T682G:p.C228G,CAP1:NM_001350483:exon8:c.T682G:p.C228G,CAP1:NM_001350485:exon8:c.T682G:p.C228G…	CAP1	ENSG00000131236	.	.	1p34.2	.	.	.	.	1	1	1	1	1	1	rs11207440	.	ID=COSM4591832;OCCURENCE=23(upper_aerodigestive_tract)	1	1	1	1	1	1	1	1	.	.	T;0.664	B;0.0	B;0.0	N;0.005	P;1.000	N;-1.795	T;2.85	T;-0.960	1.555	0.136	0.873	0.973
chr1	40533287	40533287	T	G	exonic	NM_001105530;NM_001330502;NM_001350475;NM_001350476;NM_001350477;NM_001350478;NM_001350479;NM_001350480;NM_001350481;NM_001350482;NM_001350483;NM_001350484;NM_001350485;NM_006367	.	nonsynonymous SNV	CAP1:NM_001105530:exon8:c.T706G:p.C236G,CAP1:NM_001330502:exon8:c.T703G:p.C235G,CAP1:NM_001350476:exon8:c.T706G:p.C236G,CAP1:NM_001350477:exon8:c.T706G:p.C236G,CAP1:NM_001350479:exon8:c.T706G:p.C236G,CAP1:NM_001350480:exon8:c.T706G:p.C236G,CAP1:NM_001350481:exon8:c.T706G:p.C236G,CAP1:NM_001350482:exon8:c.T703G:p.C235G,CAP1:NM_001350483:exon8:c.T703G:p.C235G,CAP1:NM_001350485:exon8:c.T703G:p.C235G…	CAP1	ENSG00000131236	.	.	1p34.2	.	.	.	.	1	1	1	1	1	1	rs6665926	.	ID=COSM4591839;OCCURENCE=23(upper_aerodigestive_tract)	1	1	1	1	1	1	1	1	.	.	T;0.279	B;0.0	B;0.0	N;0.000	P;1.000	N;-1.98	T;1.62	T;-0.938	4.552	0.136	1.000	0.263
chr1	40533315	40533315	T	G	exonic	NM_001105530;NM_001330502;NM_001350475;NM_001350476;NM_001350477;NM_001350478;NM_001350479;NM_001350480;NM_001350481;NM_001350482;NM_001350483;NM_001350484;NM_001350485;NM_006367	.	nonsynonymous SNV	CAP1:NM_001105530:exon8:c.T734G:p.I245S,CAP1:NM_001330502:exon8:c.T731G:p.I244S,CAP1:NM_001350476:exon8:c.T734G:p.I245S,CAP1:NM_001350477:exon8:c.T734G:p.I245S,CAP1:NM_001350479:exon8:c.T734G:p.I245S,CAP1:NM_001350480:exon8:c.T734G:p.I245S,CAP1:NM_001350481:exon8:c.T734G:p.I245S,CAP1:NM_001350482:exon8:c.T731G:p.I244S,CAP1:NM_001350483:exon8:c.T731G:p.I244S,CAP1:NM_001350485:exon8:c.T731G:p.I244S…	CAP1	ENSG00000131236	.	.	1p34.2	.	.	.	.	1	1	1	1	1	1	rs6665933	.	ID=COSM4143932;OCCURENCE=23(upper_aerodigestive_tract),1(thyroid)	1	1	1	1	1	1	1	1	.	.	T;0.982	B;0.0	B;0.0	N;0.007	P;0.998	N;-1.445	T;2.61	T;-0.961	1.091	-0.236	0.999	0.323
chr1	40533320	40533320	T	G	exonic	NM_001105530;NM_001330502;NM_001350475;NM_001350476;NM_001350477;NM_001350478;NM_001350479;NM_001350480;NM_001350481;NM_001350482;NM_001350483;NM_001350484;NM_001350485;NM_006367	.	nonsynonymous SNV	CAP1:NM_001105530:exon8:c.T739G:p.C247G,CAP1:NM_001330502:exon8:c.T736G:p.C246G,CAP1:NM_001350476:exon8:c.T739G:p.C247G,CAP1:NM_001350477:exon8:c.T739G:p.C247G,CAP1:NM_001350479:exon8:c.T739G:p.C247G,CAP1:NM_001350480:exon8:c.T739G:p.C247G,CAP1:NM_001350481:exon8:c.T739G:p.C247G,CAP1:NM_001350482:exon8:c.T736G:p.C246G,CAP1:NM_001350483:exon8:c.T736G:p.C246G,CAP1:NM_001350485:exon8:c.T736G:p.C246G…	CAP1	ENSG00000131236	.	.	1p34.2	.	.	.	.	1	1	1	1	1	1	rs6665936	.	ID=COSM4143933;OCCURENCE=23(upper_aerodigestive_tract),1(thyroid)	1	1	1	1	1	1	1	1	.	.	T;0.576	B;0.0	B;0.0	N;0.014	P;1.000	N;-2.775	T;2.82	T;-0.984	0.245	0.136	0.008	0.078
chr1	40533326	40533326	T	G	exonic	NM_001105530;NM_001330502;NM_001350475;NM_001350476;NM_001350477;NM_001350478;NM_001350479;NM_001350480;NM_001350481;NM_001350482;NM_001350483;NM_001350484;NM_001350485;NM_006367	.	nonsynonymous SNV	CAP1:NM_001105530:exon8:c.T745G:p.Y249D,CAP1:NM_001330502:exon8:c.T742G:p.Y248D,CAP1:NM_001350476:exon8:c.T745G:p.Y249D,CAP1:NM_001350477:exon8:c.T745G:p.Y249D,CAP1:NM_001350479:exon8:c.T745G:p.Y249D,CAP1:NM_001350480:exon8:c.T745G:p.Y249D,CAP1:NM_001350481:exon8:c.T745G:p.Y249D,CAP1:NM_001350482:exon8:c.T742G:p.Y248D,CAP1:NM_001350483:exon8:c.T742G:p.Y248D,CAP1:NM_001350485:exon8:c.T742G:p.Y248D…	CAP1	ENSG00000131236	.	.	1p34.2	.	.	.	.	1	1	1	1	1	1	rs6665937	.	ID=COSM4591850;OCCURENCE=23(upper_aerodigestive_tract)	1	1	1	1	1	1	1	1	.	.	T;0.777	B;0.0	B;0.0	N;0.000	P;1.000	N;-2.69	T;2.8	T;-0.959	4.954	0.136	1.000	0.090
chr1	40533347	40533347	T	G	exonic	NM_001105530;NM_001330502;NM_001350475;NM_001350476;NM_001350477;NM_001350478;NM_001350479;NM_001350480;NM_001350481;NM_001350482;NM_001350483;NM_001350484;NM_001350485;NM_006367	.	nonsynonymous SNV	CAP1:NM_001105530:exon8:c.T766G:p.S256A,CAP1:NM_001330502:exon8:c.T763G:p.S255A,CAP1:NM_001350476:exon8:c.T766G:p.S256A,CAP1:NM_001350477:exon8:c.T766G:p.S256A,CAP1:NM_001350479:exon8:c.T766G:p.S256A,CAP1:NM_001350480:exon8:c.T766G:p.S256A,CAP1:NM_001350481:exon8:c.T766G:p.S256A,CAP1:NM_001350482:exon8:c.T763G:p.S255A,CAP1:NM_001350483:exon8:c.T763G:p.S255A,CAP1:NM_001350485:exon8:c.T763G:p.S255A…	CAP1	ENSG00000131236	.	.	1p34.2	.	.	.	.	1	1	1	1	1	1	rs6665944	.	ID=COSM4591858;OCCURENCE=23(upper_aerodigestive_tract)	1	1	1	1	1	1	1	1	.	.	T;1.0	B;0.0	B;0.0	N;0.001	P;1	N;-2.53	T;3.07	T;-0.953	4.929	0.136	1.000	0.997
chr1	40705726	40705726	A	T	exonic	NM_012421	.	nonsynonymous SNV	RLF:NM_012421:exon8:c.A5352T:p.E1784D	RLF	ENSG00000117000	.	.	1p34.2	.	.	.	.	0.0625	0.046	0.1819	0.2542	0.1671	0.148363	rs10889205	.	ID=COSM426263;OCCURENCE=1(pancreas),1(haematopoietic_and_lymphoid_tissue),1(prostate),1(liver)	0.1769	0.2459	0.1681	0.0480	0.2501	0.2037	0.1633	0.0723	0.2091	.	T;0.624	B;0.0	B;0.001	N;0.076	P;1.000	N;-0.43	T;2.59	T;-1.012	-3.302	-0.805	0.000	0.984
chr1	40737589	40737589	T	C	exonic	NM_005857	.	synonymous SNV	ZMPSTE24:NM_005857:exon6:c.T651C:p.D217D	ZMPSTE24	ENSG00000084073	.	Score=860;Name=V$POU3F2_02	1p34.2	.	.	.	.	0.2093	0.1943	0.0666	0.0582	0.1369	0.127796	rs2076697	CLINSIG=other|not provided|Benign|Benign;CLNDBN=not_specified|not_provided|Lethal_tight_skin_contracture_syndrome|Mandibuloacral_dysplasia;CLNACC=RCV000081333.8|RCV000128752.1|RCV000268676.1|RCV000363486.1;CLNDSDB=MedGen|MedGen|MedGen:OMIM:Orphanet:SNOMED_CT|MedGen;CLNDSDBID=CN169374|CN221809|C0406585:275210:ORPHA1662:400128006|CN118835	ID=COSM3751191;OCCURENCE=1(large_intestine)	0.1058	0.0645	0.1554	0.2381	0.0644	0.0694	0.0971	0.1922	0.0676	.	.	.	.	.	.	.	.	.	.	.	.	.
chr1	40881041	40881041	C	G	exonic	NM_001198978;NM_001198979;NM_001198980;NM_022733	.	synonymous SNV	SMAP2:NM_001198978:exon7:c.C579G:p.S193S,SMAP2:NM_001198979:exon7:c.C654G:p.S218S,SMAP2:NM_001198980:exon7:c.C429G:p.S143S,SMAP2:NM_022733:exon7:c.C669G:p.S223S	SMAP2	.	.	.	1p34.2	.	.	.	.	0.9772	0.9417	0.8847	0.9924	0.9222	0.948083	rs209606	.	.	0.8978	0.9792	0.9187	0.9674	0.7856	0.8780	0.9108	0.9197	0.9153	.	.	.	.	.	.	.	.	.	.	.	.	.
chr1	40923019	40923019	G	A	exonic	NM_023070	.	nonsynonymous SNV	ZFP69B:NM_023070:exon4:c.G344A:p.C115Y	ZFP69B	ENSG00000187801	.	.	1p34.2	.	.	.	.	0.2986	0.3057	0.2366	0.0212	0.3516	0.221645	rs2272994	.	ID=COSM5438546,COSM5438545,COSM5438544;OCCURENCE=1(oesophagus)	0.2528	0.0567	0.3733	0.2950	0.2823	0.2348	0.2843	0.3296	0.1654	.	T;0.66	B;0.0	B;0.0	.;.	P;0.000	N;-0.755	T;5.77	T;-0.955	-0.566	-0.167	0.000	0.988
chr1	40980668	40980668	T	C	exonic	NM_001346946;NM_001346947;NM_001346948;NM_001346949;NM_001346950;NM_001346951;NM_001346952;NM_001346953;NM_001346954;NM_001346955;NM_001346956;NM_022774	.	nonsynonymous SNV	EXO5:NM_001346948:exon2:c.T452C:p.L151P,EXO5:NM_001346954:exon2:c.T452C:p.L151P,EXO5:NM_001346956:exon2:c.T452C:p.L151P,EXO5:NM_001346946:exon3:c.T452C:p.L151P,EXO5:NM_001346951:exon3:c.T452C:p.L151P,EXO5:NM_001346952:exon3:c.T452C:p.L151P,EXO5:NM_001346955:exon3:c.T452C:p.L151P,EXO5:NM_022774:exon3:c.T452C:p.L151P,EXO5:NM_001346947:exon4:c.T452C:p.L151P,EXO5:NM_001346949:exon4:c.T452C:p.L151P,EX…	EXO5	ENSG00000164002,ENSG00000227278	.	.	1p34.2	.	.	.	.	.	0.0051	0.0596	0.0045	0.0403	0.0197684	rs35672330	.	.	0.0412	0.0117	0.0205	0.0001	0.0646	0.0610	0.0309	0.0073	0.0481	.	D;0.003	D;1.0	D;0.999	D;0.001	N;0.987	M;2.645	T;1.32	T;-1.093	1.988	1.061	0.013	0.541
chr1	40980731	40980731	G	T	exonic	NM_001346946;NM_001346947;NM_001346948;NM_001346949;NM_001346950;NM_001346951;NM_001346952;NM_001346953;NM_001346954;NM_001346955;NM_001346956;NM_022774	.	nonsynonymous SNV	EXO5:NM_001346948:exon2:c.G515T:p.G172V,EXO5:NM_001346954:exon2:c.G515T:p.G172V,EXO5:NM_001346956:exon2:c.G515T:p.G172V,EXO5:NM_001346946:exon3:c.G515T:p.G172V,EXO5:NM_001346951:exon3:c.G515T:p.G172V,EXO5:NM_001346952:exon3:c.G515T:p.G172V,EXO5:NM_001346955:exon3:c.G515T:p.G172V,EXO5:NM_022774:exon3:c.G515T:p.G172V,EXO5:NM_001346947:exon4:c.G515T:p.G172V,EXO5:NM_001346949:exon4:c.G515T:p.G172V,EX…	EXO5	ENSG00000164002	.	Score=896;Name=V$CEBP_01	1p34.2	.	.	.	.	0.5	0.5481	0.3757	0.6997	0.536	0.542133	rs11208299	.	.	0.4444	0.6527	0.5903	0.4951	0.3427	0.3697	0.4681	0.5257	0.4619	.	T;1.0	B;0.0	B;0.0	N;0.478	P;0.940	N;-3.005	T;1.83	T;-0.951	2.137	0.152	1.000	0.998
chr1	41013015	41013015	C	T	exonic	NM_152373	.	synonymous SNV	ZNF684:NM_152373:exon5:c.C1020T:p.S340S	ZNF684	ENSG00000117010	.	.	1p34.2	.	.	.	.	0.4514	0.3119	0.1103	0.1082	0.3372	0.249201	rs2297755	.	ID=COSM4416366;OCCURENCE=1(haematopoietic_and_lymphoid_tissue)	0.1847	0.1124	0.4064	0.4410	0.1352	0.1101	0.1549	0.2625	0.1053	.	.	.	.	.	.	.	.	.	.	.	.	.
chr1	41204569	41204569	C	T	exonic	NM_001142587;NM_001142588;NM_001142589;NM_001142590;NM_001308114;NM_001308115;NM_014223	.	synonymous SNV	NFYC:NM_001308114:exon1:c.C54T:p.S18S,NFYC:NM_001142587:exon2:c.C54T:p.S18S,NFYC:NM_001142588:exon2:c.C54T:p.S18S,NFYC:NM_001142589:exon2:c.C54T:p.S18S,NFYC:NM_001308115:exon2:c.C54T:p.S18S,NFYC:NM_014223:exon2:c.C54T:p.S18S,NFYC:NM_001142590:exon7:c.C54T:p.S18S	NFYC	ENSG00000066136	.	.	1p34.2	.	.	.	.	0.4692	0.4417	0.5895	0.4244	0.5115	0.482029	rs1057925	.	ID=COSM3751192,COSM3751193,COSM3751194;OCCURENCE=1(pancreas),1(large_intestine)	0.5294	0.4347	0.4560	0.5043	0.5340	0.5770	0.5485	0.4579	0.5376	.	.	.	.	.	.	.	.	.	.	.	.	.
chr1	41285087	41285087	T	C	exonic	NM_004700;NM_172163	.	synonymous SNV	KCNQ4:NM_004700:exon5:c.T777C:p.A259A,KCNQ4:NM_172163:exon5:c.T777C:p.A259A	KCNQ4	ENSG00000117013	.	.	1p34.2	.	.	.	CpG: 24	0.4683	0.5624	0.6978	0.5348	0.562	0.563299	rs4660468	CLINSIG=Benign;CLNDBN=not_specified;CLNACC=RCV000038247.3;CLNDSDB=MedGen;CLNDSDBID=CN169374	ID=COSM3746965;OCCURENCE=1(haematopoietic_and_lymphoid_tissue),1(liver)	0.6512	0.5719	0.5071	0.4488	0.7288	0.7255	0.6413	0.5769	0.6763	.	.	.	.	.	.	.	.	.	.	.	.	.
chr1	41327773	41327773	C	G	exonic	NM_133467	.	nonsynonymous SNV	CITED4:NM_133467:exon1:c.G27C:p.E9D	CITED4	ENSG00000179862	.	.	1p34.2	.	.	.	CpG: 135	0.003	0.0082	0.0119	0.0431	0.0072	0.0169728	rs373815661	.	.	0.0329	0.1	0	0.0455	.	0.0588	0	0.0279	.	.	D;0.016	P;0.891	P;0.586	U;0.000	N;0.999	M;2.125	T;-0.09	T;-0.912	1.168	0.690	0.998	0.998
chr1	41848060	41848060	C	T	exonic	NM_001291281	.	nonsynonymous SNV	FOXO6:NM_001291281:exon3:c.C1187T:p.A396V	FOXO6	ENSG00000204060	.	Score=813;Name=V$PAX5_01	1p34.2	.	GC_rich,Low_complexity	.	CpG: 168	.	.	.	.	.	.	rs12092825	.	ID=COSM4143954;OCCURENCE=3(thyroid)	0.6896	0.25	1	0.4444	0.3333	0.7692	0.8125	0.682	.	.	D;0.0	.;.	.;.	U;0.000	P;1	.;.	D;-3.78	T;-1.245	0.756	0.679	0.002	0.475
chr1	41848296	41848296	G	A	exonic	NM_001291281	.	nonsynonymous SNV	FOXO6:NM_001291281:exon3:c.G1423A:p.A475T	FOXO6	ENSG00000204060	.	Score=693;Name=V$P53_01	1p34.2	.	GC_rich,Low_complexity	.	CpG: 168	0.3482	0.3763	0.5089	0.2171	0.6037	0.386781	rs4359027	.	ID=COSM4143955;OCCURENCE=1(thyroid)	0.4437	0.2705	0.5602	0.3854	0.6102	0.5165	0.4653	0.4073	.	.	D;0.0	.;.	.;.	N;0.007	P;1	.;.	D;-3.86	T;-0.960	-0.779	-0.237	0.000	0.959
chr1	41976132	41976132	G	C	exonic	NM_001127714;NM_024503	.	nonsynonymous SNV	HIVEP3:NM_001127714:exon8:c.C7208G:p.P2403R,HIVEP3:NM_024503:exon9:c.C7211G:p.P2404R	HIVEP3	ENSG00000127124	.	.	1p34.2	.	.	.	.	.	.	.	0.1074	0.0101	0.0297524	rs74071559	.	.	0.0138	0.1181	0.0062	0	0	0.0003	0.0062	0.0006	0.0295	.	T;0.293	B;0.0	B;0.001	N;0.932	N;1	L;0.895	T;3.23	T;-0.930	0.034	0.128	0.002	0.006
chr1	41976217	41976217	G	A	exonic	NM_001127714;NM_024503	.	nonsynonymous SNV	HIVEP3:NM_001127714:exon8:c.C7123T:p.P2375S,HIVEP3:NM_024503:exon9:c.C7126T:p.P2376S	HIVEP3	ENSG00000127124	.	Score=826;Name=V$OLF1_01	1p34.2	.	.	.	.	0.004	0.1196	0.0288	0.2277	0.0648	0.0990415	rs72669005	.	.	0.1154	0.2434	0.1368	0.0082	0.0743	0.0853	0.0734	0.1409	0.0937	.	D;0.05	P;0.873	B;0.382	D;0.001	N;0.664	L;1.1	T;3.33	T;-0.990	2.173	1.048	1.000	0.999
chr1	41976328	41976328	T	C	exonic	NM_001127714;NM_024503	.	nonsynonymous SNV	HIVEP3:NM_001127714:exon8:c.A7012G:p.T2338A,HIVEP3:NM_024503:exon9:c.A7015G:p.T2339A	HIVEP3	ENSG00000127124	.	.	1p34.2	.	.	.	.	1	1	0.998	0.8669	0.9899	0.963059	rs9439043	.	ID=COSM3749053;OCCURENCE=9(large_intestine),2(thyroid)	0.9890	0.8821	0.9950	1	0.9917	0.9986	1	0.9999	0.9691	.	T;1.0	B;0.0	B;0.001	N;0.392	P;1	N;-0.625	T;3.44	T;-0.989	0.588	-0.323	0.072	0.001
chr1	41976330	41976330	G	A	exonic	NM_001127714;NM_024503	.	nonsynonymous SNV	HIVEP3:NM_001127714:exon8:c.C7010T:p.P2337L,HIVEP3:NM_024503:exon9:c.C7013T:p.P2338L	HIVEP3	ENSG00000127124	.	.	1p34.2	.	.	.	.	.	.	.	0.1029	0.0072	0.028155	rs58930436	.	.	0.0125	0.1230	0.0048	0	0	0.0004	0.0182	0.0006	0.0236	.	T;1.0	B;0.0	B;0.0	N;0.221	N;1	N;-0.46	T;3.55	T;-0.915	0.188	-0.056	0.001	0.002
chr1	41978566	41978566	T	G	exonic	NM_001127714;NM_024503	.	nonsynonymous SNV	HIVEP3:NM_001127714:exon7:c.A6326C:p.D2109A,HIVEP3:NM_024503:exon8:c.A6326C:p.D2109A	HIVEP3	ENSG00000127124	.	Score=840;Name=V$ARNT_01	1p34.2	.	.	.	.	.	.	.	.	.	.	rs2991344	.	.	0.9987	0.9861	0.9984	1	1	1	1	1	0.9954	.	T;1.0	B;0.0	B;0.0	N;0.025	P;1	N;-2.14	T;3.5	T;-0.960	1.109	-0.381	1.000	0.093
chr1	41978825	41978825	C	G	exonic	NM_001127714;NM_024503	.	nonsynonymous SNV	HIVEP3:NM_001127714:exon7:c.G6067C:p.A2023P,HIVEP3:NM_024503:exon8:c.G6067C:p.A2023P	HIVEP3	ENSG00000127124	.	.	1p34.2	.	.	.	.	1	1	1	0.9781	1	0.994209	rs2483689	.	.	0.9986	0.9843	0.9991	1	1	1	1	1	0.9948	.	T;1.0	B;0.0	B;0.0	N;0.037	P;1	N;-2.34	T;3.64	T;-0.947	4.616	0.011	1.000	0.013
chr1	42046812	42046812	C	T	exonic	NM_001127714;NM_024503	.	synonymous SNV	HIVEP3:NM_001127714:exon3:c.G3657A:p.Q1219Q,HIVEP3:NM_024503:exon4:c.G3657A:p.Q1219Q	HIVEP3	ENSG00000127124	.	.	1p34.2	.	.	.	.	1	1	0.999	0.9175	0.9942	0.977236	rs2810565	.	.	0.9934	0.9329	0.9973	1	1	0.9999	0.9950	1	0.9789	.	.	.	.	.	.	.	.	.	.	.	.	.
chr1	42048745	42048745	T	C	exonic	NM_001127714;NM_024503	.	nonsynonymous SNV	HIVEP3:NM_001127714:exon3:c.A1724G:p.H575R,HIVEP3:NM_024503:exon4:c.A1724G:p.H575R	HIVEP3	ENSG00000127124	.	.	1p34.2	.	.	.	.	1	1	1	0.9569	0.9957	0.988019	rs2810566	.	ID=COSM4143960;OCCURENCE=1(thyroid)	0.9969	0.9666	0.9983	0.9998	1	0.9999	0.9967	0.9999	0.9889	.	T;0.391	B;0.0	B;0.0	N;0.002	P;1.000	N;-1.955	T;3.57	T;-1.012	1.793	0.069	1.000	0.996
chr1	42049032	42049032	G	A	exonic	NM_001127714;NM_024503	.	synonymous SNV	HIVEP3:NM_001127714:exon3:c.C1437T:p.S479S,HIVEP3:NM_024503:exon4:c.C1437T:p.S479S	HIVEP3	ENSG00000127124	.	.	1p34.2	.	.	.	.	1	1	0.999	0.8139	0.9899	0.949281	rs2984694	.	ID=COSM4143961;OCCURENCE=1(thyroid)	0.9868	0.8558	0.9942	1	1	0.9997	0.9900	0.9999	0.9549	.	.	.	.	.	.	.	.	.	.	.	.	.
chr1	42049140	42049140	C	G	exonic	NM_001127714;NM_024503	.	synonymous SNV	HIVEP3:NM_001127714:exon3:c.G1329C:p.L443L,HIVEP3:NM_024503:exon4:c.G1329C:p.L443L	HIVEP3	ENSG00000127124	.	.	1p34.2	.	.	.	.	1	1	0.999	0.8139	0.9899	0.949281	rs2475842	.	ID=COSM4143962;OCCURENCE=1(thyroid)	0.9868	0.8558	0.9942	1	1	0.9997	0.9901	0.9999	0.9550	.	.	.	.	.	.	.	.	.	.	.	.	.
chr1	42630364	42630364	G	A	exonic	NM_033553	.	nonsynonymous SNV	GUCA2A:NM_033553:exon1:c.C20T:p.S7F	GUCA2A	ENSG00000197273	.	.	1p34.2	.	.	.	.	0.4028	0.4172	0.6113	0.0772	0.572	0.384984	rs2071499	.	ID=COSM4143964;OCCURENCE=1(thyroid)	0.5157	0.1568	0.6113	0.4305	0.65	0.6385	0.5721	0.4923	0.45	.	T;0.091	P;0.845	B;0.367	N;0.060	P;1	M;2.64	T;0.85	T;-0.925	0.701	0.998	0.001	0.900
chr1	42693597	42693597	A	G	exonic	NM_001198850;NM_001198851;NM_001198852;NM_014947	.	nonsynonymous SNV	FOXJ3:NM_001198850:exon5:c.T485C:p.V162A,FOXJ3:NM_001198852:exon5:c.T485C:p.V162A,FOXJ3:NM_014947:exon5:c.T485C:p.V162A,FOXJ3:NM_001198851:exon7:c.T485C:p.V162A	FOXJ3	ENSG00000198815	.	.	1p34.2	.	.	.	.	0.8482	0.7239	0.7913	0.7632	0.8862	0.795327	rs343376	.	ID=COSM3746966;OCCURENCE=1(thyroid),2(haematopoietic_and_lymphoid_tissue),1(liver)	0.8034	0.7666	0.9195	0.8265	0.8168	0.8009	0.7896	0.7384	0.7823	.	T;1.0	B;0.0	B;0.0	N;0.038	P;1.000	N;0.605	D;-3.71	T;-0.924	3.913	-0.326	0.999	0.989
chr1	42880516	42880516	T	C	exonic	NM_173642	.	synonymous SNV	RIMKLA:NM_173642:exon5:c.T1047C:p.S349S	RIMKLA	ENSG00000177181	.	Score=804;Name=V$ISRE_01	1p34.2	.	.	.	.	0.3433	0.4202	0.6441	0.5197	0.5173	0.489417	rs1055055	.	ID=COSM146486;OCCURENCE=1(stomach),1(large_intestine)	0.5800	0.5336	0.5578	0.3624	0.6620	0.6378	0.6200	0.4703	0.6026	.	.	.	.	.	.	.	.	.	.	.	.	.
chr1	42898843	42898843	A	G	exonic	NM_001146192;NM_032257	.	nonsynonymous SNV	ZMYND12:NM_001146192:exon6:c.T616C:p.F206L,ZMYND12:NM_032257:exon7:c.T946C:p.F316L	ZMYND12	ENSG00000066185	.	.	1p34.2	.	.	.	.	0.6508	0.7362	0.662	0.6021	0.5965	0.649361	rs1034268	.	.	0.6636	0.5921	0.5996	0.6646	0.6710	0.6665	0.6542	0.7389	0.6459	.	T;1.0	B;0.0	B;0.0	N;0.000	P;1.000	N;-2.75	T;-0.67	T;-0.916	2.292	0.138	1.000	0.997
chr1	43119661	43119661	C	A	exonic	NM_001080850	.	nonsynonymous SNV	CCDC30:NM_001080850:exon16:c.C2314A:p.H772N	CCDC30	ENSG00000186409	.	.	1p34.2	.	.	.	.	0.001	0.0695	0.0328	0.1853	0.0389	0.0746805	rs16829829	.	.	0.0449	0.1626	0.0299	0.0015	0.0219	0.0344	0.0376	0.0560	0.0769	.	D;0.015	B;0.007	B;0.005	N;0.880	P;1	L;1.3	T;0.86	T;-1.064	-0.129	0.852	0.000	0.407
chr1	43212431	43212431	A	G	exonic	NM_022356	.	synonymous SNV	P3H1:NM_022356:exon15:c.T2148C:p.G716G	P3H1	ENSG00000117385	.	.	1p34.2	.	.	.	.	1	1	1	1	1	1	rs4660662	CLINSIG=Likely benign;CLNDBN=not_specified;CLNACC=RCV000174947.1;CLNDSDB=MedGen;CLNDSDBID=CN169374	ID=COSM4595215;OCCURENCE=1(upper_aerodigestive_tract)	1.0000	1	1	1	1	0.9999	1	1	.	.	.	.	.	.	.	.	.	.	.	.	.	.
chr1	43212432	43212432	C	G	exonic	NM_022356	.	nonsynonymous SNV	P3H1:NM_022356:exon15:c.G2147C:p.G716A	P3H1	ENSG00000117385	.	.	1p34.2	.	.	.	.	.	.	.	0.0053	.	0.00139776	rs573577299	.	.	0.0003	0.0033	0	0	0	0	0	0	.	.	T;0.452	B;0.0	B;0.001	.;.	N;1	L;1.355	T;1.51	T;-0.999	-1.579	-1.575	0.000	0.000
chr1	43213897	43213897	G	A	exonic	NM_001146289;NM_001243246;NM_022356	.	synonymous SNV	P3H1:NM_001146289:exon12:c.C1812T:p.P604P,P3H1:NM_001243246:exon12:c.C1812T:p.P604P,P3H1:NM_022356:exon12:c.C1812T:p.P604P	P3H1	ENSG00000117385	.	Score=935;Name=V$ZIC3_01	1p34.2	.	.	.	.	.	.	.	0.0643	0.0043	0.0175719	rs34809608	.	.	0.0046	0.0489	0.0026	0	0	0.0003	0.0034	0	0.0148	.	.	.	.	.	.	.	.	.	.	.	.	.
chr1	43220601	43220601	G	A	exonic	NM_001146289;NM_001243246;NM_022356	.	synonymous SNV	P3H1:NM_001146289:exon8:c.C1284T:p.I428I,P3H1:NM_001243246:exon8:c.C1284T:p.I428I,P3H1:NM_022356:exon8:c.C1284T:p.I428I	P3H1	ENSG00000117385	.	Score=707;Name=V$PPARG_02	1p34.2	.	.	.	.	.	.	.	0.0643	0.0043	0.0175719	rs61746642	.	ID=COSM3785287,COSM3785288;OCCURENCE=1(pancreas)	0.0047	0.0487	0.0026	0	0	0.0005	0.0033	6.056e-05	0.0149	.	.	.	.	.	.	.	.	.	.	.	.	.
chr1	43223508	43223508	G	A	exonic	NM_001146289;NM_001243246;NM_022356	.	synonymous SNV	P3H1:NM_001146289:exon5:c.C1026T:p.A342A,P3H1:NM_001243246:exon5:c.C1026T:p.A342A,P3H1:NM_022356:exon5:c.C1026T:p.A342A	P3H1	ENSG00000117385	.	.	1p34.2	.	.	.	.	.	.	.	0.0643	0.0043	0.0175719	rs61100157	.	.	0.0046	0.0487	0.0026	0	0	0.0003	0.0033	0	0.0148	.	.	.	.	.	.	.	.	.	.	.	.	.
chr1	43228001	43228001	G	T	exonic	NM_001146289;NM_001243246;NM_022356	.	nonsynonymous SNV	P3H1:NM_001146289:exon2:c.C611A:p.P204H,P3H1:NM_001243246:exon2:c.C611A:p.P204H,P3H1:NM_022356:exon2:c.C611A:p.P204H	P3H1	ENSG00000117385	.	.	1p34.2	.	.	.	.	.	.	.	0.0303	0.0029	0.00838658	rs77208721	.	.	0.0021	0.0234	0.0009	0	0	2.997e-05	0	0	0.0069	.	D;0.001	D;1.0	D;0.986	D;0.000	D;1.000	M;3.005	D;-2.36	D;0.557	4.559	1.045	1.000	0.998
chr1	43255127	43255127	C	T	exonic	NM_001242750	.	synonymous SNV	TMEM269:NM_001242750:exon2:c.C24T:p.P8P	TMEM269	ENSG00000164008	.	.	1p34.2	.	.	.	.	.	.	.	0.0635	0.0043	0.0173722	rs116194971	.	.	0.0010	0.0388	0.0106	0	.	0.0007	0	0	.	.	.	.	.	.	.	.	.	.	.	.	.	.
chr1	43255567	43255567	G	A	exonic	NM_001242750	.	nonsynonymous SNV	TMEM269:NM_001242750:exon3:c.G129A:p.M43I	TMEM269	ENSG00000164008	.	.	1p34.2	.	.	.	.	.	.	.	0.0635	0.0043	0.0173722	rs61743366	.	.	0.0035	0.0572	0.0068	0	0	0.0004	0.0048	0	.	.	.	.	.	.	.	.	.	.	.	.	.	.
chr1	43296130	43296130	C	T	exonic	NM_001017922;NM_018538	.	nonsynonymous SNV	ERMAP:NM_018538:exon2:c.C11T:p.A4V,ERMAP:NM_001017922:exon3:c.C11T:p.A4V	ERMAP	ENSG00000164010	.	.	1p34.2	.	.	.	.	.	.	.	0.0628	0.0043	0.0171725	rs35757049	.	.	0.0049	0.0505	0.0028	0	0.0002	0.0005	0.0044	0	0.0154	.	D;0.016	P;0.703	B;0.137	N;0.136	D;1	L;0.895	T;0.91	T;-1.040	1.010	0.807	0.949	0.149
chr1	43296173	43296173	C	T	exonic	NM_001017922;NM_018538	.	synonymous SNV	ERMAP:NM_018538:exon2:c.C54T:p.L18L,ERMAP:NM_001017922:exon3:c.C54T:p.L18L	ERMAP	ENSG00000164010	.	.	1p34.2	.	.	.	.	0.0099	0.1718	0.2525	0.0923	0.2579	0.146366	rs33950227	.	.	0.2226	0.1126	0.2738	0.0168	0.3550	0.2550	0.2291	0.1797	0.2014	.	.	.	.	.	.	.	.	.	.	.	.	.
chr1	43296195	43296195	C	T	exonic	NM_001017922;NM_018538	.	nonsynonymous SNV	ERMAP:NM_018538:exon2:c.C76T:p.H26Y,ERMAP:NM_001017922:exon3:c.C76T:p.H26Y	ERMAP	ENSG00000164010	.	.	1p34.2	.	.	.	.	0.0099	0.1902	0.2952	0.0234	0.2723	0.142372	rs33953680	.	.	0.2414	0.0597	0.2886	0.0170	0.3735	0.2876	0.2467	0.2007	0.2074	.	T;0.638	D;0.985	P;0.657	N;0.247	P;1	N;0.55	T;0.9	T;-1.031	-0.177	-0.717	0.000	0.000
chr1	43396414	43396414	G	A	exonic	NM_006516	.	synonymous SNV	SLC2A1:NM_006516:exon4:c.C399T:p.C133C	SLC2A1	ENSG00000117394	.	.	1p34.2	.	.	.	.	0.1022	0.1626	0.1909	0.0802	0.2133	0.141374	rs11537641	CLINSIG=Benign|Benign|Benign;CLNDBN=not_specified|Glucose_transporter_type_1_deficiency_syndrome|Dystonia;CLNACC=RCV000081433.8|RCV000289611.1|RCV000381688.1;CLNDSDB=MedGen|MedGen:Orphanet|MedGen;CLNDSDBID=CN169374|C1847501:ORPHA71277|C0393593	ID=COSM3751204,COSM3751205,COSM3751206;OCCURENCE=2(large_intestine)	0.1902	0.0944	0.1973	0.0979	0.2360	0.2094	0.2009	0.1976	0.1639	.	.	.	.	.	.	.	.	.	.	.	.	.
chr1	43408966	43408966	G	A	exonic	NM_006516	.	synonymous SNV	SLC2A1:NM_006516:exon2:c.C45T:p.A15A	SLC2A1	ENSG00000117394	.	.	1p34.2	.	.	.	.	0.3185	0.2423	0.2187	0.1543	0.3199	0.240415	rs1385129	CLINSIG=Benign|Benign|Benign;CLNDBN=not_specified|Glucose_transporter_type_1_deficiency_syndrome|Dystonia;CLNACC=RCV000081435.7|RCV000311968.1|RCV000366638.1;CLNDSDB=MedGen|MedGen:Orphanet|MedGen;CLNDSDBID=CN169374|C1847501:ORPHA71277|C0393593	ID=COSM3751208,COSM3751207,COSM3751209;OCCURENCE=1(thyroid),1(large_intestine)	0.2446	0.1812	0.3088	0.2890	0.2653	0.2292	0.2453	0.2699	0.2018	.	.	.	.	.	.	.	.	.	.	.	.	.
chr1	43675467	43675467	G	A	exonic	NM_001167965;NM_001195831;NM_152498	.	synonymous SNV	CFAP57:NM_001167965:exon11:c.G1809A:p.S603S,CFAP57:NM_001195831:exon11:c.G1809A:p.S603S,CFAP57:NM_152498:exon11:c.G1809A:p.S603S	CFAP57	ENSG00000243710,ENSG00000117395	.	.	1p34.2	.	.	.	.	0.6786	0.7342	0.8877	0.5408	0.6772	0.694888	rs2453412	.	ID=COSM5438325;OCCURENCE=1(oesophagus)	0.7914	0.5675	0.5902	0.7230	0.8183	0.8774	0.7896	0.7506	0.7736	.	.	.	.	.	.	.	.	.	.	.	.	.
chr1	43779564	43779564	T	C	exonic	NM_001253357;NM_005424	.	synonymous SNV	TIE1:NM_001253357:exon14:c.T2199C:p.A733A,TIE1:NM_005424:exon14:c.T2334C:p.A778A	TIE1	ENSG00000066056	.	Score=876;Name=V$YY1_01	1p34.2	.	.	.	.	0.879	0.9008	0.6272	0.8911	0.6427	0.803115	rs3120276	.	ID=COSM4143980;OCCURENCE=2(thyroid)	0.6994	0.8610	0.7060	0.8860	0.6601	0.6185	0.6685	0.8395	0.6926	.	.	.	.	.	.	.	.	.	.	.	.	.
chr1	43818239	43818239	T	C	exonic	NM_005373	.	synonymous SNV	MPL:NM_005373:exon12:c.T1704C:p.L568L	MPL	ENSG00000117400	.	.	1p34.2	.	.	.	.	.	.	.	.	.	.	.	.	.	.	.	.	.	.	.	.	.	.	.	.	.	.	.	.	.	.	.	.	.	.	.
chr1	43851797	43851797	G	A	exonic	NM_001001653;NM_052877;NM_201542	.	synonymous SNV	MED8:NM_001001653:exon6:c.C327T:p.G109G,MED8:NM_052877:exon6:c.C594T:p.G198G,MED8:NM_201542:exon6:c.C594T:p.G198G	MED8	ENSG00000229431,ENSG00000159479	.	.	1p34.2	.	.	.	.	0.001	0.0327	0.0537	0.0023	0.0331	0.0225639	rs11541153	.	ID=COSM3746968,COSM3746969;OCCURENCE=1(liver)	0.0532	0.0126	0.0404	0.0007	0.0924	0.0677	0.0454	0.0416	0.0487	.	.	.	.	.	.	.	.	.	.	.	.	.
chr1	43890864	43890864	C	T	exonic	NM_015284	.	synonymous SNV	SZT2:NM_015284:exon18:c.C2631T:p.T877T	SZT2	ENSG00000198198	.	.	1p34.2	.	.	.	.	.	.	0.008	0.0008	0.0173	0.00419329	rs140831372	CLINSIG=other;CLNDBN=not_specified;CLNACC=RCV000229211.2;CLNDSDB=MedGen;CLNDSDBID=CN169374	.	0.0070	0.0016	0.0175	0.0003	0.0104	0.0073	0.0044	0.0038	0.0050	.	.	.	.	.	.	.	.	.	.	.	.	.
chr1	43895752	43895752	G	C	exonic	NM_015284	.	nonsynonymous SNV	SZT2:NM_015284:exon29:c.G4208C:p.C1403S	SZT2	ENSG00000198198	.	.	1p34.2	.	.	.	.	.	.	.	.	.	.	rs372355354	.	.	3.295e-05	0.0003	8.639e-05	0	0	0	0	0	0.0002	.	T;0.158	D;1.0	D;0.997	D;0.000	D;0.967	L;1.1	.;.	T;-0.246	5.401	0.978	1.000	0.995
chr1	43919413	43919413	A	G	exonic	NM_001190880;NM_001243526;NM_001330526;NM_031207	.	nonsynonymous SNV	HYI:NM_001190880:exon1:c.T52C:p.S18P,HYI:NM_001243526:exon1:c.T52C:p.S18P,HYI:NM_001330526:exon1:c.T52C:p.S18P,HYI:NM_031207:exon1:c.T52C:p.S18P	SZT2,HYI	ENSG00000178922	.	.	1p34.2	.	.	.	CpG: 78	0.5089	0.4714	0.6362	0.6967	0.647	0.595847	rs6692611	.	ID=COSM4143989;OCCURENCE=2(thyroid)	0.7182	0.7416	0.6844	0.6465	0.7707	0.7450	0.7024	0.6099	.	.	T;1.0	B;0.0	B;0.001	N;0.002	P;1.000	N;-1.07	T;1.24	T;-1.003	0.444	-0.532	0.989	0.276
chr1	44035352	44035352	C	T	exonic	NM_001329137;NM_001329138;NM_001329139;NM_001329140;NM_002840;NM_130440	.	synonymous SNV	PTPRF:NM_001329139:exon6:c.C471T:p.A157A,PTPRF:NM_001329140:exon6:c.C471T:p.A157A,PTPRF:NM_002840:exon6:c.C471T:p.A157A,PTPRF:NM_130440:exon6:c.C471T:p.A157A,PTPRF:NM_001329137:exon7:c.C471T:p.A157A,PTPRF:NM_001329138:exon7:c.C471T:p.A157A	PTPRF	ENSG00000142949	.	.	1p34.2	.	.	.	.	0.2917	0.3016	0.3101	0.0356	0.2363	0.222045	rs1065771	.	ID=COSM3751223;OCCURENCE=1(large_intestine)	0.2820	0.0738	0.2666	0.3400	0.3424	0.3078	0.2742	0.2660	0.2334	.	.	.	.	.	.	.	.	.	.	.	.	.
chr1	44058265	44058265	C	A	exonic	NM_001329137;NM_001329138;NM_001329139;NM_001329140;NM_002840;NM_130440	.	synonymous SNV	PTPRF:NM_001329139:exon11:c.C1806A:p.A602A,PTPRF:NM_001329140:exon11:c.C1806A:p.A602A,PTPRF:NM_002840:exon11:c.C1806A:p.A602A,PTPRF:NM_130440:exon11:c.C1806A:p.A602A,PTPRF:NM_001329137:exon13:c.C1824A:p.A608A,PTPRF:NM_001329138:exon14:c.C1836A:p.A612A	PTPRF	ENSG00000142949	.	.	1p34.2	.	.	.	.	0.5585	0.4611	0.3966	0.4561	0.317	0.446486	rs3828151	.	ID=COSM3751225,COSM3751224;OCCURENCE=2(thyroid),1(large_intestine)	0.4199	0.4642	0.3223	0.5746	0.4258	0.4044	0.4052	0.4424	0.4217	.	.	.	.	.	.	.	.	.	.	.	.	.
chr1	44071221	44071221	G	A	exonic	NM_001329137;NM_001329138;NM_001329139;NM_001329140;NM_002840;NM_130440	.	synonymous SNV	PTPRF:NM_001329140:exon16:c.G2499A:p.V833V,PTPRF:NM_001329139:exon17:c.G2526A:p.V842V,PTPRF:NM_130440:exon18:c.G3384A:p.V1128V,PTPRF:NM_001329137:exon19:c.G2544A:p.V848V,PTPRF:NM_002840:exon19:c.G3411A:p.V1137V,PTPRF:NM_001329138:exon20:c.G2556A:p.V852V	PTPRF	ENSG00000142949	.	Score=859;Name=V$SOX9_B1	1p34.2	.	.	.	.	0.7579	0.5798	0.7376	0.4297	0.5418	0.602436	rs631248	.	.	0.6949	0.4688	0.5015	0.7793	0.7870	0.7712	0.7029	0.5835	0.6690	.	.	.	.	.	.	.	.	.	.	.	.	.
chr1	44072018	44072018	C	T	exonic	NM_001329137;NM_001329138;NM_001329139;NM_001329140;NM_002840;NM_130440	.	synonymous SNV	PTPRF:NM_001329140:exon17:c.C2679T:p.T893T,PTPRF:NM_001329139:exon18:c.C2706T:p.T902T,PTPRF:NM_130440:exon19:c.C3564T:p.T1188T,PTPRF:NM_001329137:exon20:c.C2724T:p.T908T,PTPRF:NM_002840:exon20:c.C3591T:p.T1197T,PTPRF:NM_001329138:exon21:c.C2736T:p.T912T	PTPRF	ENSG00000142949	.	.	1p34.2	.	.	.	.	0.4702	0.3323	0.3569	0.0371	0.268	0.278155	rs1065772	.	ID=COSM3751227,COSM3751226;OCCURENCE=1(large_intestine),1(thyroid)	0.3235	0.0817	0.2875	0.4829	0.3924	0.3490	0.3095	0.2882	0.2628	.	.	.	.	.	.	.	.	.	.	.	.	.
chr1	44072066	44072066	C	T	exonic	NM_001329137;NM_001329138;NM_001329139;NM_001329140;NM_002840;NM_130440	.	synonymous SNV	PTPRF:NM_001329140:exon17:c.C2727T:p.P909P,PTPRF:NM_001329139:exon18:c.C2754T:p.P918P,PTPRF:NM_130440:exon19:c.C3612T:p.P1204P,PTPRF:NM_001329137:exon20:c.C2772T:p.P924P,PTPRF:NM_002840:exon20:c.C3639T:p.P1213P,PTPRF:NM_001329138:exon21:c.C2784T:p.P928P	PTPRF	ENSG00000142949	.	Score=840;Name=V$GATA1_02	1p34.2	.	.	.	.	0.4702	0.3436	0.3648	0.0303	0.2752	0.28115	rs10890266	.	ID=COSM3751229,COSM3751228;OCCURENCE=1(large_intestine)	0.3300	0.0782	0.2955	0.4824	0.3837	0.3587	0.3117	0.2971	0.2710	.	.	.	.	.	.	.	.	.	.	.	.	.
chr1	44083507	44083507	T	C	exonic	NM_001329137;NM_001329138;NM_001329139;NM_001329140;NM_002840;NM_130440	.	synonymous SNV	PTPRF:NM_001329140:exon22:c.T3384C:p.G1128G,PTPRF:NM_001329139:exon24:c.T3444C:p.G1148G,PTPRF:NM_130440:exon24:c.T4269C:p.G1423G,PTPRF:NM_002840:exon25:c.T4296C:p.G1432G,PTPRF:NM_001329137:exon26:c.T3462C:p.G1154G,PTPRF:NM_001329138:exon28:c.T3486C:p.G1162G	PTPRF	ENSG00000142949	.	Score=780;Name=V$MEF2_01	1p34.2	.	.	.	.	0.7649	0.5634	0.7157	0.9455	0.5764	0.73722	rs641365	.	.	0.7188	0.9244	0.5132	0.7858	0.7432	0.7493	0.7135	0.5655	0.8052	.	.	.	.	.	.	.	.	.	.	.	.	.
chr1	44083519	44083519	G	A	exonic	NM_001329137;NM_001329138;NM_001329139;NM_001329140;NM_002840;NM_130440	.	synonymous SNV	PTPRF:NM_001329140:exon22:c.G3396A:p.R1132R,PTPRF:NM_001329139:exon24:c.G3456A:p.R1152R,PTPRF:NM_130440:exon24:c.G4281A:p.R1427R,PTPRF:NM_002840:exon25:c.G4308A:p.R1436R,PTPRF:NM_001329137:exon26:c.G3474A:p.R1158R,PTPRF:NM_001329138:exon28:c.G3498A:p.R1166R	PTPRF	ENSG00000142949	.	.	1p34.2	.	.	.	.	0.7649	0.5634	0.7157	0.9455	0.5764	0.73722	rs641351	.	.	0.7185	0.9244	0.5125	0.7853	0.7428	0.7491	0.7118	0.5655	0.8051	.	.	.	.	.	.	.	.	.	.	.	.	.
chr1	44084739	44084739	C	T	exonic	NM_001329137;NM_001329138;NM_001329139;NM_001329140;NM_002840;NM_130440	.	synonymous SNV	PTPRF:NM_001329140:exon24:c.C3600T:p.R1200R,PTPRF:NM_001329139:exon26:c.C3660T:p.R1220R,PTPRF:NM_130440:exon26:c.C4485T:p.R1495R,PTPRF:NM_002840:exon27:c.C4512T:p.R1504R,PTPRF:NM_001329137:exon28:c.C3678T:p.R1226R,PTPRF:NM_001329138:exon30:c.C3702T:p.R1234R	PTPRF	ENSG00000142949	.	Score=748;Name=V$TAXCREB_02	1p34.2	.	.	.	.	0.7649	0.5634	0.7167	0.9455	0.5764	0.73742	rs1143701	.	.	0.7192	0.9245	0.5135	0.7866	0.7420	0.7497	0.7137	0.5662	0.8051	.	.	.	.	.	.	.	.	.	.	.	.	.
chr1	44086831	44086831	C	T	exonic	NM_001329137;NM_001329138;NM_001329139;NM_001329140;NM_002840;NM_130440	.	synonymous SNV	PTPRF:NM_001329140:exon30:c.C4671T:p.Y1557Y,PTPRF:NM_001329139:exon32:c.C4731T:p.Y1577Y,PTPRF:NM_130440:exon32:c.C5556T:p.Y1852Y,PTPRF:NM_002840:exon33:c.C5583T:p.Y1861Y,PTPRF:NM_001329137:exon34:c.C4749T:p.Y1583Y,PTPRF:NM_001329138:exon36:c.C4773T:p.Y1591Y	PTPRF	ENSG00000142949	.	.	1p34.2	.	.	.	.	0.6855	0.4519	0.6441	0.5507	0.5014	0.570487	rs1143702	.	ID=COSM3773502,COSM3773501;OCCURENCE=1(kidney)	0.6132	0.5728	0.4670	0.7087	0.6619	0.6689	0.6069	0.4467	0.6372	.	.	.	.	.	.	.	.	.	.	.	.	.
chr1	44137257	44137257	C	A	exonic	NM_014663	.	nonsynonymous SNV	KDM4A:NM_014663:exon11:c.C1445A:p.A482E	KDM4A	ENSG00000066135	.	.	1p34.1	.	.	.	.	0.7946	0.5706	0.7028	0.9478	0.5591	0.740216	rs586339	.	ID=COSM4143992;OCCURENCE=1(biliary_tract),2(haematopoietic_and_lymphoid_tissue),1(breast),1(thyroid)	0.7111	0.9262	0.5041	0.8116	0.7344	0.7309	0.6940	0.5758	0.7943	.	T;1.0	B;0.0	B;0.0	N;0.615	P;1.000	N;-0.805	T;2.59	T;-0.969	2.050	0.242	0.993	0.980
chr1	44290530	44290530	A	G	exonic	NM_174963;NM_174968;NM_174971	.	nonsynonymous SNV	ST3GAL3:NM_174971:exon4:c.A289G:p.T97A,ST3GAL3:NM_174963:exon5:c.A382G:p.T128A,ST3GAL3:NM_174968:exon5:c.A337G:p.T113A	ST3GAL3	ENSG00000126091	.	.	1p34.1	.	MER5B,DNA	.	.	0.1429	0.1145	0.3459	0.3139	0.2378	0.236422	rs37458	CLINSIG=other;CLNDBN=not_specified;CLNACC=RCV000118418.3;CLNDSDB=MedGen;CLNDSDBID=CN169374	ID=COSM3751230;OCCURENCE=1(large_intestine),1(bone)	0.3476	0.3706	0.2934	0.1938	0.4504	0.4137	0.3705	0.1645	0.3353	.	T;0.735	B;0.0	B;0.0	.;.	P;1	.;.	T;0.75	T;-0.958	-0.146	-0.088	0.000	0.000
chr1	44387228	44387228	T	G	exonic	NM_001350619;NM_001350620;NM_001350621	.	synonymous SNV	ST3GAL3:NM_001350619:exon12:c.T1197G:p.V399V,ST3GAL3:NM_001350620:exon12:c.T1152G:p.V384V,ST3GAL3:NM_001350621:exon13:c.T873G:p.V291V	ST3GAL3	ENSG00000126091	.	.	1p34.1	.	.	.	.	0.8304	0.8671	0.9115	0.469	0.8516	0.761382	rs1636876	.	.	.	.	.	.	.	.	.	.	.	.	.	.	.	.	.	.	.	.	.	.	.	.
chr1	44401384	44401384	A	G	exonic	NM_001136215;NM_057090;NM_057091	.	nonsynonymous SNV	ARTN:NM_001136215:exon2:c.A56G:p.Q19R,ARTN:NM_057090:exon3:c.A56G:p.Q19R,ARTN:NM_057091:exon3:c.A56G:p.Q19R	ARTN	ENSG00000117407	.	.	1p34.1	.	.	.	.	0.8254	0.8814	0.9115	0.7368	0.8732	0.836861	rs2242637	.	ID=COSM4143993;OCCURENCE=1(thyroid)	0.8848	0.7664	0.8417	0.8358	0.8767	0.9208	0.8738	0.8732	0.8721	.	T;0.87	B;0.0	B;0.001	.;.	P;1	N;-0.115	D;-1.61	T;-0.963	-0.113	0.067	0.000	0.830
chr1	44415415	44415415	C	T	exonic	NM_014652	.	synonymous SNV	IPO13:NM_014652:exon2:c.C411T:p.D137D	IPO13	ENSG00000117408	.	Score=864;Name=V$COUP_01	1p34.1	.	.	.	.	0.6161	0.6104	0.7634	0.0877	0.6167	0.505192	rs2240447	.	ID=COSM3751231;OCCURENCE=1(large_intestine),1(thyroid)	0.6710	0.1844	0.5412	0.6377	0.7867	0.7766	0.6949	0.6108	0.5884	.	.	.	.	.	.	.	.	.	.	.	.	.
chr1	44442930	44442930	A	G	exonic	NM_001294333	.	synonymous SNV	ATP6V0B:NM_001294333:exon7:c.A633G:p.Q211Q	ATP6V0B	ENSG00000117410	.	.	1p34.1	.	.	.	.	0.0942	0.2188	0.1183	0.407	0.2046	0.221246	rs2428954	.	.	0.1625	0.3798	0.2305	0.0965	0.0772	0.1206	0.1429	0.2183	0.1991	.	.	.	.	.	.	.	.	.	.	.	.	.
chr1	44451234	44451234	C	T	exonic	NM_001005417;NM_003780;NM_030587	.	synonymous SNV	B4GALT2:NM_001005417:exon6:c.C909T:p.I303I,B4GALT2:NM_003780:exon6:c.C909T:p.I303I,B4GALT2:NM_030587:exon6:c.C996T:p.I332I	B4GALT2	ENSG00000117411	.	.	1p34.1	.	.	.	.	0.1528	0.0982	0.1004	0.0477	0.0778	0.0934505	rs1061781	.	ID=COSM3751235,COSM146491;OCCURENCE=1(stomach),1(large_intestine),1(thyroid)	0.0935	0.0616	0.0945	0.1265	0.0675	0.0945	0.0725	0.1029	0.0890	.	.	.	.	.	.	.	.	.	.	.	.	.
chr1	44595047	44595047	T	A	exonic	NM_173484	.	nonsynonymous SNV	KLF17:NM_173484:exon2:c.T104A:p.I35N	KLF17	ENSG00000171872	.	.	1p34.1	.	.	Score=0.900223;Name=chr12:62625441	.	0.2044	0.2536	0.2962	0.121	0.255	0.217452	rs11210969	.	ID=COSM3927629,COSM146493;OCCURENCE=1(haematopoietic_and_lymphoid_tissue),1(stomach),1(large_intestine),1(prostate)	0.2729	0.1373	0.2297	0.1964	0.3174	0.3068	0.2531	0.2816	0.2425	.	D;0.044	P;0.868	B;0.4	N;0.965	P;1	L;1.04	T;2.59	T;-0.925	0.701	-0.278	0.001	0.000
chr1	44595113	44595113	G	C	exonic	NM_173484	.	nonsynonymous SNV	KLF17:NM_173484:exon2:c.G170C:p.S57T	KLF17	ENSG00000171872	.	.	1p34.1	.	.	Score=0.900223;Name=chr12:62625441	.	0.628	0.5143	0.6928	0.2231	0.5159	0.496406	rs2429051	.	ID=COSM3751237,COSM3751238;OCCURENCE=1(large_intestine),1(pancreas)	0.6088	0.2775	0.5101	0.6680	0.6428	0.6719	0.5828	0.5869	0.5398	.	T;0.229	B;0.183	B;0.053	N;0.653	P;1	L;0.895	T;2.95	T;-0.990	-0.429	-1.582	0.000	0.000
chr1	44595183	44595183	G	T	exonic	NM_173484	.	nonsynonymous SNV	KLF17:NM_173484:exon2:c.G240T:p.Q80H	KLF17	ENSG00000171872	.	.	1p34.1	.	.	Score=0.900223;Name=chr12:62625441	.	.	.	0.002	0.2156	0.0144	0.0593051	rs6656945	.	.	0.0173	0.1824	0.0088	0	0	0.0009	0.0134	0.0004	0.0583	.	D;0.005	P;0.767	B;0.236	N;0.914	P;1	M;2.19	T;2.8	T;-0.922	0.710	-0.323	0.010	0.001
chr1	44595708	44595708	C	T	exonic	NM_173484	.	synonymous SNV	KLF17:NM_173484:exon2:c.C765T:p.P255P	KLF17	ENSG00000171872	.	Score=885;Name=V$AREB6_03	1p34.1	.	.	Score=0.900223;Name=chr12:62625441	.	.	.	0.002	0.2163	0.0144	0.0595048	rs7524274	.	.	0.0172	0.1827	0.0089	0	0	0.0010	0.0132	0.0004	0.0584	.	.	.	.	.	.	.	.	.	.	.	.	.
chr1	44605246	44605246	C	G	intergenic	NM_173484;NM_019100	dist=4437;dist=73879	.	.	.	.	.	.	1p34.1	.	.	.	.	0.0685	0.0174	0.008	0.0174	0.098	0.0369409	rs182198560	.	.	.	.	.	.	.	.	.	.	.	.	.	.	.	.	.	.	.	.	.	.	.	.
chr1	44605257	44605257	C	T	intergenic	NM_173484;NM_019100	dist=4448;dist=73868	.	.	.	.	.	.	1p34.1	.	.	.	.	0.0685	0.0174	0.008	0.0174	0.0994	0.0371406	rs187231823	.	.	.	.	.	.	.	.	.	.	.	.	.	.	.	.	.	.	.	.	.	.	.	.
chr1	44605280	44605280	G	A	intergenic	NM_173484;NM_019100	dist=4471;dist=73845	.	.	.	.	.	.	1p34.1	.	.	.	.	0.0704	0.0174	0.008	0.0174	0.1009	0.0377396	rs139721762	.	.	.	.	.	.	.	.	.	.	.	.	.	.	.	.	.	.	.	.	.	.	.	.
chr1	44605664	44605664	G	A	intergenic	NM_173484;NM_019100	dist=4855;dist=73461	.	.	.	.	.	.	1p34.1	.	.	.	.	0.2063	0.2566	0.2952	0.1422	0.2608	0.224641	rs34527624	.	.	.	.	.	.	.	.	.	.	.	.	.	.	.	.	.	.	.	.	.	.	.	.
chr1	44605695	44605695	T	C	intergenic	NM_173484;NM_019100	dist=4886;dist=73430	.	.	.	.	.	.	1p34.1	.	.	.	.	.	.	.	0.0227	0.0086	0.0071885	rs373662581	.	.	.	.	.	.	.	.	.	.	.	.	.	.	.	.	.	.	.	.	.	.	.	.
chr1	44606239	44606239	A	G	intergenic	NM_173484;NM_019100	dist=5430;dist=72886	.	.	.	.	.	.	1p34.1	.	.	.	.	.	.	.	0.0061	0.0029	0.00199681	rs539081900	.	.	.	.	.	.	.	.	.	.	.	.	.	.	.	.	.	.	.	.	.	.	.	.
chr1	44606254	44606254	C	T	intergenic	NM_173484;NM_019100	dist=5445;dist=72871	.	.	.	.	.	.	1p34.1	.	.	.	.	0.5774	0.7382	0.6004	0.8691	0.7435	0.713458	rs2429057	.	.	.	.	.	.	.	.	.	.	.	.	.	.	.	.	.	.	.	.	.	.	.	.
chr1	44606565	44606565	A	G	intergenic	NM_173484;NM_019100	dist=5756;dist=72560	.	.	.	.	.	.	1p34.1	.	.	.	.	0.5784	0.7444	0.6024	0.8986	0.745	0.723243	rs2022028	.	.	.	.	.	.	.	.	.	.	.	.	.	.	.	.	.	.	.	.	.	.	.	.
chr1	45120432	45120432	G	A	exonic	NM_001300746;NM_001300747;NM_001300748;NM_024587	.	synonymous SNV	TMEM53:NM_001300746:exon2:c.C414T:p.P138P,TMEM53:NM_001300747:exon3:c.C543T:p.P181P,TMEM53:NM_001300748:exon3:c.C540T:p.P180P,TMEM53:NM_024587:exon3:c.C633T:p.P211P	TMEM53	ENSG00000126106	.	.	1p34.1	.	.	.	CpG: 35	.	.	.	0.0159	0.0014	0.00439297	rs34385786	.	.	0.0016	0.0159	0.0009	0	0	0.0004	0	0	0.0045	.	.	.	.	.	.	.	.	.	.	.	.	.
chr1	45120664	45120664	C	T	exonic	NM_001300746;NM_001300747;NM_001300748;NM_024587	.	nonsynonymous SNV	TMEM53:NM_001300746:exon2:c.G182A:p.R61H,TMEM53:NM_001300747:exon3:c.G311A:p.R104H,TMEM53:NM_001300748:exon3:c.G308A:p.R103H,TMEM53:NM_024587:exon3:c.G401A:p.R134H	TMEM53	ENSG00000126106	.	.	1p34.1	.	.	.	CpG: 35	.	.	.	0.0159	0.0014	0.00439297	rs35524791	.	.	0.0016	0.0165	0.0008	0	0	0.0001	0	0	0.0046	.	T;0.226	B;0.0	B;0.001	N;0.003	D;1	N;-1.53	.;.	T;-1.012	1.086	-0.215	1.000	0.886
chr1	45218895	45218895	A	T	exonic	NM_001297656;NM_001297657;NM_006845	.	synonymous SNV	KIF2C:NM_001297656:exon5:c.A369T:p.R123R,KIF2C:NM_001297657:exon5:c.A192T:p.R64R,KIF2C:NM_006845:exon6:c.A531T:p.R177R	KIF2C	ENSG00000142945	.	.	1p34.1	.	.	.	.	0.2857	0.181	0.1392	0.4818	0.2781	0.286542	rs3795713	.	ID=COSM5827912,COSM3751240,COSM3751239;OCCURENCE=1(large_intestine)	0.2124	0.4488	0.2450	0.2585	0.1872	0.1726	0.1667	0.1895	0.2630	.	.	.	.	.	.	.	.	.	.	.	.	.
chr1	45243311	45243311	C	T	exonic	NM_001012	.	synonymous SNV	RPS8:NM_001012:exon4:c.C237T:p.I79I	RPS8	ENSG00000142937	.	.	1p34.1	.	.	.	.	.	.	.	0.0673	0.0086	0.0189696	rs25687	.	.	0.0049	0.0535	0.0021	0	0	6.007e-05	0.0056	0.0001	0.0184	.	.	.	.	.	.	.	.	.	.	.	.	.
chr1	45253126	45253126	G	C	exonic	NM_153274	.	synonymous SNV	BEST4:NM_153274:exon2:c.C165G:p.T55T	BEST4	ENSG00000142959	.	Score=923;Name=V$AP1_Q6	1p34.1	.	.	.	.	.	.	.	0.0673	0.0086	0.0189696	rs79680251	.	.	0.0049	0.0542	0.0022	0	0	5.994e-05	0.0055	0.0001	0.0187	.	.	.	.	.	.	.	.	.	.	.	.	.
chr1	45293518	45293518	A	G	exonic	NM_001166292;NM_003738	.	synonymous SNV	PTCH2:NM_001166292:exon14:c.T2055C:p.A685A,PTCH2:NM_003738:exon14:c.T2055C:p.A685A	PTCH2	ENSG00000117425	.	.	1p34.1	.	.	.	.	0.4911	0.32	0.3191	0.6021	0.4409	0.445487	rs7525308	.	ID=COSM3751244;OCCURENCE=1(large_intestine),15(soft_tissue),2(thyroid)	0.3846	0.5870	0.4236	0.4844	0.3528	0.3459	0.3292	0.3498	0.4244	.	.	.	.	.	.	.	.	.	.	.	.	.
chr1	45293752	45293752	T	C	exonic	NM_001166292;NM_003738	.	synonymous SNV	PTCH2:NM_001166292:exon14:c.A1821G:p.E607E,PTCH2:NM_003738:exon14:c.A1821G:p.E607E	PTCH2	ENSG00000117425	.	.	1p34.1	.	.	.	.	0.2897	0.1748	0.1412	0.2156	0.2522	0.21266	rs2295997	.	ID=COSM5019415;OCCURENCE=10(soft_tissue)	0.1897	0.2025	0.2348	0.2592	0.1875	0.1716	0.1553	0.1894	0.1795	.	.	.	.	.	.	.	.	.	.	.	.	.
chr1	45296646	45296646	G	A	exonic	NM_001166292;NM_003738	.	synonymous SNV	PTCH2:NM_001166292:exon6:c.C687T:p.A229A,PTCH2:NM_003738:exon6:c.C687T:p.A229A	PTCH2	ENSG00000117425	.	Score=697;Name=V$PPARG_02	1p34.1	.	.	.	.	.	.	.	0.0469	0.0058	0.0131789	rs11573576	.	.	0.0035	0.0392	0.0015	0	0	3.044e-05	0.0034	6.111e-05	0.0122	.	.	.	.	.	.	.	.	.	.	.	.	.
chr1	45475311	45475311	G	A	exonic	NM_024602	.	synonymous SNV	HECTD3:NM_024602:exon5:c.C804T:p.T268T	HECTD3	ENSG00000126107	.	.	1p34.1	.	.	.	.	.	.	.	0.0151	0.0014	0.00419329	rs150045938	.	.	0.0014	0.0167	0.0007	0	0	0	0.0011	6.089e-05	0.0046	.	.	.	.	.	.	.	.	.	.	.	.	.
chr1	45476663	45476663	G	A	exonic	NM_024602	.	synonymous SNV	HECTD3:NM_024602:exon1:c.C267T:p.L89L	HECTD3	ENSG00000126107	.	.	1p34.1	.	.	.	CpG: 78	0.2897	0.2434	0.2127	0.1732	0.4107	0.251198	rs2298005	.	ID=COSM4144021;OCCURENCE=1(thyroid)	0.3242	0.2382	0.4700	0.3368	0.2976	0.3025	0.295	0.3300	0.1778	.	.	.	.	.	.	.	.	.	.	.	.	.
chr1	45479709	45479709	A	G	exonic	NM_000374	.	synonymous SNV	UROD:NM_000374:exon6:c.A603G:p.P201P	UROD	ENSG00000126088	.	.	1p34.1	.	.	.	.	0.1171	0.045	0.0646	0.1528	0.0706	0.0954473	rs2228084	CLINSIG=Benign|Likely benign;CLNDBN=not_specified|Porphyria_cutanea_tarda;CLNACC=RCV000246844.1|RCV000297345.1;CLNDSDB=MedGen|MedGen:Orphanet:SNOMED_CT;CLNDSDBID=CN169374|C0162566:ORPHA101330:61860000	ID=COSM3746975;OCCURENCE=1(large_intestine),1(liver)	0.0748	0.1485	0.1177	0.1294	0.0609	0.0545	0.0617	0.0580	0.0855	.	.	.	.	.	.	.	.	.	.	.	.	.
chr1	45481018	45481018	G	A	exonic	NM_000374	.	nonsynonymous SNV	UROD:NM_000374:exon10:c.G952A:p.G318R	UROD	ENSG00000126088	.	.	1p34.1	.	.	.	.	.	.	.	0.0144	0.0014	0.00399361	rs116233118	.	.	0.0015	0.0156	0.0008	0	0	0.0001	0.0011	6.138e-05	0.0050	.	T;0.58	B;0.001	B;0.0	N;0.000	N;1.000	N;-1.605	D;-3.22	T;-0.527	1.872	1.048	0.934	0.112
chr1	45481060	45481060	C	T	exonic	NM_000374	.	nonsynonymous SNV	UROD:NM_000374:exon10:c.C994T:p.R332C	UROD	ENSG00000126088	.	.	1p34.1	.	.	.	.	.	.	.	.	.	.	rs749879899	.	.	8.252e-06	0	8.673e-05	0	0	0	0	0	.	.	D;0.008	D;1.0	D;0.944	N;0.000	D;1	M;3	D;-3.44	D;0.877	2.525	0.059	1.000	0.242
chr1	45504720	45504720	G	C	exonic	NM_020883	.	synonymous SNV	ZSWIM5:NM_020883:exon8:c.C1782G:p.T594T	ZSWIM5	.	.	Score=833;Name=V$FAC1_01	1p34.1	.	.	.	.	0.4544	0.6871	0.6183	0.3805	0.4337	0.510383	rs7551698	.	ID=COSM3751251;OCCURENCE=1(large_intestine),2(haematopoietic_and_lymphoid_tissue)	0.5688	0.3891	0.4217	0.5086	0.6010	0.6008	0.6281	0.664	0.5346	.	.	.	.	.	.	.	.	.	.	.	.	.
chr1	45671966	45671966	A	G	exonic	NM_020883	.	synonymous SNV	ZSWIM5:NM_020883:exon1:c.T57C:p.A19A	ZSWIM5	ENSG00000162415	.	.	1p34.1	.	.	.	CpG: 93	0.1369	0.1278	0.2634	0.562	0.2147	0.283546	rs4454584	.	ID=COSM3749058;OCCURENCE=1(thyroid),6(large_intestine)	0.3487	0.5849	0.35	0.2122	0.4094	0.3697	0.3115	0.2284	0.3185	.	.	.	.	.	.	.	.	.	.	.	.	.
chr1	45797505	45797505	C	G	exonic	NM_001048171;NM_001048172;NM_001048173;NM_001048174;NM_001128425;NM_001293190;NM_001293191;NM_001293192;NM_001293195;NM_001293196;NM_001350650;NM_001350651;NM_012222	.	nonsynonymous SNV	MUTYH:NM_001350650:exon11:c.G585C:p.Q195H,MUTYH:NM_001350651:exon11:c.G585C:p.Q195H,MUTYH:NM_001048171:exon12:c.G972C:p.Q324H,MUTYH:NM_001048172:exon12:c.G933C:p.Q311H,MUTYH:NM_001048173:exon12:c.G930C:p.Q310H,MUTYH:NM_001048174:exon12:c.G930C:p.Q310H,MUTYH:NM_001128425:exon12:c.G1014C:p.Q338H,MUTYH:NM_001293190:exon12:c.G975C:p.Q325H,MUTYH:NM_001293191:exon12:c.G963C:p.Q321H,MUTYH:NM_001293192:e…	MUTYH	ENSG00000132781	.	.	1p34.1	.	.	.	.	0.3909	0.2587	0.2445	0.2579	0.4841	0.313498	rs3219489	CLINSIG=Benign|Benign|Benign|Benign|Benign;CLNDBN=not_provided|not_specified|Hereditary_cancer-predisposing_syndrome|Carcinoma_of_colon|MYH-associated_polyposis;CLNACC=RCV000034684.1|RCV000079500.6|RCV000131427.2|RCV000144634.1|RCV000299432.1;CLNDSDB=MedGen|MedGen|MedGen:SNOMED_CT|MedGen:OMIM:SNOMED_CT|MedGen:OMIM:Orphanet;CLNDSDBID=CN221809|CN169374|C0027672:699346009|C0699790:114500:269533000|C…	ID=COSM3751252;OCCURENCE=19(soft_tissue),1(large_intestine),1(haematopoietic_and_lymphoid_tissue)	0.2967	0.2846	0.5312	0.4303	0.2429	0.2600	0.3011	0.2448	0.2541	.	T;0.168	B;0.343	B;0.086	N;0.038	P;0.743	M;2.665	T;3.23	T;-0.933	-0.265	0.935	0.000	0.732
chr1	45973928	45973928	G	A	exonic	NM_001330540;NM_015506	.	synonymous SNV	MMACHC:NM_001330540:exon3:c.G150A:p.V50V,MMACHC:NM_015506:exon3:c.G321A:p.V107V	MMACHC	ENSG00000132763	.	.	1p34.1	.	.	.	.	0.5952	0.4836	0.4771	0.3654	0.4957	0.47524	rs2275276	CLINSIG=Benign|Benign;CLNDBN=not_specified|Disorders_of_Intracellular_Cobalamin_Metabolism;CLNACC=RCV000081738.7|RCV000264092.1;CLNDSDB=MedGen|MedGen;CLNDSDBID=CN169374|CN043592	.	0.4664	0.3768	0.5515	0.5740	0.4774	0.4432	0.4856	0.4921	0.4162	.	.	.	.	.	.	.	.	.	.	.	.	.
chr1	46073489	46073489	G	A	exonic	NM_001195193;NM_002482	.	synonymous SNV	NASP:NM_001195193:exon4:c.G714A:p.P238P,NASP:NM_002482:exon6:c.G906A:p.P302P	NASP	ENSG00000132780	.	.	1p34.1	.	.	.	.	0.6329	0.4816	0.4861	0.6831	0.5346	0.573482	rs2230657	.	ID=COSM1343061,COSM3746976;OCCURENCE=1(biliary_tract),1(liver),1(haematopoietic_and_lymphoid_tissue)	0.5181	0.6717	0.5724	0.6109	0.4862	0.4794	0.5155	0.5047	0.5406	.	.	.	.	.	.	.	.	.	.	.	.	.
chr1	46078854	46078854	A	G	exonic	NM_001195193;NM_002482;NM_152298	.	synonymous SNV	NASP:NM_001195193:exon5:c.A1248G:p.S416S,NASP:NM_152298:exon6:c.A423G:p.S141S,NASP:NM_002482:exon7:c.A1440G:p.S480S	NASP	ENSG00000132780	.	.	1p34.1	.	.	.	.	0.6577	0.6074	0.7177	0.733	0.6527	0.679113	rs2230658	.	ID=COSM3746977,COSM3746978;OCCURENCE=1(haematopoietic_and_lymphoid_tissue),1(liver),1(biliary_tract)	0.6993	0.7540	0.6591	0.6344	0.7739	0.7087	0.7122	0.6582	0.7203	.	.	.	.	.	.	.	.	.	.	.	.	.
chr1	46078884	46078884	C	T	exonic	NM_001195193;NM_002482;NM_152298	.	synonymous SNV	NASP:NM_001195193:exon5:c.C1278T:p.T426T,NASP:NM_152298:exon6:c.C453T:p.T151T,NASP:NM_002482:exon7:c.C1470T:p.T490T	NASP	ENSG00000132780	.	.	1p34.1	.	.	.	.	0.6577	0.6074	0.7177	0.7315	0.6499	0.678315	rs2230659	.	ID=COSM3746979,COSM3746980;OCCURENCE=1(haematopoietic_and_lymphoid_tissue),1(liver),1(biliary_tract)	0.6996	0.7516	0.6582	0.6348	0.7743	0.7095	0.7168	0.6590	0.7192	.	.	.	.	.	.	.	.	.	.	.	.	.
chr1	46086077	46086077	C	T	exonic	NM_001114938;NM_001190182	.	nonsynonymous SNV	CCDC17:NM_001114938:exon13:c.G1739A:p.S580N,CCDC17:NM_001190182:exon13:c.G1712A:p.S571N	CCDC17	ENSG00000159588	.	.	1p34.1	.	.	.	.	0.6925	0.6104	0.7207	0.7292	0.6542	0.686502	rs3014246	.	ID=COSM3746981,COSM3746982;OCCURENCE=1(liver)	0.7094	0.75	0.6668	0.6771	0.7828	0.7159	0.7254	0.6696	0.7198	.	T;0.421	B;0.001	B;0.002	.;.	P;1	N;-0.345	T;2.25	T;-0.917	-0.292	-0.563	0.006	0.000
chr1	46087577	46087577	G	A	exonic	NM_001114938;NM_001190182	.	nonsynonymous SNV	CCDC17:NM_001114938:exon8:c.C1058T:p.P353L,CCDC17:NM_001190182:exon8:c.C1031T:p.P344L	CCDC17	ENSG00000159588	.	.	1p34.1	.	.	.	.	0.6518	0.6074	0.7177	0.7292	0.6542	0.677117	rs3014242	.	ID=COSM3746984,COSM3746983;OCCURENCE=1(haematopoietic_and_lymphoid_tissue),1(liver)	0.7094	0.7628	0.6744	0.6419	0.7834	0.7156	0.7220	0.6794	0.7194	.	T;0.216	B;0.061	B;0.012	N;0.001	P;0.016	L;1.355	T;1.97	T;-0.954	0.720	0.128	0.162	0.001
chr1	46094027	46094027	A	G	exonic	NM_021639	.	synonymous SNV	GPBP1L1:NM_021639:exon13:c.T1326C:p.S442S	GPBP1L1	ENSG00000159592	.	Score=862;Name=V$GRE_C	1p34.1	.	.	.	.	0.3472	0.3998	0.2823	0.2648	0.3458	0.322484	rs1250	.	ID=COSM146499;OCCURENCE=1(haematopoietic_and_lymphoid_tissue),1(stomach),1(large_intestine)	0.3009	0.2469	0.3391	0.3683	0.2250	0.2898	0.2841	0.3493	0.2809	.	.	.	.	.	.	.	.	.	.	.	.	.
chr1	46095272	46095272	T	C	exonic	NM_021639	.	synonymous SNV	GPBP1L1:NM_021639:exon12:c.A1248G:p.K416K	GPBP1L1	ENSG00000159592	.	.	1p34.1	.	.	.	.	0.3165	0.409	0.2833	0.267	0.3473	0.319089	rs1135812	.	.	0.3049	0.2471	0.3386	0.3464	0.2623	0.2939	0.2941	0.3584	0.2816	.	.	.	.	.	.	.	.	.	.	.	.	.
chr1	46195375	46195375	T	C	exonic	NM_001145349;NM_005897	.	nonsynonymous SNV	IPP:NM_001145349:exon4:c.A791G:p.K264R,IPP:NM_005897:exon4:c.A791G:p.K264R	IPP	ENSG00000197429	.	Score=837;Name=V$OCT1_01	1p34.1	.	.	.	.	0.3135	0.4131	0.2833	0.2504	0.3473	0.314896	rs28375469	.	ID=COSM3751253,COSM146501;OCCURENCE=1(breast),1(large_intestine),1(prostate),1(stomach),1(skin)	0.3040	0.2406	0.3380	0.3433	0.2617	0.2933	0.2958	0.3603	0.2794	.	T;0.221	B;0.003	B;0.002	D;0.000	P;0.000	N;0.55	T;-0.63	T;-1.089	7.603	1.058	1.000	0.992
chr1	46397941	46397941	A	G	exonic	NM_001324321	.	nonsynonymous SNV	MAST2:NM_001324321:exon3:c.A13G:p.K5E	MAST2	ENSG00000086015	.	.	1p34.1	.	L1MC4,LINE	.	.	0.6607	0.4243	0.4453	0.4251	0.4813	0.484225	rs6669522	.	.	.	.	.	.	.	.	.	.	.	.	.	.	.	.	.	.	.	.	.	.	.	.
chr1	46476587	46476587	T	G	exonic	NM_001319245;NM_001324320;NM_001324321;NM_015112	.	nonsynonymous SNV	MAST2:NM_001319245:exon10:c.T1164G:p.D388E,MAST2:NM_001324321:exon10:c.T702G:p.D234E,MAST2:NM_015112:exon10:c.T1164G:p.D388E,MAST2:NM_001324320:exon11:c.T1185G:p.D395E	MAST2	ENSG00000086015	.	.	1p34.1	.	.	.	.	0.9841	0.863	0.7177	0.9221	0.8674	0.874401	rs11211247	.	ID=COSM5653785,COSM1343092;OCCURENCE=1(haematopoietic_and_lymphoid_tissue)	0.7924	0.8887	0.8965	0.9823	0.6864	0.7378	0.7567	0.8284	0.7864	.	T;1.0	B;0.0	B;0.002	N;0.000	P;1.000	N;-1.32	T;1.87	T;-0.982	1.068	-0.348	1.000	0.997
chr1	46493460	46493460	T	G	exonic	NM_001319245;NM_001324320;NM_001324321;NM_015112	.	nonsynonymous SNV	MAST2:NM_001319245:exon17:c.T1977G:p.I659M,MAST2:NM_001324321:exon17:c.T1515G:p.I505M,MAST2:NM_015112:exon17:c.T1977G:p.I659M,MAST2:NM_001324320:exon18:c.T1998G:p.I666M	MAST2	ENSG00000086015	.	.	1p34.1	.	.	.	.	0.6607	0.4264	0.4463	0.4259	0.4827	0.485224	rs1707336	.	ID=COSM3735972,COSM3735971;OCCURENCE=1(haematopoietic_and_lymphoid_tissue),1(pancreas),1(liver),1(skin)	0.4612	0.4222	0.5379	0.6417	0.4194	0.4403	0.4444	0.4383	0.4297	.	T;0.461	D;0.988	D;0.977	D;0.000	P;0.000	L;1.18	T;-0.15	T;-0.961	-0.391	0.079	0.265	0.999
chr1	46496709	46496709	A	G	exonic	NM_001319245;NM_001324320;NM_001324321;NM_015112	.	synonymous SNV	MAST2:NM_001319245:exon23:c.A2739G:p.S913S,MAST2:NM_001324321:exon23:c.A2277G:p.S759S,MAST2:NM_015112:exon23:c.A2739G:p.S913S,MAST2:NM_001324320:exon24:c.A2760G:p.S920S	MAST2	ENSG00000086015	.	Score=949;Name=V$IK2_01	1p34.1	.	.	.	.	0.6984	0.5869	0.7396	0.5794	0.6297	0.64397	rs925524	.	ID=COSM3746985;OCCURENCE=1(skin),1(liver)	0.6908	0.6040	0.6598	0.6837	0.7475	0.7159	0.7093	0.6423	0.6898	.	.	.	.	.	.	.	.	.	.	.	.	.
chr1	46498375	46498375	A	G	exonic	NM_001319245;NM_001324320;NM_001324321;NM_015112	.	synonymous SNV	MAST2:NM_001319245:exon26:c.A3522G:p.V1174V,MAST2:NM_001324321:exon26:c.A3060G:p.V1020V,MAST2:NM_015112:exon26:c.A3522G:p.V1174V,MAST2:NM_001324320:exon27:c.A3543G:p.V1181V	MAST2	ENSG00000086015	.	Score=850;Name=V$ZID_01	1p34.1	.	.	.	.	0.7073	0.5613	0.7346	0.7534	0.6441	0.6877	rs1622208	.	ID=COSM3746986;OCCURENCE=1(liver),1(thyroid)	0.6971	0.7560	0.6570	0.6883	0.7457	0.7104	0.7042	0.6192	0.7235	.	.;.	.;.	.;.	.;.	P;0.000	.;.	.;.	.;.	2.025	-0.272	1.000	0.997
chr1	46500993	46500993	A	G	exonic	NM_001319245;NM_001324320;NM_001324321;NM_015112	.	nonsynonymous SNV	MAST2:NM_001319245:exon29:c.A4649G:p.D1550G,MAST2:NM_001324321:exon29:c.A4190G:p.D1397G,MAST2:NM_015112:exon29:c.A4652G:p.D1551G,MAST2:NM_001324320:exon30:c.A4673G:p.D1558G	MAST2	ENSG00000086015	.	.	1p34.1	.	.	.	.	0.001	0.0225	0.1034	0.0098	0.072	0.0379393	rs1052610	.	.	0.0745	0.0190	0.0567	0.0001	0.0574	0.1080	0.0709	0.0314	0.0836	.	T;0.073	B;0.02	B;0.027	N;0.867	P;1	L;1.845	T;-0.26	T;-1.058	0.178	0.215	0.000	0.002
chr1	46521517	46521517	G	A	exonic	NM_001114172;NM_001303427;NM_001303428;NM_001328648;NM_001328649;NM_001328650;NM_001328651;NM_001328652;NM_001328653;NM_001328654;NM_003629	.	synonymous SNV	PIK3R3:NM_001328654:exon5:c.C423T:p.S141S,PIK3R3:NM_001328653:exon6:c.C648T:p.S216S,LOC110117498-PIK3R3:NM_001303427:exon7:c.C1029T:p.S343S,PIK3R3:NM_001328648:exon7:c.C759T:p.S253S,PIK3R3:NM_001328649:exon7:c.C759T:p.S253S,PIK3R3:NM_001328650:exon7:c.C759T:p.S253S,PIK3R3:NM_001328651:exon7:c.C759T:p.S253S,PIK3R3:NM_001328652:exon7:c.C891T:p.S297S,PIK3R3:NM_003629:exon7:c.C891T:p.S297S,PIK3R3:NM_…	PIK3R3	ENSG00000117461	.	Score=741;Name=V$PAX4_04	1p34.1	.	.	.	.	0.6885	0.5624	0.7336	0.5893	0.6254	0.637979	rs785468	.	ID=COSM3746987;OCCURENCE=1(liver),1(large_intestine)	0.6810	0.6028	0.6491	0.6729	0.7455	0.7092	0.6976	0.6156	0.6715	.	.	.	.	.	.	.	.	.	.	.	.	.
chr1	46521559	46521559	A	T	exonic	NM_001114172;NM_001303427;NM_001303428;NM_001328648;NM_001328649;NM_001328650;NM_001328651;NM_001328652;NM_001328653;NM_001328654;NM_003629	.	nonsynonymous SNV	PIK3R3:NM_001328654:exon5:c.T381A:p.N127K,PIK3R3:NM_001328653:exon6:c.T606A:p.N202K,LOC110117498-PIK3R3:NM_001303427:exon7:c.T987A:p.N329K,PIK3R3:NM_001328648:exon7:c.T717A:p.N239K,PIK3R3:NM_001328649:exon7:c.T717A:p.N239K,PIK3R3:NM_001328650:exon7:c.T717A:p.N239K,PIK3R3:NM_001328651:exon7:c.T717A:p.N239K,PIK3R3:NM_001328652:exon7:c.T849A:p.N283K,PIK3R3:NM_003629:exon7:c.T849A:p.N283K,PIK3R3:NM_0…	PIK3R3	ENSG00000117461	.	.	1p34.1	.	.	.	.	0.6885	0.5624	0.7346	0.7474	0.6412	0.682109	rs785467	.	ID=COSM3735974;OCCURENCE=1(large_intestine),1(skin)	0.6940	0.7478	0.6556	0.6723	0.7453	0.7097	0.7048	0.6137	0.7183	.	T;1.0	B;0.0	B;0.0	N;0.000	P;0.999	N;-1.725	T;1.75	T;-0.960	1.163	0.152	1.000	0.999
chr1	46655158	46655158	T	C	exonic	NM_001243766;NM_001290129;NM_001290130;NM_017739	.	nonsynonymous SNV	POMGNT1:NM_001290129:exon20:c.A1801G:p.M601V,POMGNT1:NM_001290130:exon20:c.A1438G:p.M480V,POMGNT1:NM_001243766:exon21:c.A1867G:p.M623V,POMGNT1:NM_017739:exon21:c.A1867G:p.M623V	POMGNT1	ENSG00000085998	.	.	1p34.1	.	.	.	.	1	1	1	0.789	0.987	0.942492	rs6659553	CLINSIG=Benign;CLNDBN=not_specified;CLNACC=RCV000153758.3;CLNDSDB=MedGen;CLNDSDBID=CN169374	.	0.9838	0.8219	0.9926	1	1	0.9997	0.9911	0.9998	0.9413	.	T;1.0	B;0.0	B;0.0	N;0.000	P;0.999	N;-0.625	D;-1.76	T;-0.926	5.829	0.069	1.000	0.998
chr1	46810530	46810530	A	G	exonic	NM_001256127;NM_001256128;NM_199044	.	nonsynonymous SNV	NSUN4:NM_001256127:exon2:c.A4G:p.T2A,NSUN4:NM_001256128:exon2:c.A4G:p.T2A,NSUN4:NM_199044:exon2:c.A151G:p.T51A	NSUN4	ENSG00000117481	.	.	1p33	.	.	.	.	0.5169	0.2311	0.3419	0.1415	0.3559	0.304513	rs3737744	.	ID=COSM3746988;OCCURENCE=1(liver),1(large_intestine),1(haematopoietic_and_lymphoid_tissue)	0.3227	0.1716	0.4057	0.4855	0.3136	0.3288	0.3436	0.2525	0.2806	.	T;0.336	B;0.004	B;0.005	D;0.000	P;0.005	M;2.14	T;2.54	T;-0.912	5.674	1.199	1.000	1.000
chr1	46870761	46870761	C	A	exonic	NM_001441	.	nonsynonymous SNV	FAAH:NM_001441:exon3:c.C385A:p.P129T	FAAH	ENSG00000117480	.	Score=674;Name=V$P53_01	1p33	.	.	.	.	0.1756	0.1953	0.2107	0.3676	0.3516	0.261581	rs324420	CLINSIG=other;CLNDBN=Polysubstance_abuse,_susceptibility_to;CLNACC=RCV000007116.3;CLNDSDB=MedGen:OMIM;CLNDSDBID=C1847831:606581	ID=COSM4441353;OCCURENCE=1(large_intestine)	0.2333	0.3544	0.3573	0.1754	0.2822	0.2053	0.2184	0.1946	0.2503	.	T;0.318	B;0.014	B;0.018	N;0.068	P;1	L;1.295	T;0.61	T;-0.964	-0.386	0.892	0.000	0.965
chr1	46871986	46871986	T	C	exonic	NM_001441	.	synonymous SNV	FAAH:NM_001441:exon7:c.T897C:p.C299C	FAAH	ENSG00000117480	.	.	1p33	.	.	.	.	0.995	0.8088	0.8519	0.8585	0.9265	0.884385	rs324419	.	ID=COSM3746989;OCCURENCE=1(thyroid),1(liver)	0.8593	0.8552	0.9316	0.9979	0.9251	0.8407	0.8606	0.7871	0.8418	.	.	.	.	.	.	.	.	.	.	.	.	.
chr1	46976837	46976837	C	T	exonic	NM_147192;NM_172225	.	synonymous SNV	DMBX1:NM_147192:exon3:c.C579T:p.P193P,DMBX1:NM_172225:exon3:c.C564T:p.P188P	DMBX1	ENSG00000197587	.	.	1p33	.	.	.	.	0.0109	0.1902	0.3986	0.0287	0.3588	0.176717	rs1886116	.	ID=COSM4144043;OCCURENCE=1(thyroid)	0.3308	0.0842	0.3507	0.0061	0.3787	0.4329	0.3452	0.2056	0.3204	.	.	.	.	.	.	.	.	.	.	.	.	.
chr1	46999020	46999020	G	A	intergenic	NM_147192;NR_038403	dist=19134;dist=5348	.	.	.	.	.	.	1p33	.	.	.	CpG: 58	0.2569	0.1595	0.2087	0.4856	0.3703	0.304313	rs72894667	.	.	.	.	.	.	.	.	.	.	.	.	.	.	.	.	.	.	.	.	.	.	.	.
chr1	47078637	47078637	T	C	exonic	NM_145279;NM_201403	.	synonymous SNV	MOB3C:NM_145279:exon2:c.A513G:p.A171A,MOB3C:NM_201403:exon2:c.A357G:p.A119A	MOB3C	ENSG00000142961	.	Score=820;Name=V$SRF_Q6	1p33	.	.	.	CpG: 39	0.9583	0.7607	0.5	0.5779	0.5677	0.673123	rs4660947	.	ID=COSM4144048,COSM4144047;OCCURENCE=1(thyroid)	0.5853	0.5737	0.5868	0.9456	0.5508	0.4998	0.5758	0.7740	0.5114	.	.	.	.	.	.	.	.	.	.	.	.	.
chr1	47080679	47080679	G	A	exonic	NM_145279	.	stopgain	MOB3C:NM_145279:exon1:c.C70T:p.R24X	MOB3C	ENSG00000142961	.	.	1p33	.	.	.	.	0.9256	0.7137	0.4751	0.5643	0.5202	0.642173	rs6671527	.	.	0.5572	0.5558	0.5250	0.9168	0.5020	0.4805	0.5529	0.7249	0.4988	.	.;.	.;.	.;.	.;.	P;1	.;.	.;.	.;.	-0.300	-0.770	0.000	0.008
chr1	47080741	47080741	C	T	exonic	NM_145279	.	nonsynonymous SNV	MOB3C:NM_145279:exon1:c.G8A:p.R3H	MOB3C	ENSG00000142961	.	.	1p33	.	.	.	.	0.246	0.2198	0.2684	0.5272	0.3516	0.334265	rs12029680	.	ID=COSM3751257;OCCURENCE=1(large_intestine),1(haematopoietic_and_lymphoid_tissue)	0.2787	0.4926	0.3181	0.2476	0.2371	0.2560	0.2892	0.2400	0.3321	.	D;0.0	.;.	.;.	.;.	P;1	.;.	.;.	T;-1.020	-3.592	-1.109	0.000	0.000
chr1	47133811	47133811	T	C	exonic	NM_001042546;NM_022745	.	nonsynonymous SNV	ATPAF1:NM_001042546:exon1:c.A253G:p.S85G,ATPAF1:NM_022745:exon1:c.A253G:p.S85G	ATPAF1	ENSG00000123472,ENSG00000159658	.	.	1p33	.	.	.	CpG: 77	0.9345	0.7106	0.7853	0.8631	0.8818	0.834665	rs11211337	.	ID=COSM3749059;OCCURENCE=2(thyroid),2(large_intestine)	0.7343	0.8090	0.7857	0.9	.	0.7816	0.7093	0.7106	.	.	.;.	B;0.0	B;0.0	N;0.135	P;1	N;-1.87	T;1.01	T;-1.049	-0.061	-0.445	0.001	0.249
chr1	47138819	47138819	T	G	exonic	NM_001145474;NM_001300863;NM_001300864	.	nonsynonymous SNV	TEX38:NM_001145474:exon2:c.T312G:p.D104E,TEX38:NM_001300863:exon2:c.T150G:p.D50E,TEX38:NM_001300864:exon2:c.T84G:p.D28E	TEX38	ENSG00000159658,ENSG00000186118	.	Score=759;Name=V$STAT5A_02	1p33	.	.	.	.	0.7996	0.408	0.3121	0.6513	0.4625	0.539337	rs614486	.	ID=COSM3985114,COSM3985115;OCCURENCE=2(kidney)	0.3689	0.5893	0.4314	0.7621	0.2976	0.2942	0.3417	0.3708	0.3690	.	T;1.0	B;0.0	B;0.0	.;.	P;0.967	N;-1.65	T;-0.72	.;.	-0.045	-0.250	0.019	0.322
chr1	47139103	47139103	C	T	exonic	NM_001145474;NM_001300863;NM_001300864	.	nonsynonymous SNV	TEX38:NM_001145474:exon2:c.C596T:p.A199V,TEX38:NM_001300863:exon2:c.C434T:p.A145V,TEX38:NM_001300864:exon2:c.C368T:p.A123V	TEX38	ENSG00000159658	.	.	1p33	.	.	.	.	0.3353	0.2188	0.2972	0.1785	0.3545	0.266174	rs1025806	.	ID=COSM1343164,COSM1343165;OCCURENCE=1(urinary_tract),1(thyroid),1(haematopoietic_and_lymphoid_tissue),1(kidney)	0.2700	0.1991	0.3627	0.3285	0.2565	0.2913	0.2521	0.2587	0.2424	.	T;0.061	P;0.573	B;0.272	.;.	P;1.000	L;1.65	T;-1.09	.;.	0.242	0.935	0.015	0.990
chr1	47280859	47280859	G	A	exonic	NM_000779;NM_001099772;NM_001319161;NM_001319162;NM_001319163	.	nonsynonymous SNV	CYP4B1:NM_001319162:exon6:c.G507A:p.M169I,CYP4B1:NM_001319163:exon6:c.G504A:p.M168I,CYP4B1:NM_001319161:exon7:c.G951A:p.M317I,CYP4B1:NM_000779:exon8:c.G993A:p.M331I,CYP4B1:NM_001099772:exon8:c.G996A:p.M332I	CYP4B1	.	.	Score=731;Name=V$PPARG_01	1p33	.	.	.	.	0.2808	0.1728	0.1312	0.4614	0.2334	0.270767	rs2297810	.	ID=COSM3997561;OCCURENCE=1(oesophagus),2(haematopoietic_and_lymphoid_tissue),4(soft_tissue)	0.1943	0.4252	0.2131	0.2696	0.1435	0.1507	0.1790	0.1922	0.2371	.	T;0.051	B;0.153	B;0.078	D;0.000	P;0.001	N;0.285	T;-1.23	T;-0.940	8.088	1.020	1.000	0.044
chr1	47280884	47280884	C	T	exonic	NM_000779;NM_001099772;NM_001319161;NM_001319162;NM_001319163	.	nonsynonymous SNV	CYP4B1:NM_001319162:exon6:c.C532T:p.R178C,CYP4B1:NM_001319163:exon6:c.C529T:p.R177C,CYP4B1:NM_001319161:exon7:c.C976T:p.R326C,CYP4B1:NM_000779:exon8:c.C1018T:p.R340C,CYP4B1:NM_001099772:exon8:c.C1021T:p.R341C	CYP4B1	.	.	.	1p33	.	.	.	.	0.255	0.1135	0.1302	0.0386	0.1816	0.134984	rs4646491	.	ID=COSM3997562;OCCURENCE=2(haematopoietic_and_lymphoid_tissue),1(thyroid),1(oesophagus)	0.1528	0.0543	0.1927	0.2559	0.1440	0.1480	0.1470	0.1564	0.1142	.	D;0.005	B;0.13	B;0.08	N;0.181	P;1.000	M;3.18	D;-1.53	T;-1.117	0.236	-1.043	0.000	0.000
chr1	47282772	47282772	C	T	exonic	NM_000779;NM_001099772;NM_001319161;NM_001319162;NM_001319163	.	nonsynonymous SNV	CYP4B1:NM_001319162:exon7:c.C637T:p.R213C,CYP4B1:NM_001319163:exon7:c.C634T:p.R212C,CYP4B1:NM_001319161:exon8:c.C1081T:p.R361C,CYP4B1:NM_000779:exon9:c.C1123T:p.R375C,CYP4B1:NM_001099772:exon9:c.C1126T:p.R376C	CYP4B1	.	.	.	1p33	.	.	.	.	0.254	0.1135	0.1302	0.1256	0.1859	0.158347	rs2297809	.	ID=COSM4418274;OCCURENCE=4(soft_tissue),1(haematopoietic_and_lymphoid_tissue)	0.1555	0.1327	0.1951	0.2549	0.1434	0.1457	0.1465	0.1354	0.1396	.	D;0.0	D;1.0	D;1.0	D;0.000	P;0.000	H;4.465	D;-4.41	T;-1.730	5.010	0.909	1.000	0.997
chr1	47395973	47395973	G	A	exonic	NM_000778;NM_001319155	.	synonymous SNV	CYP4A11:NM_000778:exon12:c.C1374T:p.I458I,CYP4A11:NM_001319155:exon12:c.C1278T:p.I426I	CYP4A11	ENSG00000187048	.	Score=930;Name=V$IK2_01	1p33	.	.	Score=0.958547;Name=chr1:47600000	.	0.495	0.6656	0.7773	0.3449	0.683	0.571486	rs1126743	.	ID=COSM3997566;OCCURENCE=1(haematopoietic_and_lymphoid_tissue)	0.7032	0.4125	0.6986	0.5182	0.7743	0.7825	0.7189	0.6351	0.6602	.	.	.	.	.	.	.	.	.	.	.	.	.
chr1	47399967	47399967	G	A	exonic	NM_000778;NM_001319155	.	synonymous SNV	CYP4A11:NM_000778:exon8:c.C969T:p.H323H,CYP4A11:NM_001319155:exon8:c.C873T:p.H291H	CYP4A11	ENSG00000187048	.	.	1p33	.	.	Score=0.958547;Name=chr1:47600000	.	0.504	0.3344	0.2237	0.528	0.3112	0.394169	rs28451040	.	ID=COSM3746993;OCCURENCE=2(thyroid),1(liver)	0.2904	0.4857	0.2975	0.4821	0.2267	0.2190	0.2793	0.3762	0.3049	.	.	.	.	.	.	.	.	.	.	.	.	.
chr1	47607851	47607851	A	T	exonic	NM_001010969;NM_001308102	.	nonsynonymous SNV	CYP4A22:NM_001010969:exon4:c.A454T:p.N152Y,CYP4A22:NM_001308102:exon4:c.A454T:p.N152Y	CYP4A22	ENSG00000162365,ENSG00000225506	.	.	1p33	.	.	Score=0.958547;Name=chr1:47387403	.	0.9802	0.681	0.4036	0.944	0.5072	0.730831	rs2056899	.	ID=COSM3746997,COSM5827921;OCCURENCE=1(thyroid),1(liver),1(large_intestine)	0.5301	0.8649	0.4978	0.9828	0.4412	0.3959	0.5233	0.6833	0.5429	.	T;1.0	B;0.0	B;0.0	N;0.000	P;1.000	N;-3.47	T;-0.36	T;-0.965	2.184	-0.158	0.917	0.126
chr1	47655599	47655599	C	T	exonic	NM_005764	.	synonymous SNV	PDZK1IP1:NM_005764:exon1:c.G6A:p.S2S	PDZK1IP1	ENSG00000162366	.	.	1p33	.	.	.	.	0.003	0.0593	0.0328	0.3843	0.0504	0.127196	rs11801079	.	.	0.0714	0.3285	0.0403	0.0020	0.0326	0.0410	0.0870	0.0919	0.1232	.	.	.	.	.	.	.	.	.	.	.	.	.
chr1	47685455	47685455	T	C	exonic	NM_001287347;NM_001290403;NM_001290404;NM_001290405;NM_001290406;NM_003189	.	synonymous SNV	TAL1:NM_001290406:exon3:c.A456G:p.K152K,TAL1:NM_001287347:exon5:c.A933G:p.K311K,TAL1:NM_001290403:exon5:c.A933G:p.K311K,TAL1:NM_001290405:exon5:c.A933G:p.K311K,TAL1:NM_001290404:exon6:c.A933G:p.K311K,TAL1:NM_003189:exon6:c.A933G:p.K311K	TAL1	ENSG00000162367	.	.	1p33	.	.	.	.	1	1	1	1	1	1	rs927462	.	ID=COSM3751262,COSM3751261;OCCURENCE=2(large_intestine),23(upper_aerodigestive_tract)	1.0000	1	1	1	1	1.0000	1	1	.	.	.	.	.	.	.	.	.	.	.	.	.	.
chr1	47717189	47717189	A	G	exonic	NM_001048166;NM_001282936;NM_001282937;NM_001282938;NM_001282939;NM_003035	.	synonymous SNV	STIL:NM_001048166:exon17:c.T3486C:p.P1162P,STIL:NM_003035:exon17:c.T3483C:p.P1161P,STIL:NM_001282936:exon18:c.T3483C:p.P1161P,STIL:NM_001282937:exon18:c.T3432C:p.P1144P,STIL:NM_001282938:exon19:c.T3345C:p.P1115P,STIL:NM_001282939:exon19:c.T3291C:p.P1097P	STIL	ENSG00000123473	.	.	1p33	.	.	.	.	0.4296	0.5593	0.5427	0.1218	0.4078	0.393371	rs2758735	CLINSIG=Benign|Benign|Benign;CLNDBN=not_specified|not_specified|Primary_Microcephaly,_Recessive;CLNACC=RCV000147697.1|RCV000080044.7|RCV000265706.1;CLNDSDB=MedGen|MedGen|MedGen;CLNDSDBID=CN169374|CN169374|CN239428	.	0.4979	0.1617	0.4503	0.4494	0.6535	0.5397	0.5530	0.5336	0.4085	.	.	.	.	.	.	.	.	.	.	.	.	.
chr1	47726087	47726087	T	C	exonic	NM_001048166;NM_001282936;NM_001282937;NM_001282938;NM_001282939;NM_003035	.	nonsynonymous SNV	STIL:NM_001048166:exon16:c.A2954G:p.H985R,STIL:NM_003035:exon16:c.A2951G:p.H984R,STIL:NM_001282936:exon17:c.A2951G:p.H984R,STIL:NM_001282937:exon17:c.A2900G:p.H967R,STIL:NM_001282938:exon18:c.A2813G:p.H938R,STIL:NM_001282939:exon18:c.A2759G:p.H920R	STIL	ENSG00000123473	.	.	1p33	.	.	.	.	0.0298	0.184	0.2893	0.1831	0.2161	0.178315	rs13376679	CLINSIG=Benign|Likely benign;CLNDBN=not_specified|Primary_Microcephaly,_Recessive;CLNACC=RCV000080043.6|RCV000279688.1;CLNDSDB=MedGen|MedGen;CLNDSDBID=CN169374|CN239428	ID=COSM4144058;OCCURENCE=1(thyroid),1(pancreas)	0.2421	0.2088	0.1315	0.0196	0.2360	0.2979	0.2572	0.2331	0.2826	.	T;0.314	B;0.001	B;0.002	N;0.160	P;1	L;1.85	T;2.31	T;-0.940	0.011	0.141	0.000	0.035
chr1	47767914	47767914	G	A	exonic	NM_001048166;NM_001282936;NM_001282937;NM_001282938;NM_001282939;NM_003035	.	nonsynonymous SNV	STIL:NM_001048166:exon4:c.C257T:p.A86V,STIL:NM_003035:exon4:c.C257T:p.A86V,STIL:NM_001282936:exon5:c.C257T:p.A86V,STIL:NM_001282937:exon5:c.C257T:p.A86V,STIL:NM_001282938:exon5:c.C257T:p.A86V,STIL:NM_001282939:exon5:c.C257T:p.A86V	STIL	ENSG00000123473	.	.	1p33	.	.	.	.	0.5675	0.4407	0.4553	0.8805	0.5937	0.60643	rs3125630	CLINSIG=Benign|other|Benign;CLNDBN=Primary_autosomal_recessive_microcephaly_7|not_specified|Primary_Microcephaly,_Recessive;CLNACC=RCV000020526.1|RCV000147687.2|RCV000262563.1;CLNDSDB=MedGen:OMIM|MedGen|MedGen;CLNDSDBID=C2675187:612703|CN169374|CN239428	ID=COSM5618048;OCCURENCE=1(breast)	0.5034	0.8402	0.5480	0.5500	0.3483	0.4622	0.4468	0.4674	0.5931	.	T;1.0	B;0.0	B;0.0	N;0.000	P;1.000	N;-2.85	T;1.87	T;-0.967	5.354	0.244	1.000	0.994
chr1	47799639	47799639	G	C	exonic	NM_001136140;NM_016308	.	nonsynonymous SNV	CMPK1:NM_001136140:exon1:c.G22C:p.G8R,CMPK1:NM_016308:exon1:c.G22C:p.G8R	CMPK1	ENSG00000162368	.	.	1p33	.	.	.	CpG: 88	0.5843	0.4458	0.4602	0.8245	0.5893	0.596446	rs7543016	.	ID=COSM4144059;OCCURENCE=1(thyroid),1(large_intestine)	0.5647	0.7968	0.6188	0.6339	0.4863	0.5376	0.5311	0.4982	0.5691	.	T;1.0	B;0.0	B;0.0	N;0.038	P;1	.;.	T;-0.75	T;-0.952	0.049	-0.606	0.000	0.000
chr1	47834209	47834209	G	T	exonic	NM_016308	.	nonsynonymous SNV	CMPK1:NM_016308:exon2:c.G240T:p.Q80H	CMPK1	ENSG00000162368	.	Score=847;Name=V$HAND1E47_01	1p33	.	.	.	.	0.127	0.0102	0.0487	0.0008	0.0951	0.0507188	rs35687416	.	ID=COSM146504;OCCURENCE=1(stomach),1(biliary_tract),1(haematopoietic_and_lymphoid_tissue)	0.0445	0.0098	0.0602	0.1207	0.0667	0.0444	0.0441	0.0070	0.0352	.	D;0.003	P;0.866	B;0.279	D;0.000	P;0.000	L;1.87	T;-1.08	T;-0.750	2.326	0.090	1.000	1.000
chr1	47882133	47882133	G	C	exonic	NM_012186	.	nonsynonymous SNV	FOXE3:NM_012186:exon1:c.G146C:p.G49A	LINC01389,FOXE3	ENSG00000186790	.	.	1p33	.	.	.	CpG: 118	.	.	.	0.0545	0.0029	0.0147764	rs566961335	.	.	0	.	.	.	.	.	0	.	.	.	T;0.239	P;0.956	B;0.394	.;.	N;0.988	N;0.345	D;-3.41	T;-0.347	0.383	0.549	0.208	0.015
chr1	47882497	47882497	C	T	exonic	NM_012186	.	synonymous SNV	FOXE3:NM_012186:exon1:c.C510T:p.A170A	LINC01389,FOXE3	ENSG00000186790	.	.	1p33	.	.	.	CpG: 118	0.2123	0.3589	0.3569	0.2315	0.2378	0.278554	rs34082359	CLINSIG=Benign;CLNDBN=not_specified;CLNACC=RCV000173422.2;CLNDSDB=MedGen;CLNDSDBID=CN169374	ID=COSM3751263;OCCURENCE=1(large_intestine),2(thyroid)	0.3509	0.2818	0.2547	0.2326	0.2869	0.3800	0.3389	0.4081	0.3132	.	.	.	.	.	.	.	.	.	.	.	.	.
chr1	47904909	47904909	G	C	exonic	NM_004474	.	nonsynonymous SNV	FOXD2:NM_004474:exon1:c.G1102C:p.A368P	FOXD2	ENSG00000186564	.	.	1p33	.	.	.	CpG: 268	1	1	1	0.9985	1	0.999601	rs2405913	.	.	1	1	1	1	1	1	1	1	.	.	T;1.0	B;0.0	B;0.0	.;.	P;1.000	N;-1.04	D;-3.24	T;-0.945	-1.362	-0.097	0.000	0.933
chr1	48241061	48241061	G	A	exonic	NM_001194986	.	nonsynonymous SNV	TRABD2B:NM_001194986:exon6:c.C1130T:p.P377L	TRABD2B	ENSG00000269113	.	.	1p33	.	.	.	.	0.0655	0.0419	0.0507	0.1815	0.1412	0.0990415	rs58366003	.	.	0.1562	0.2708	0.1304	0.2647	0.5	0.0934	0.125	0.14	.	.	.;.	.;.	.;.	.;.	P;0.018	N;0.69	.;.	.;.	2.992	1.048	0.955	0.013
chr1	48695081	48695081	G	A	exonic	NM_001011547;NM_001135181	.	nonsynonymous SNV	SLC5A9:NM_001011547:exon4:c.G454A:p.V152M,SLC5A9:NM_001135181:exon5:c.G529A:p.V177M	SLC5A9	ENSG00000272491,ENSG00000117834	.	Score=877;Name=V$AREB6_03	1p33	.	.	.	.	0.0109	0.183	0.161	0.3109	0.1225	0.169329	rs212989	.	ID=COSM3751264;OCCURENCE=1(haematopoietic_and_lymphoid_tissue),1(large_intestine)	0.1621	0.3078	0.0837	0.0095	0.1617	0.1667	0.1523	0.1879	0.2064	.	T;0.21	B;0.095	B;0.111	D;0.000	P;0.270	N;-0.94	D;-2.49	T;-1.090	0.575	1.048	0.187	1.000
chr1	48697733	48697733	T	G	exonic	NM_001011547;NM_001135181	.	nonsynonymous SNV	SLC5A9:NM_001011547:exon7:c.T807G:p.I269M,SLC5A9:NM_001135181:exon8:c.T882G:p.I294M	SLC5A9	ENSG00000117834	.	Score=702;Name=V$LUN1_01	1p33	.	.	.	.	1	1	0.998	1	0.9986	0.999401	rs212991	.	ID=COSM4144064;OCCURENCE=1(thyroid)	0.9993	1	0.9986	0.9999	1	0.9989	0.9989	0.9999	0.9991	.	T;0.999	B;0.0	B;0.001	N;0.000	P;1.000	N;-0.485	D;-2.35	T;-0.915	1.922	0.136	1.000	0.989
chr1	48708228	48708228	G	T	exonic	NM_001011547;NM_001135181	.	stopgain	SLC5A9:NM_001011547:exon13:c.G1777T:p.E593X,SLC5A9:NM_001135181:exon14:c.G1852T:p.E618X	SLC5A9	ENSG00000117834	.	.	1p33	.	.	.	.	0.0109	0.181	0.1581	0.1142	0.1037	0.113818	rs850763	.	ID=COSM3751265;OCCURENCE=1(large_intestine)	0.1460	0.1339	0.0731	0.0095	0.1623	0.1664	0.1417	0.1876	0.1481	.	.;.	.;.	.;.	N;0.123	P;0.000	.;.	.;.	.;.	1.315	0.066	0.003	0.000
chr1	49100171	49100171	G	A	exonic	NM_001323573;NM_001323574;NM_001323575;NM_032785	.	synonymous SNV	AGBL4:NM_001323573:exon9:c.C981T:p.N327N,AGBL4:NM_001323574:exon9:c.C981T:p.N327N,AGBL4:NM_001323575:exon9:c.C945T:p.N315N,AGBL4:NM_032785:exon9:c.C945T:p.N315N	AGBL4	ENSG00000186094	.	.	1p33	.	.	.	.	.	.	.	0.1006	0.0115	0.028155	rs12091951	.	.	0.0146	0.1245	0.0126	0	0	0.0002	0.0023	0.0002	0.0264	.	.	.	.	.	.	.	.	.	.	.	.	.
chr1	49224584	49224584	G	T	exonic	NM_001302082;NM_001349793;NM_001349794;NM_001349795;NM_024603	.	synonymous SNV	BEND5:NM_001349793:exon2:c.C226A:p.R76R,BEND5:NM_001302082:exon3:c.C226A:p.R76R,BEND5:NM_024603:exon3:c.C733A:p.R245R,BEND5:NM_001349794:exon4:c.C226A:p.R76R,BEND5:NM_001349795:exon5:c.C478A:p.R160R	AGBL4,BEND5	ENSG00000186094,ENSG00000162373	.	.	1p33	.	.	.	.	0.5327	0.6984	0.8847	0.6082	0.7795	0.689896	rs1128934	.	ID=COSM3751268,COSM3751267;OCCURENCE=1(large_intestine)	0.8008	0.6430	0.7542	0.4953	0.8497	0.8855	0.8098	0.6995	0.8061	.	.	.	.	.	.	.	.	.	.	.	.	.
chr1	50661411	50661411	C	T	exonic	NM_001144774;NM_001144775;NM_001144776;NM_001144777;NM_001294348;NM_001324208;NM_001324209;NM_001324212;NM_001324213;NM_001324214;NM_001324215;NM_021952	.	synonymous SNV	ELAVL4:NM_001144774:exon5:c.C687T:p.P229P,ELAVL4:NM_001144775:exon5:c.C795T:p.P265P,ELAVL4:NM_001144776:exon5:c.C687T:p.P229P,ELAVL4:NM_001144777:exon5:c.C696T:p.P232P,ELAVL4:NM_001294348:exon5:c.C702T:p.P234P,ELAVL4:NM_001324208:exon5:c.C696T:p.P232P,ELAVL4:NM_001324213:exon5:c.C702T:p.P234P,ELAVL4:NM_001324215:exon5:c.C702T:p.P234P,ELAVL4:NM_021952:exon5:c.C687T:p.P229P,ELAVL4:NM_001324209:exon…	ELAVL4	ENSG00000162374	.	Score=822;Name=V$CMYB_01	1p33	.	.	.	.	0.999	0.9836	0.9712	0.3729	0.9366	0.816494	rs2480683	.	ID=COSM4144066,COSM4144067;OCCURENCE=1(thyroid)	0.9282	0.4373	0.9662	0.9988	0.9731	0.9699	0.9548	0.9861	0.7966	.	.	.	.	.	.	.	.	.	.	.	.	.
chr1	50666515	50666515	C	T	exonic	NM_001324208;NM_001324213;NM_021952	.	nonsynonymous SNV	ELAVL4:NM_001324208:exon7:c.C817T:p.P273S,ELAVL4:NM_001324213:exon7:c.C823T:p.P275S,ELAVL4:NM_021952:exon7:c.C808T:p.P270S	ELAVL4	ENSG00000162374	.	Score=857;Name=V$GATA1_03	1p33	.	.	.	.	0.6528	0.8804	0.9006	0.3442	0.8804	0.697085	rs2494876	.	.	0.8398	0.4069	0.8726	0.6538	0.8390	0.9138	0.8631	0.8889	0.7541	.	T;0.799	B;0.001	B;0.002	N;0.001	P;1.000	N;-0.55	T;2.89	T;-1.017	0.846	0.065	0.995	1.000
chr1	50884778	50884778	G	A	exonic	NM_032110	.	synonymous SNV	DMRTA2:NM_032110:exon3:c.C1188T:p.A396A	DMRTA2	ENSG00000142700	.	Score=888;Name=V$AP2_Q6	1p32.3	.	(CGG)n,Simple_repeat	.	CpG: 480	.	.	.	.	.	.	rs2746610	.	.	1	.	.	.	1	1	.	1	.	.	.	.	.	.	.	.	.	.	.	.	.	.
chr1	50884784	50884784	G	A	exonic	NM_032110	.	synonymous SNV	DMRTA2:NM_032110:exon3:c.C1182T:p.A394A	DMRTA2	ENSG00000142700	.	Score=818;Name=V$OLF1_01	1p32.3	.	(CGG)n,Simple_repeat	.	CpG: 480	.	.	.	.	.	.	rs368034286	.	ID=COSM5517278;OCCURENCE=1(soft_tissue),1(biliary_tract)	0	.	.	.	0	.	.	.	.	.	.	.	.	.	.	.	.	.	.	.	.	.
chr1	51439777	51439777	C	T	exonic	NM_001262;NM_078626	.	synonymous SNV	CDKN2C:NM_078626:exon2:c.C342T:p.G114G,CDKN2C:NM_001262:exon3:c.C342T:p.G114G	CDKN2C	ENSG00000123080	.	Score=902;Name=V$SRF_Q6	1p32.3	.	.	.	.	0.0417	0.0358	0.0964	0.0038	0.0591	0.0439297	rs1043141	.	ID=COSM5020094;OCCURENCE=2(soft_tissue)	0.0692	0.0150	0.0383	0.0560	0.0540	0.0938	0.0563	0.0396	0.0665	.	.	.	.	.	.	.	.	.	.	.	.	.
chr1	51584404	51584404	G	A	exonic	NM_001136508	.	synonymous SNV	C1orf185:NM_001136508:exon3:c.G189A:p.A63A	C1orf185	ENSG00000204006	.	.	1p32.3	.	.	.	.	.	.	.	0.0545	0.0043	0.014976	rs12081902	.	.	0.0044	0.0433	0.0024	0	0	0	0.0041	0	.	.	.	.	.	.	.	.	.	.	.	.	.	.
chr1	51613354	51613354	G	A	exonic	NM_001136508	.	nonsynonymous SNV	C1orf185:NM_001136508:exon5:c.G511A:p.G171R	C1orf185	ENSG00000204006	.	.	1p32.3	.	.	.	.	.	.	.	0.0537	0.0043	0.0147764	rs74080736	.	.	0.0044	0.0436	0.0024	0	0	0	0.0041	0	0.0131	.	T;0.536	B;0.007	B;0.005	N;0.823	N;1	N;-0.255	.;.	T;-1.043	-0.144	-0.668	0.000	0.018
chr1	51753904	51753904	G	A	exonic	NM_001080494;NM_001144832;NM_001297663;NM_001297664;NM_001297665;NM_001297666;NM_001297667	.	synonymous SNV	TTC39A:NM_001297667:exon6:c.C390T:p.I130I,TTC39A:NM_001297666:exon7:c.C591T:p.I197I,TTC39A:NM_001080494:exon18:c.C1662T:p.I554I,TTC39A:NM_001144832:exon18:c.C1671T:p.I557I,TTC39A:NM_001297663:exon18:c.C1659T:p.I553I,TTC39A:NM_001297664:exon18:c.C1578T:p.I526I,TTC39A:NM_001297665:exon18:c.C1767T:p.I589I	TTC39A	ENSG00000085831	.	Score=805;Name=V$IRF7_01	1p32.3	.	.	.	.	.	0.0337	0.0567	0.0008	0.0159	0.0203674	rs17392930	.	.	0.0402	0.0089	0.0155	0	0.0564	0.0534	0.0412	0.0375	0.0377	.	.	.	.	.	.	.	.	.	.	.	.	.
chr1	51873951	51873951	G	A	exonic	NM_001159969;NM_001981	.	synonymous SNV	EPS15:NM_001159969:exon3:c.C387T:p.Y129Y,EPS15:NM_001981:exon15:c.C1329T:p.Y443Y	EPS15	ENSG00000085832	.	.	1p32.3	.	.	.	.	0.9921	0.8006	0.6223	0.8941	0.7622	0.822684	rs1065754	.	.	0.7347	0.8791	0.8134	0.9935	0.7101	0.6595	0.6795	0.7694	0.7293	.	.	.	.	.	.	.	.	.	.	.	.	.
chr1	52266242	52266242	G	A	exonic	NM_001101662;NM_001242361;NM_002525	.	synonymous SNV	NRDC:NM_001101662:exon21:c.C2427T:p.P809P,NRDC:NM_001242361:exon23:c.C2235T:p.P745P,NRDC:NM_002525:exon23:c.C2631T:p.P877P	NRDC	ENSG00000078618	.	.	1p32.3	.	.	.	.	0.8234	0.3885	0.5298	0.2224	0.5937	0.489018	rs8375	.	ID=COSM3747005,COSM3747004;OCCURENCE=1(thyroid),1(liver)	0.5032	0.2639	0.6036	0.8304	0.5228	0.5017	0.5099	0.4097	0.4266	.	.	.	.	.	.	.	.	.	.	.	.	.
chr1	52290984	52290984	T	G	exonic	NM_001101662;NM_001242361;NM_002525	.	synonymous SNV	NRDC:NM_001101662:exon6:c.A1011C:p.G337G,NRDC:NM_001242361:exon8:c.A819C:p.G273G,NRDC:NM_002525:exon8:c.A1215C:p.G405G	NRDC	ENSG00000078618	.	.	1p32.3	.	.	.	.	0.8313	0.3926	0.5239	0.2496	0.6009	0.498403	rs11205896	.	ID=COSM3747006,COSM3747007;OCCURENCE=1(liver)	0.5039	0.2864	0.6053	0.8300	0.5121	0.4997	0.5110	0.4106	0.4303	.	.	.	.	.	.	.	.	.	.	.	.	.
chr1	52306027	52306027	G	A	exonic	NM_001101662;NM_001242361;NM_002525	.	synonymous SNV	NRDC:NM_001101662:exon2:c.C501T:p.D167D,NRDC:NM_001242361:exon2:c.C105T:p.D35D,NRDC:NM_002525:exon2:c.C501T:p.D167D	NRDC	ENSG00000078618	.	.	1p32.3	.	(CAT)n,Simple_repeat	.	.	.	0.0092	0.0408	0.0023	0.0274	0.014377	rs114314660	.	ID=COSM3751275,COSM3751274;OCCURENCE=1(large_intestine)	0.0339	0.0086	0.0214	0	0.0204	0.0511	0.0227	0.0144	0.0353	.	.	.	.	.	.	.	.	.	.	.	.	.
chr1	52344245	52344245	T	G	exonic	NM_001101662;NM_002525	.	synonymous SNV	NRDC:NM_001101662:exon1:c.A43C:p.R15R,NRDC:NM_002525:exon1:c.A43C:p.R15R	NRDC	ENSG00000078618	.	.	1p32.3	.	.	.	CpG: 63	0.0556	0.1094	0.0089	0.0582	0.0043	0.0503195	rs72901974	.	ID=COSM3677718;OCCURENCE=1(haematopoietic_and_lymphoid_tissue)	0.0290	0.0641	0.0065	0.0488	0.0020	0.0087	0.0269	0.0988	0.0251	.	.	.	.	.	.	.	.	.	.	.	.	.
chr1	52399021	52399021	A	G	exonic	NM_002867	.	synonymous SNV	RAB3B:NM_002867:exon4:c.T441C:p.T147T	RAB3B	ENSG00000169213	.	.	1p32.3	.	.	.	.	0.001	0.0317	0.0209	0.1717	0.0216	0.0589058	rs2230325	.	.	0.0373	0.1511	0.0211	0.0002	0.0056	0.0307	0.0374	0.0361	0.0711	.	.	.	.	.	.	.	.	.	.	.	.	.
chr1	52838992	52838992	A	G	exonic	NM_001190818;NM_001190819;NM_004153	.	nonsynonymous SNV	ORC1:NM_001190818:exon17:c.T2447C:p.M816T,ORC1:NM_001190819:exon17:c.T2432C:p.M811T,ORC1:NM_004153:exon17:c.T2447C:p.M816T	ORC1	ENSG00000085840	.	Score=868;Name=V$ATF6_01	1p32.3	.	.	.	.	.	0.002	0.0348	0.003	0.0086	0.00938498	rs34521609	CLINSIG=Likely benign|Likely benign;CLNDBN=not_specified|Meier-Gorlin_syndrome;CLNACC=RCV000117877.2|RCV000304858.1;CLNDSDB=MedGen|MedGen:Orphanet;CLNDSDBID=CN169374|C1868684:ORPHA2554	.	0.0205	0.0047	0.0101	0	0.0367	0.0302	0.0143	0.0033	0.0176	.	T;0.302	B;0.025	B;0.05	N;0.007	D;0.987	N;-0.345	T;1.1	T;-1.081	6.871	1.199	1.000	0.985
chr1	52861871	52861871	C	T	exonic	NM_001190818;NM_001190819;NM_004153	.	nonsynonymous SNV	ORC1:NM_001190818:exon5:c.G568A:p.V190M,ORC1:NM_001190819:exon5:c.G568A:p.V190M,ORC1:NM_004153:exon5:c.G568A:p.V190M	ORC1	ENSG00000085840	.	.	1p32.3	.	.	.	.	.	.	.	0.0991	0.0029	0.0265575	rs3087477	CLINSIG=Benign|Likely benign;CLNDBN=not_specified|Meier-Gorlin_syndrome;CLNACC=RCV000117880.1|RCV000284372.1;CLNDSDB=MedGen|MedGen:Orphanet;CLNDSDBID=CN169374|C1868684:ORPHA2554	.	0.0069	0.0745	0.0029	0	0	0.0004	0.0011	0.0003	0.0252	.	T;0.181	B;0.214	B;0.015	N;0.188	N;1	L;1.1	T;0.99	T;-1.109	-2.033	-0.008	0.000	0.002
chr1	52863408	52863408	G	A	exonic	NM_001190818;NM_001190819;NM_004153	.	synonymous SNV	ORC1:NM_001190818:exon4:c.C351T:p.Y117Y,ORC1:NM_001190819:exon4:c.C351T:p.Y117Y,ORC1:NM_004153:exon4:c.C351T:p.Y117Y	ORC1	ENSG00000085840	.	.	1p32.3	.	.	.	.	.	.	.	.	.	.	.	.	.	.	.	.	.	.	.	.	.	.	.	.	.	.	.	.	.	.	.	.	.	.	.
chr1	53068093	53068093	G	T	exonic	NM_015696	.	synonymous SNV	GPX7:NM_015696:exon1:c.G12T:p.A4A	GPX7	ENSG00000116157	.	.	1p32.3	.	.	.	CpG: 91	0.001	0.0603	0.0944	0.0272	0.0706	0.0479233	rs11205977	.	ID=COSM3751285;OCCURENCE=2(large_intestine)	0.1428	0.0660	0.2462	0	0.2405	0.2219	0.1488	0.0691	0.0621	.	.	.	.	.	.	.	.	.	.	.	.	.
chr1	53072454	53072454	T	C	exonic	NM_015696	.	synonymous SNV	GPX7:NM_015696:exon2:c.T237C:p.F79F	GPX7	ENSG00000116157	.	.	1p32.3	.	.	.	.	0.7996	0.8661	0.841	0.9743	0.879	0.877995	rs1970951	.	ID=COSM3997572;OCCURENCE=1(haematopoietic_and_lymphoid_tissue)	0.8478	0.9566	0.8545	0.7817	0.8518	0.8340	0.8612	0.8623	0.8759	.	.	.	.	.	.	.	.	.	.	.	.	.
chr1	53153432	53153432	T	C	exonic	NM_023077	.	nonsynonymous SNV	COA7:NM_023077:exon3:c.A656G:p.K219R	COA7	ENSG00000162377	.	Score=780;Name=V$HEN1_01	1p32.3	.	.	.	.	0.0139	0.3149	0.3658	0.1611	0.2205	0.210863	rs443751	.	ID=COSM1126989;OCCURENCE=1(large_intestine),2(prostate)	0.2930	0.1904	0.1526	0.0203	0.3382	0.3575	0.2742	0.3210	0.3023	.	T;0.277	B;0.006	B;0.003	N;0.001	P;0.083	L;1.01	T;0.92	T;-0.955	1.987	1.060	1.000	1.000
chr1	53250650	53250650	G	A	exonic	NM_024646	.	synonymous SNV	ZYG11B:NM_024646:exon5:c.G1194A:p.G398G	ZYG11B	ENSG00000162378	.	Score=671;Name=V$P53_01	1p32.3	.	.	.	.	0.9792	0.5061	0.4284	0.9077	0.6729	0.714856	rs6588443	.	.	0.5462	0.8399	0.7262	0.9674	0.4938	0.4376	0.5507	0.4740	0.5737	.	.	.	.	.	.	.	.	.	.	.	.	.
chr1	53320274	53320274	G	T	exonic	NM_001004339	.	nonsynonymous SNV	ZYG11A:NM_001004339:exon2:c.G228T:p.E76D	ZYG11A	ENSG00000203995	.	.	1p32.3	.	.	.	.	0.2292	0.589	0.6461	0.8979	0.4424	0.589257	rs480299	.	ID=COSM3747012;OCCURENCE=1(breast),21(upper_aerodigestive_tract),1(liver)	0.6509	0.8534	0.5164	0.2170	0.5851	0.6376	0.5861	0.6650	.	.	T;1.0	B;0.0	B;0.001	N;0.000	P;1.000	N;-2.34	T;1.11	T;-0.976	0.270	0.117	0.993	0.538
chr1	53453714	53453714	G	T	exonic	NM_001007098;NM_001193599;NM_001193600;NM_001193617;NM_001330587;NM_002979	.	synonymous SNV	SCP2:NM_001007098:exon10:c.G855T:p.T285T,SCP2:NM_001193599:exon10:c.G915T:p.T305T,SCP2:NM_001193600:exon10:c.G855T:p.T285T,SCP2:NM_001193617:exon10:c.G744T:p.T248T,SCP2:NM_001330587:exon11:c.G987T:p.T329T,SCP2:NM_002979:exon11:c.G987T:p.T329T	SCP2	ENSG00000116171	.	.	1p32.3	.	.	.	.	0.0407	0.0869	0.0318	0.553	0.1009	0.191494	rs7538935	.	ID=COSM3751286,COSM5827942;OCCURENCE=1(large_intestine)	0.0872	0.4623	0.0519	0.0319	0.0318	0.0468	0.0751	0.0906	0.1744	.	.	.	.	.	.	.	.	.	.	.	.	.
chr1	53527948	53527948	T	G	exonic	NM_153703	.	synonymous SNV	PODN:NM_153703:exon1:c.T57G:p.P19P	PODN	ENSG00000174348	.	.	1p32.3	.	.	.	CpG: 117	0.3819	0.2055	0.1024	0.8154	0.3934	0.407348	rs7513730	.	ID=COSM3751287;OCCURENCE=1(large_intestine)	0.3810	0.7603	0.5058	0.4509	0.1959	0.2319	0.3125	0.3462	0.2611	.	.	.	.	.	.	.	.	.	.	.	.	.
chr1	53535478	53535478	G	A	exonic	NM_001199080;NM_001199081;NM_153703	.	nonsynonymous SNV	PODN:NM_153703:exon2:c.G95A:p.R32H,PODN:NM_001199081:exon3:c.G38A:p.R13H,PODN:NM_001199080:exon4:c.G38A:p.R13H	PODN	ENSG00000174348	.	.	1p32.3	.	.	.	.	0.5536	0.41	0.4254	0.1241	0.3444	0.357428	rs1288386	.	ID=COSM3747014,COSM3747013;OCCURENCE=1(thyroid),1(liver),1(large_intestine)	0.5010	0.2523	0.5519	0.6319	0.6123	0.5294	0.5236	0.4094	0.3408	.	T;0.099	B;0.345	B;0.02	.;.	P;1	.;.	T;0.02	T;-0.907	-0.550	-0.075	0.000	0.000
chr1	53537266	53537266	G	A	exonic	NM_001199080;NM_001199081;NM_153703	.	synonymous SNV	PODN:NM_153703:exon3:c.G516A:p.T172T,PODN:NM_001199081:exon4:c.G459A:p.T153T,PODN:NM_001199080:exon5:c.G459A:p.T153T	PODN	ENSG00000232993,ENSG00000174348	.	.	1p32.3	.	.	.	.	0.7371	0.4755	0.4652	0.4977	0.6499	0.55611	rs1769316	.	ID=COSM3751290,COSM3751291;OCCURENCE=2(thyroid),1(large_intestine)	0.5116	0.5122	0.7411	0.7575	0.5066	0.4555	0.5291	0.4469	0.4872	.	.	.	.	.	.	.	.	.	.	.	.	.
chr1	53544439	53544439	G	A	exonic	NM_001199080;NM_001199081;NM_153703	.	synonymous SNV	PODN:NM_153703:exon8:c.G1401A:p.P467P,PODN:NM_001199081:exon9:c.G1344A:p.P448P,PODN:NM_001199080:exon10:c.G1344A:p.P448P	PODN	ENSG00000232993,ENSG00000174348	.	Score=885;Name=V$AREB6_03	1p32.3	.	.	.	CpG: 43	0.2937	0.498	0.7326	0.1528	0.4813	0.410543	rs1288388	.	ID=COSM3997578,COSM3997579;OCCURENCE=1(haematopoietic_and_lymphoid_tissue),1(thyroid)	0.5900	0.2354	0.4159	0.3015	0.7668	0.7153	0.6430	0.5058	0.5710	.	.	.	.	.	.	.	.	.	.	.	.	.
chr1	53544597	53544597	T	C	exonic	NM_001199080;NM_001199081;NM_153703	.	nonsynonymous SNV	PODN:NM_153703:exon8:c.T1559C:p.V520A,PODN:NM_001199081:exon9:c.T1502C:p.V501A,PODN:NM_001199080:exon10:c.T1502C:p.V501A	PODN	ENSG00000232993,ENSG00000174348	.	Score=677;Name=V$P53_01	1p32.3	.	.	.	CpG: 43	0.3304	0.6585	0.8986	0.3979	0.5793	0.560903	rs1288389	.	.	0.7717	0.4877	0.5423	0.3871	0.897	0.8939	0.7990	0.6980	0.7460	.	T;1.0	B;0.0	B;0.006	N;0.027	P;1	N;-0.7	T;1.9	T;-0.959	1.943	-0.513	0.912	0.686
chr1	53547800	53547800	A	G	exonic	NM_001199080;NM_001199081;NM_153703	.	synonymous SNV	PODN:NM_153703:exon10:c.A1953G:p.E651E,PODN:NM_001199081:exon11:c.A1896G:p.E632E,PODN:NM_001199080:exon12:c.A1896G:p.E632E	PODN	ENSG00000232993,ENSG00000174348	.	.	1p32.3	.	(GGA)n,Simple_repeat	.	.	0.2629	0.1953	0.0149	0.3918	0.1268	0.215056	rs6687909	.	ID=COSM5619458,COSM5619459;OCCURENCE=1(breast)	0.1037	0.3414	0.1940	0.2634	0.0242	0.0183	0.0596	0.1867	0.1013	.	.	.	.	.	.	.	.	.	.	.	.	.
chr1	53553702	53553702	A	G	exonic	NM_001287595;NM_006671	.	synonymous SNV	SLC1A7:NM_001287595:exon11:c.T1839C:p.S613S,SLC1A7:NM_006671:exon11:c.T1662C:p.S554S	SLC1A7	ENSG00000162383	.	.	1p32.3	.	.	.	.	1	1	1	0.7867	0.9942	0.942891	rs1288400	.	.	0.9828	0.8225	0.9916	0.9998	0.9995	0.9994	0.9905	0.9998	0.9428	.	.	.	.	.	.	.	.	.	.	.	.	.
chr1	53553754	53553754	T	C	exonic	NM_001287595;NM_001287597;NM_006671	.	nonsynonymous SNV	SLC1A7:NM_001287595:exon11:c.A1787G:p.Q596R,SLC1A7:NM_006671:exon11:c.A1610G:p.Q537R	SLC1A7	ENSG00000162383	.	.	1p32.3	.	.	.	.	0.2966	0.4969	0.7336	0.1498	0.4798	0.410144	rs1288401	.	ID=COSM146516;OCCURENCE=1(stomach),1(breast)	0.5929	0.2336	0.4154	0.3021	0.7686	0.7166	0.6477	0.5203	0.5706	.	T;0.346	B;0.0	B;0.0	N;0.001	P;0.004	L;1.04	T;0.79	T;-1.000	3.687	1.061	1.000	0.701
chr1	53558270	53558270	A	G	exonic	NM_001287595;NM_001287597;NM_006671	.	synonymous SNV	SLC1A7:NM_001287597:exon6:c.T771C:p.R257R,SLC1A7:NM_001287595:exon7:c.T987C:p.R329R,SLC1A7:NM_006671:exon7:c.T987C:p.R329R	SLC1A7	ENSG00000162383	.	.	1p32.3	.	.	.	.	0.9544	0.8384	0.835	0.7383	0.9207	0.846046	rs1288406	.	ID=COSM4144082;OCCURENCE=2(thyroid)	0.8389	0.7538	0.9278	0.9595	0.8674	0.8220	0.8422	0.8235	0.8135	.	.	.	.	.	.	.	.	.	.	.	.	.
chr1	53676448	53676448	G	A	exonic	NM_000098;NM_001330589	.	nonsynonymous SNV	CPT2:NM_000098:exon4:c.G1102A:p.V368I,CPT2:NM_001330589:exon4:c.G1102A:p.V368I	CPT2	ENSG00000157184,ENSG00000236723	.	.	1p32.3	.	.	.	.	0.7242	0.2188	0.5179	0.2564	0.3818	0.413139	rs1799821	CLINSIG=other|Benign|Benign;CLNDBN=Encephalopathy,_acute,_infection-induced,_4,_susceptibility_to|not_specified|Carnitine_palmitoyltransferase_II_deficiency;CLNACC=RCV000023026.3|RCV000078116.6|RCV000202483.2;CLNDSDB=MedGen:OMIM:Orphanet|MedGen|MedGen:Orphanet:SNOMED_CT;CLNDSDBID=C3280160:614212:ORPHA263524|CN169374|C0342790:ORPHA157:238002005	ID=COSM3751293;OCCURENCE=1(haematopoietic_and_lymphoid_tissue),1(large_intestine)	0.4841	0.2836	0.4291	0.7326	0.5312	0.5438	0.4493	0.2609	0.4564	.	T;1.0	B;0.011	B;0.004	N;0.005	P;0.999	N;-0.74	D;-2.47	T;-0.955	-0.048	0.073	0.000	0.594
chr1	53679229	53679229	A	G	exonic	NM_000098;NM_001330589	.	nonsynonymous SNV	CPT2:NM_000098:exon5:c.A1939G:p.M647V,CPT2:NM_001330589:exon5:c.A1870G:p.M624V	CPT2	ENSG00000157184,ENSG00000236723	.	.	1p32.3	.	.	.	.	0.0853	0.0736	0.2068	0.0227	0.1542	0.100439	rs1799822	CLINSIG=Benign|other;CLNDBN=not_specified|Carnitine_palmitoyltransferase_II_deficiency;CLNACC=RCV000078120.6|RCV000202533.2;CLNDSDB=MedGen|MedGen:Orphanet:SNOMED_CT;CLNDSDBID=CN169374|C0342790:ORPHA157:238002005	ID=COSM3751294;OCCURENCE=1(large_intestine),1(haematopoietic_and_lymphoid_tissue),1(oesophagus)	0.1620	0.0452	0.1211	0.0854	0.1325	0.2154	0.1501	0.1007	0.1674	.	D;0.021	B;0.002	B;0.009	D;0.000	P;0.002	L;0.885	D;-2.62	T;-1.058	7.431	1.199	1.000	0.999
chr1	53681699	53681699	T	G	exonic	NM_001304759;NM_001304760;NM_017887	.	synonymous SNV	C1orf123:NM_001304760:exon5:c.A228C:p.S76S,C1orf123:NM_001304759:exon6:c.A312C:p.S104S,C1orf123:NM_017887:exon7:c.A369C:p.S123S	C1orf123	ENSG00000162384	.	Score=822;Name=V$CEBP_C	1p32.3	.	.	.	.	0.0813	0.0736	0.2078	0.0227	0.1542	0.0998403	rs1134688	.	ID=COSM3751295;OCCURENCE=1(large_intestine),1(haematopoietic_and_lymphoid_tissue)	0.1612	0.0451	0.1211	0.0819	0.1326	0.2146	0.1504	0.1004	0.1671	.	.	.	.	.	.	.	.	.	.	.	.	.
chr1	53792651	53792651	A	C	exonic	NM_001018054;NM_004631;NM_017522;NM_033300	.	nonsynonymous SNV	LRP8:NM_001018054:exon2:c.T138G:p.D46E,LRP8:NM_004631:exon2:c.T138G:p.D46E,LRP8:NM_017522:exon2:c.T138G:p.D46E,LRP8:NM_033300:exon2:c.T138G:p.D46E	LRP8	ENSG00000157193	.	.	1p32.3	.	.	.	CpG: 159	0.4841	0.4479	0.3867	0.9327	0.2997	0.550319	rs3820198	.	ID=COSM3722413;OCCURENCE=2(upper_aerodigestive_tract),1(large_intestine),2(thyroid)	0.4121	0.8458	0.2372	0.4424	0.3867	0.3676	0.4343	0.4338	0.5173	.	T;1.0	B;0.0	B;0.0	.;.	P;1.000	N;-0.105	D;-3.61	T;-0.940	-0.363	-1.086	0.015	0.617
chr1	53793511	53793511	T	C	exonic	NM_001018054;NM_004631;NM_017522;NM_033300	.	nonsynonymous SNV	LRP8:NM_001018054:exon1:c.A74G:p.Q25R,LRP8:NM_004631:exon1:c.A74G:p.Q25R,LRP8:NM_017522:exon1:c.A74G:p.Q25R,LRP8:NM_033300:exon1:c.A74G:p.Q25R	LRP8	ENSG00000157193	.	.	1p32.3	.	(CAG)n,Simple_repeat	.	.	0.4841	0.4479	0.3867	0.9327	0.2997	0.550319	rs4926972	.	ID=COSM4144084;OCCURENCE=4(thyroid)	0.4430	0.7574	0.42	0.4203	0.7059	0.4278	0.4231	0.4396	.	.	T;0.705	B;0.005	B;0.004	.;.	P;1	N;0	D;-2.67	T;-0.996	-1.770	-1.322	0.745	0.846
chr1	54427995	54427995	C	T	exonic	NM_001256409;NM_052940	.	synonymous SNV	LRRC42:NM_052940:exon6:c.C840T:p.L280L,LRRC42:NM_001256409:exon7:c.C840T:p.L280L	LRRC42	ENSG00000116212	.	.	1p32.3	.	.	.	.	.	.	.	0.0204	0.0029	0.00579073	rs35818146	.	ID=COSM5619338;OCCURENCE=1(breast)	0.0026	0.0275	0.0014	0	0	0.0002	0.0011	0	0.0101	.	.	.	.	.	.	.	.	.	.	.	.	.
chr1	54432019	54432019	G	A	exonic	NM_001256409;NM_052940	.	synonymous SNV	LRRC42:NM_052940:exon7:c.G978A:p.E326E,LRRC42:NM_001256409:exon8:c.G978A:p.E326E	LRRC42	ENSG00000116212	.	.	1p32.3	.	.	.	.	0.0605	0.0613	0.1451	0.7163	0.1254	0.259784	rs2294514	.	ID=COSM3997582;OCCURENCE=1(haematopoietic_and_lymphoid_tissue)	0.1752	0.6281	0.0823	0.0580	0.1549	0.1619	0.1564	0.0795	0.3006	.	.	.	.	.	.	.	.	.	.	.	.	.
chr1	54433353	54433353	G	T	exonic	NM_001256409;NM_052940	.	nonsynonymous SNV	LRRC42:NM_052940:exon8:c.G1028T:p.R343L,LRRC42:NM_001256409:exon9:c.G1028T:p.R343L	LRRC42	ENSG00000116212	.	.	1p32.3	.	.	.	.	0.001	.	.	0.0461	0.0072	0.0133786	rs35123335	.	.	0.0053	0.0563	0.0032	0.0009	0	0.0002	0.0044	0.0001	0.0194	.	T;0.218	B;0.0	B;0.0	N;0.888	N;1	N;-0.06	.;.	T;-1.054	-0.478	-0.380	0.000	0.109
chr1	54602347	54602347	G	A	intergenic	NM_153035;NM_201546	dist=35026;dist=2321	.	.	.	.	.	.	1p32.3	.	.	.	.	0.9851	0.9468	0.8588	0.6377	0.8905	0.847444	rs2183302	.	.	.	.	.	.	.	.	.	.	.	.	.	.	.	.	.	.	.	.	.	.	.	.
chr1	54605520	54605520	T	C	exonic	NM_201546	.	synonymous SNV	CDCP2:NM_201546:exon4:c.A1023G:p.P341P	CDCP2	ENSG00000157211	.	.	1p32.3	.	.	.	.	.	0.0133	0.0149	0.025	0.013	0.0139776	rs648573	.	.	0.0221	0.0295	0.0085	0	0.0143	0.0280	0.0113	0.0181	0.0260	.	.	.	.	.	.	.	.	.	.	.	.	.
chr1	54606804	54606804	C	T	exonic	NM_201546	.	nonsynonymous SNV	CDCP2:NM_201546:exon3:c.G730A:p.G244R	CDCP2	ENSG00000157211	.	.	1p32.3	.	.	.	.	0.8681	0.8425	0.8509	0.7723	0.7939	0.824081	rs3766465	.	.	0.8286	0.7761	0.8163	0.8896	0.7689	0.8379	0.7955	0.8252	0.8248	.	T;0.164	D;0.999	D;0.934	N;0.011	P;0.000	L;1.19	T;2.32	T;-1.107	7.518	0.935	1.000	0.980
chr1	54607051	54607051	A	G	exonic	NM_201546	.	synonymous SNV	CDCP2:NM_201546:exon3:c.T483C:p.Y161Y	CDCP2	ENSG00000157211	.	.	1p32.3	.	.	.	.	1	1	1	0.9871	1	0.996605	rs671103	.	.	0.9992	0.9911	0.9998	1	1	1.0000	1	1	0.9970	.	.	.	.	.	.	.	.	.	.	.	.	.
chr1	54644859	54644859	C	T	exonic	NM_001031672	.	nonsynonymous SNV	CYB5RL:NM_001031672:exon7:c.G707A:p.R236H	CYB5RL	ENSG00000256407,ENSG00000215883	.	.	1p32.3	.	.	.	.	0.001	0.1094	0.1004	0.003	0.0648	0.0515176	rs61738851	.	ID=COSM4144091;OCCURENCE=1(thyroid)	0.0969	0.0177	0.0883	0.0001	0.1407	0.1127	0.1	0.1165	0.0762	.	T;0.125	P;0.529	B;0.107	U;0.138	N;1.000	M;2.075	D;-2.17	T;-0.763	1.108	0.847	0.754	0.986
chr1	54661150	54661150	C	T	exonic	NM_001031672	.	nonsynonymous SNV	CYB5RL:NM_001031672:exon3:c.G140A:p.R47K	CYB5RL	ENSG00000256407,ENSG00000116221,ENSG00000215883	.	.	1p32.3	.	.	.	.	0.255	0.4806	0.3519	0.2118	0.3213	0.316294	rs946448	.	ID=COSM5827946,COSM3751300;OCCURENCE=1(haematopoietic_and_lymphoid_tissue),1(large_intestine),1(skin)	0.3504	0.2198	0.3401	0.2311	0.4741	0.3509	0.3552	0.4456	0.3004	.	T;0.422	B;0.159	B;0.056	.;.	P;0.993	L;1.345	T;1.03	T;-0.953	0.736	0.935	0.342	0.982
chr1	54681920	54681920	G	C	exonic	NM_001330602;NM_016491	.	nonsynonymous SNV	MRPL37:NM_001330602:exon6:c.G1097C:p.C366S,MRPL37:NM_016491:exon6:c.G1097C:p.C366S	MRPL37	.	.	Score=730;Name=V$SEF1_C	1p32.3	.	.	.	.	0.4028	0.4734	0.7922	0.6135	0.6398	0.583267	rs13571	.	.	0.6806	0.6441	0.6120	0.4196	0.7038	0.7749	0.6960	0.4965	0.7400	.	T;1.0	B;0.0	B;0.0	N;0.002	P;1	N;-2.89	T;2.5	T;-0.990	2.140	0.067	0.041	0.015
chr1	54690954	54690954	T	C	exonic	NM_001330602	.	nonsynonymous SNV	MRPL37:NM_001330602:exon7:c.T1351C:p.F451L	MRPL37	.	.	.	1p32.3	.	.	.	.	0.3095	0.5061	0.4453	0.5915	0.3977	0.461861	rs3088379	.	.	0.5068	0.5979	0.4545	0.3902	0.5	0.4914	0.4286	0.4649	.	.	.;.	.;.	.;.	.;.	.;.	.;.	.;.	.;.	-0.123	-2.480	0.000	0.000
chr1	55060362	55060362	G	A	exonic	NM_015547;NM_147161	.	nonsynonymous SNV	ACOT11:NM_015547:exon6:c.G605A:p.G202D,ACOT11:NM_147161:exon6:c.G605A:p.G202D	ACOT11	ENSG00000162390	.	.	1p32.3	.	.	.	.	0.1825	0.2628	0.0417	0.5371	0.1239	0.255391	rs1702003	.	ID=COSM3751304,COSM3751303;OCCURENCE=1(haematopoietic_and_lymphoid_tissue),1(large_intestine),5(soft_tissue)	0.1194	0.4642	0.1679	0.2016	0.0361	0.0314	0.1120	0.2196	0.1715	.	T;1.0	B;0.0	B;0.001	N;0.184	P;1	N;-1.7	T;3.01	T;-0.944	2.734	-0.166	0.984	0.902
chr1	55075452	55075452	G	A	exonic	NM_176782	.	nonsynonymous SNV	FAM151A:NM_176782:exon8:c.C1247T:p.A416V	ACOT11,FAM151A	ENSG00000162390,ENSG00000162391	.	.	1p32.3	.	.	.	.	0.1815	0.2873	0.5388	0.1959	0.3588	0.302316	rs1368883	.	.	0.4116	0.2352	0.2571	0.1752	0.4447	0.5141	0.4053	0.3280	0.4287	.	T;0.317	B;0.12	B;0.045	N;0.268	P;1	L;0.81	T;2.78	T;-0.962	0.211	-0.215	0.000	0.001
chr1	55088984	55088984	C	T	exonic	NM_176782	.	nonsynonymous SNV	FAM151A:NM_176782:exon1:c.G85A:p.A29T	ACOT11,FAM151A	ENSG00000162390,ENSG00000230728,ENSG00000162391	.	.	1p32.3	.	.	.	.	.	.	.	.	.	.	rs145547430	.	.	6.595e-05	0	8.639e-05	0	0	0.0001	0	0	7.7e-05	.	T;0.524	B;0.0	B;0.0	N;0.435	N;1	N;-0.345	T;2.92	T;-0.963	-1.786	-1.876	0.000	0.000
chr1	55119144	55119144	A	G	exonic	NM_001039464	.	nonsynonymous SNV	MROH7:NM_001039464:exon3:c.A545G:p.H182R	MROH7-TTC4,MROH7	ENSG00000271723,ENSG00000184313	.	.	1p32.3	.	.	.	.	0.5188	0.2689	0.3708	0.1596	0.268	0.310703	rs11206407	.	ID=COSM1343517,COSM1343516,COSM3747019;OCCURENCE=1(liver),1(large_intestine),1(haematopoietic_and_lymphoid_tissue)	0.3258	0.1778	0.2274	0.5375	0.3906	0.3494	0.2846	0.2533	0.2918	.	T;0.166	B;0.0	B;0.001	N;0.737	P;1	N;0.55	T;4.29	T;-0.987	-0.813	-0.321	0.000	0.014
chr1	55119289	55119289	G	C	exonic	NM_001039464	.	synonymous SNV	MROH7:NM_001039464:exon3:c.G690C:p.L230L	MROH7-TTC4,MROH7	ENSG00000271723,ENSG00000184313	.	.	1p32.3	.	.	.	.	0.5208	0.3497	0.5944	0.2716	0.4063	0.420527	rs9332417	.	.	0.5070	0.3241	0.3432	0.5385	0.5784	0.5849	0.4833	0.3718	0.5191	.	.	.	.	.	.	.	.	.	.	.	.	.
chr1	55119546	55119546	A	G	exonic	NM_001039464	.	nonsynonymous SNV	MROH7:NM_001039464:exon3:c.A947G:p.E316G	MROH7-TTC4,MROH7	ENSG00000271723,ENSG00000184313	.	.	1p32.3	.	.	.	.	1	1	0.998	0.8283	0.9914	0.953075	rs1655518	.	.	0.9873	0.8614	0.9935	1	1	0.9986	0.9956	0.9999	0.9588	.	T;1.0	B;0.0	B;0.0	N;0.483	P;1	N;-0.895	T;3.68	T;-0.993	-0.090	-0.816	0.000	0.000
chr1	55139741	55139741	A	G	exonic	NM_001039464;NM_001291332	.	nonsynonymous SNV	MROH7:NM_001291332:exon8:c.A407G:p.H136R,MROH7:NM_001039464:exon10:c.A1853G:p.H618R	MROH7-TTC4,MROH7	ENSG00000271723,ENSG00000184313	.	.	1p32.3	.	.	.	.	0.998	0.9448	0.8032	0.9259	0.8559	0.909744	rs570218	.	ID=COSM3747021,COSM3747020,COSM3747022;OCCURENCE=1(liver)	0.8441	0.9103	0.8978	0.9997	0.8471	0.7850	0.84	0.9236	0.8267	.	T;1.0	B;0.0	B;0.0	N;0.004	P;1.000	N;-2.42	T;4.76	T;-1.010	3.108	0.070	0.996	0.988
chr1	55166842	55166842	C	T	exonic	NM_001039464;NM_001291332	.	synonymous SNV	MROH7:NM_001291332:exon17:c.C1686T:p.P562P,MROH7:NM_001039464:exon19:c.C3132T:p.P1044P	MROH7-TTC4,MROH7	ENSG00000271723,ENSG00000184313	.	.	1p32.3	.	.	.	.	0.1141	0.318	0.3191	0.264	0.2248	0.25	rs1065173	.	ID=COSM3747024,COSM1126984,COSM1126986;OCCURENCE=1(breast),1(liver),1(large_intestine),1(prostate)	0.2815	0.2719	0.1602	0.1009	0.3239	0.3146	0.2763	0.3165	0.2884	.	.	.	.	.	.	.	.	.	.	.	.	.
chr1	55167773	55167773	T	A	exonic	NM_001039464;NM_001291332	.	nonsynonymous SNV	MROH7:NM_001291332:exon18:c.T1850A:p.V617D,MROH7:NM_001039464:exon20:c.T3296A:p.V1099D	MROH7-TTC4,MROH7	ENSG00000271723,ENSG00000184313	.	.	1p32.3	.	.	.	.	0.9365	0.8885	0.832	0.9871	0.9251	0.917931	rs646356	.	.	0.8727	0.9710	0.9420	0.9364	0.8334	0.8398	0.8529	0.8821	0.8783	.	T;1.0	B;0.0	B;0.0	N;0.888	P;1.000	N;-2.14	T;1.53	T;-0.985	0.595	-0.250	0.294	0.003
chr1	55182300	55182300	T	A	exonic	NM_001291333;NM_004623	.	nonsynonymous SNV	TTC4:NM_001291333:exon2:c.T139A:p.S47T,TTC4:NM_004623:exon2:c.T139A:p.S47T	MROH7-TTC4,TTC4	ENSG00000243725,ENSG00000271723	.	Score=883;Name=V$FREAC7_01	1p32.3	.	.	.	.	0.9683	0.7485	0.5477	0.5038	0.6081	0.668331	rs1147990	.	ID=COSM3751310;OCCURENCE=1(large_intestine)	0.5990	0.5416	0.6353	0.9636	0.5377	0.5298	0.5562	0.7257	0.5249	.	T;0.524	B;0.0	B;0.0	.;.	P;1.000	N;-0.55	T;2.67	T;-0.965	6.511	0.242	1.000	0.788
chr1	55188382	55188382	C	T	exonic	NM_001291333;NM_004623	.	synonymous SNV	TTC4:NM_001291333:exon5:c.C504T:p.A168A,TTC4:NM_004623:exon5:c.C504T:p.A168A	MROH7-TTC4,TTC4	ENSG00000243725,ENSG00000271723	.	.	1p32.3	.	.	.	.	0.128	0.2178	0.0616	0.1694	0.0288	0.129393	rs11550481	.	ID=COSM146523;OCCURENCE=1(large_intestine),1(stomach),2(haematopoietic_and_lymphoid_tissue)	0.0883	0.1773	0.0378	0.1454	0.0529	0.0556	0.0716	0.1847	0.0947	.	.	.	.	.	.	.	.	.	.	.	.	.
chr1	55197320	55197320	G	A	exonic	NM_004623	.	synonymous SNV	TTC4:NM_004623:exon7:c.G843A:p.L281L	MROH7-TTC4,TTC4	ENSG00000243725,ENSG00000271723	.	Score=724;Name=V$PAX4_04	1p32.3	.	.	.	.	0.004	0.0838	0.0606	0.0651	0.0216	0.0495208	rs1062700	.	ID=COSM3751311;OCCURENCE=1(large_intestine)	0.0503	0.0678	0.0203	0.0008	0.0532	0.0514	0.0421	0.0813	0.0546	.	.	.	.	.	.	.	.	.	.	.	.	.
chr1	55251689	55251689	T	C	exonic	NM_001114108;NM_017904	.	synonymous SNV	TTC22:NM_001114108:exon5:c.A987G:p.E329E,TTC22:NM_017904:exon5:c.A987G:p.E329E	TTC22	ENSG00000006555	.	.	1p32.3	.	.	.	.	1	1	1	0.997	0.9986	0.999002	rs586462	.	.	0.9993	0.9926	0.9991	1	1	1	0.9989	1	0.9972	.	.	.	.	.	.	.	.	.	.	.	.	.
chr1	55273580	55273580	G	T	exonic	NM_001110533;NM_152607	.	nonsynonymous SNV	LEXM:NM_001110533:exon4:c.G376T:p.G126C,LEXM:NM_152607:exon4:c.G376T:p.G126C	LEXM	ENSG00000162398	.	.	1p32.3	.	.	.	.	0.2708	0.6605	0.5905	0.5023	0.4568	0.498003	rs9782980	.	ID=COSM3751314,COSM4999312;OCCURENCE=1(pancreas),1(large_intestine)	0.5604	0.5088	0.4193	0.2698	0.6192	0.5968	0.5759	0.6798	0.5682	.	D;0.002	D;1.0	D;0.999	D;0.000	P;0.000	M;2.78	T;1.76	T;-0.903	3.681	1.048	0.999	0.724
chr1	55277599	55277599	T	C	exonic	NM_001110533;NM_152607	.	nonsynonymous SNV	LEXM:NM_001110533:exon5:c.T613C:p.Y205H,LEXM:NM_152607:exon5:c.T613C:p.Y205H	LEXM	ENSG00000162398	.	.	1p32.3	.	.	.	.	1	1	1	1	1	1	rs600499	.	.	1.0000	0.9995	1	1	1	1.0000	1	1	0.9999	.	.	.	.	.	.	.	.	.	.	.	.	.
chr1	55307501	55307501	A	G	exonic	NM_001110533	.	synonymous SNV	LEXM:NM_001110533:exon10:c.A1212G:p.G404G	LEXM	ENSG00000162398	.	.	1p32.3	.	L3,LINE	.	.	0.4405	0.0859	0.2316	0.1498	0.281	0.230431	rs41297871	.	ID=COSM3751315;OCCURENCE=1(large_intestine),1(haematopoietic_and_lymphoid_tissue)	0.2272	0.1870	0.3337	0.5100	0.2916	0.2566	0.2518	0.1240	0.1949	.	.	.	.	.	.	.	.	.	.	.	.	.
chr1	55319902	55319902	A	G	exonic	NM_014762	.	synonymous SNV	DHCR24:NM_014762:exon7:c.T1026C:p.I342I	DHCR24	ENSG00000116133	.	.	1p32.3	.	.	.	.	0.4167	0.8231	0.6809	0.6256	0.585	0.627596	rs718265	CLINSIG=Benign;CLNDBN=Desmosterolosis;CLNACC=RCV000263910.1;CLNDSDB=MedGen:OMIM:Orphanet;CLNDSDBID=C1865596:602398:ORPHA35107	ID=COSM4144102;OCCURENCE=1(thyroid)	0.6651	0.6191	0.5178	0.3970	0.7422	0.6892	0.6797	0.8092	0.6662	.	.	.	.	.	.	.	.	.	.	.	.	.
chr1	55452036	55452036	A	G	exonic	NM_182532	.	synonymous SNV	TMEM61:NM_182532:exon2:c.A282G:p.P94P	TMEM61	ENSG00000233271,ENSG00000143001	.	.	1p32.3	.	.	.	.	.	.	0.001	0.1619	0.0159	0.0451278	rs56889206	.	.	0.0158	0.1620	0.0095	0	0	0.0017	0.0101	0.0002	0.0510	.	.	.	.	.	.	.	.	.	.	.	.	.
chr1	55457710	55457710	G	A	exonic	NM_182532	.	synonymous SNV	TMEM61:NM_182532:exon3:c.G567A:p.A189A	TMEM61	ENSG00000233271,ENSG00000143001	.	.	1p32.3	.	.	.	.	0.6379	0.819	0.8002	0.8162	0.8876	0.78754	rs2500326	.	ID=COSM3997605;OCCURENCE=2(thyroid),2(haematopoietic_and_lymphoid_tissue)	0.7942	0.8202	0.8994	0.6265	0.7629	0.7977	0.7423	0.7928	0.8135	.	.	.	.	.	.	.	.	.	.	.	.	.
chr1	55464986	55464986	G	A	exonic	NM_057176	.	nonsynonymous SNV	BSND:NM_057176:exon1:c.G127A:p.V43I	BSND	ENSG00000162399	.	.	1p32.3	.	.	.	.	0.1974	0.0112	0.001	0.1422	0.0144	0.0816693	rs34561376	CLINSIG=Benign|Likely benign;CLNDBN=not_specified|Bartter's_syndrome;CLNACC=RCV000039815.4|RCV000288895.1;CLNDSDB=MedGen|MedGen:Orphanet;CLNDSDBID=CN169374|C0004775:ORPHA112	ID=COSM3773512;OCCURENCE=1(pancreas),1(kidney)	0.0279	0.1273	0.0074	0.1922	0.0002	0.0023	0.0199	0.0085	0.0426	.	T;0.749	B;0.002	B;0.001	N;0.539	P;1.000	N;0.295	T;-0.16	T;-1.058	-0.290	-0.316	0.000	0.821
chr1	55523033	55523033	A	G	exonic	NM_174936	.	synonymous SNV	PCSK9:NM_174936:exon7:c.A1026G:p.Q342Q	PCSK9	ENSG00000169174	.	Score=867;Name=V$PPARG_03	1p32.3	.	.	.	.	1	1	1	0.9319	0.9986	0.981829	rs509504	CLINSIG=Benign|other|Likely benign;CLNDBN=not_specified|Familial_hypercholesterolemia|Familial_hypobetalipoproteinemia;CLNACC=RCV000249882.1|RCV000256296.2|RCV000337265.1;CLNDSDB=MedGen|MedGen:OMIM:SNOMED_CT:SNOMED_CT|MedGen:Orphanet:SNOMED_CT;CLNDSDBID=CN169374|C0020445:143890:397915002:398036000|C1862596:ORPHA426:60193003	.	0.9945	0.9420	0.9982	1	0.9997	0.9996	0.9956	0.9999	0.9797	.	.	.	.	.	.	.	.	.	.	.	.	.
chr1	55524197	55524197	A	G	exonic	NM_174936	.	synonymous SNV	PCSK9:NM_174936:exon9:c.A1380G:p.V460V	PCSK9	ENSG00000169174	.	.	1p32.3	.	.	.	.	0.9881	0.9059	0.8211	0.7746	0.8948	0.869209	rs540796	CLINSIG=Benign|other|Likely benign;CLNDBN=not_specified|Familial_hypercholesterolemia|Familial_hypobetalipoproteinemia;CLNACC=RCV000182574.2|RCV000256294.2|RCV000273530.1;CLNDSDB=MedGen|MedGen:OMIM:SNOMED_CT:SNOMED_CT|MedGen:Orphanet:SNOMED_CT;CLNDSDBID=CN169374|C0020445:143890:397915002:398036000|C1862596:ORPHA426:60193003	ID=COSM3747025;OCCURENCE=1(liver)	0.8544	0.7851	0.9245	0.9914	0.8257	0.8326	0.8794	0.8751	0.8178	.	.	.	.	.	.	.	.	.	.	.	.	.
chr1	55524237	55524237	G	A	exonic	NM_174936	.	nonsynonymous SNV	PCSK9:NM_174936:exon9:c.G1420A:p.V474I	PCSK9	ENSG00000169174	.	.	1p32.3	.	.	.	.	0.9881	0.9049	0.8211	0.7746	0.8948	0.86901	rs562556	CLINSIG=Benign|other|Likely benign;CLNDBN=not_specified|Familial_hypercholesterolemia|Familial_hypobetalipoproteinemia;CLNACC=RCV000182572.2|RCV000256256.2|RCV000330942.1;CLNDSDB=MedGen|MedGen:OMIM:SNOMED_CT:SNOMED_CT|MedGen:Orphanet:SNOMED_CT;CLNDSDBID=CN169374|C0020445:143890:397915002:398036000|C1862596:ORPHA426:60193003	ID=COSM3722998;OCCURENCE=1(thyroid),1(upper_aerodigestive_tract)	0.8544	0.7853	0.9244	0.9914	0.8255	0.8327	0.8794	0.8751	0.8178	.	T;0.412	B;0.013	B;0.002	N;0.007	P;1	L;1.555	T;-0.52	T;-0.970	-0.619	-2.003	0.000	0.000
chr1	55525313	55525313	A	G	exonic	NM_174936	.	nonsynonymous SNV	PCSK9:NM_174936:exon10:c.A1658G:p.H553R	PCSK9	ENSG00000169174	.	.	1p32.3	.	.	.	.	.	.	.	0.0159	.	0.00419329	rs28362270	CLINSIG=other;CLNDBN=Hypercholesterolemia,_autosomal_dominant,_3;CLNACC=RCV000234453.2;CLNDSDB=MedGen:OMIM;CLNDSDBID=C1863551:603776	.	0.0016	0.0125	0	0	0	0	0	0	0.0038	.	T;0.384	B;0.0	B;0.0	N;0.849	N;1	M;2.3	T;-0.46	T;-0.988	0.017	0.189	0.021	0.083
chr1	55529187	55529187	G	A	exonic	NM_174936	.	nonsynonymous SNV	PCSK9:NM_174936:exon12:c.G2009A:p.G670E	PCSK9	ENSG00000169174	.	.	1p32.3	.	.	.	.	0.9603	0.9744	0.9652	0.7118	0.964	0.898962	rs505151	CLINSIG=other|Benign|Likely benign;CLNDBN=Familial_hypercholesterolemia|not_specified|Familial_hypobetalipoproteinemia;CLNACC=RCV000030349.2|RCV000252382.1|RCV000364880.1;CLNDSDB=MedGen:OMIM:SNOMED_CT:SNOMED_CT|MedGen|MedGen:Orphanet:SNOMED_CT;CLNDSDBID=C0020445:143890:397915002:398036000|CN169374|C1862596:ORPHA426:60193003	.	0.9433	0.7414	0.9754	0.9460	0.9444	0.9603	0.9553	0.9753	0.8894	.	T;1.0	B;0.0	B;0.0	N;0.339	P;1	N;-2.34	T;-0.35	T;-0.976	0.938	0.188	0.003	0.001
chr1	55538462	55538462	C	T	exonic	NM_015306	.	synonymous SNV	USP24:NM_015306:exon65:c.G7599A:p.K2533K	USP24	ENSG00000162402	.	Score=806;Name=V$FREAC4_01	1p32.3	.	.	.	.	0.003	0.0716	0.161	0.0287	0.0764	0.0650958	rs17410294	.	.	0.1818	0.0814	0.1521	0.0087	0.1710	0.2370	0.1567	0.1242	0.1211	.	.	.	.	.	.	.	.	.	.	.	.	.
chr1	55638075	55638075	G	A	exonic	NM_015306	.	nonsynonymous SNV	USP24:NM_015306:exon4:c.C677T:p.T226I	USP24	ENSG00000162402	.	Score=799;Name=V$CDPCR3_01	1p32.3	.	.	.	.	0.995	0.9284	0.837	0.8729	0.9164	0.907149	rs1165222	.	ID=COSM3747030,COSM3747031;OCCURENCE=1(liver)	0.8763	0.8657	0.9395	0.9952	0.8756	0.8457	0.9004	0.8990	0.8506	.	T;0.669	B;0.0	B;0.0	N;0.125	P;1.000	N;-1.39	T;4.43	T;-0.996	2.994	-0.166	0.998	0.995
chr1	57186000	57186000	G	A	exonic	NM_001004303	.	synonymous SNV	C1orf168:NM_001004303:exon18:c.C1977T:p.Y659Y	C1orf168	ENSG00000187889	.	.	1p32.2	.	.	.	.	.	.	.	0.0469	0.0058	0.0131789	rs76493848	.	.	0.0045	0.0484	0.0015	0	0	0.0002	0.0046	6.895e-05	0.0162	.	.	.	.	.	.	.	.	.	.	.	.	.
chr1	57257817	57257817	T	C	exonic	NM_001004303	.	synonymous SNV	C1orf168:NM_001004303:exon2:c.A669G:p.K223K	C1orf168	ENSG00000187889	.	.	1p32.2	.	.	.	.	0.3542	0.1748	0.1431	0.3601	0.1599	0.251398	rs2298130	.	ID=COSM5425533;OCCURENCE=2(haematopoietic_and_lymphoid_tissue)	0.1718	0.3339	0.1277	0.3211	0.1285	0.1413	0.1552	0.1668	0.2003	.	.	.	.	.	.	.	.	.	.	.	.	.
chr1	57258382	57258382	G	T	exonic	NM_001004303	.	nonsynonymous SNV	C1orf168:NM_001004303:exon2:c.C104A:p.S35Y	C1orf168	ENSG00000187889	.	.	1p32.2	.	.	.	.	0.002	0.0133	0.003	0.2133	0.0259	0.0634984	rs61736121	.	.	0.0187	0.1598	0.0163	0.0008	0	0.0033	0.0132	0.0110	0.0516	.	D;0.001	D;0.997	D;0.912	N;0.165	P;1	L;1.935	T;1.29	T;-1.087	2.325	1.048	0.977	0.044
chr1	57373778	57373778	G	A	exonic	NM_000562	.	nonsynonymous SNV	C8A:NM_000562:exon9:c.G1372A:p.D458N	C8A	ENSG00000157131	.	Score=883;Name=V$GATA1_05	1p32.2	.	.	.	.	0.001	.	0.001	0.1089	0.0086	0.0303514	rs17114555	.	ID=COSM1343646;OCCURENCE=2(large_intestine)	0.0090	0.0952	0.0058	0.0006	0	0.0004	0.0033	6.063e-05	0.0318	.	D;0.003	D;1.0	D;0.993	D;0.000	D;1.000	M;2.265	D;-1.82	T;-0.466	6.889	1.048	1.000	1.000
chr1	57378149	57378149	G	T	exonic	NM_000562	.	nonsynonymous SNV	C8A:NM_000562:exon10:c.G1454T:p.R485L	C8A	ENSG00000157131	.	.	1p32.2	.	.	.	.	0.0407	0.1595	0.0477	0.261	0.1326	0.136182	rs1620075	.	ID=COSM3997610;OCCURENCE=2(haematopoietic_and_lymphoid_tissue)	0.0775	0.2189	0.0901	0.0517	0.0440	0.0442	0.0662	0.1414	0.0949	.	D;0.009	P;0.862	P;0.626	D;0.001	P;1	M;2.925	D;-1.99	T;-0.903	0.252	-0.224	0.001	0.013
chr1	57378150	57378150	C	T	exonic	NM_000562	.	synonymous SNV	C8A:NM_000562:exon10:c.C1455T:p.R485R	C8A	ENSG00000157131	.	.	1p32.2	.	.	.	.	0.0407	0.1595	0.0477	0.261	0.134	0.136382	rs1620073	.	ID=COSM3997611;OCCURENCE=2(haematopoietic_and_lymphoid_tissue)	0.0776	0.2188	0.0902	0.0517	0.0440	0.0444	0.0662	0.1414	0.0948	.	.	.	.	.	.	.	.	.	.	.	.	.
chr1	57378198	57378198	T	C	exonic	NM_000562	.	synonymous SNV	C8A:NM_000562:exon10:c.T1503C:p.P501P	C8A	ENSG00000157131	.	Score=755;Name=V$MYOGNF1_01	1p32.2	.	.	.	.	0.0407	0.1595	0.0487	0.2617	0.1326	0.136581	rs1754533	.	ID=COSM3997612;OCCURENCE=2(haematopoietic_and_lymphoid_tissue)	0.0775	0.2186	0.0901	0.0516	0.0440	0.0443	0.0662	0.1414	0.1006	.	.	.	.	.	.	.	.	.	.	.	.	.
chr1	57383315	57383315	G	C	exonic	NM_000562	.	nonsynonymous SNV	C8A:NM_000562:exon11:c.G1681C:p.E561Q	C8A	ENSG00000157131	.	.	1p32.2	.	.	.	.	0.0407	0.1595	0.0477	0.2617	0.1326	0.136382	rs1342440	.	ID=COSM3997613;OCCURENCE=2(haematopoietic_and_lymphoid_tissue)	0.0774	0.2181	0.0901	0.0515	0.0437	0.0443	0.0667	0.1414	0.1007	.	T;0.545	B;0.063	B;0.038	N;0.227	P;0.997	N;0.565	T;0.61	T;-1.006	0.989	-0.353	0.995	0.990
chr1	57422484	57422484	C	T	exonic	NM_000066;NM_001278543;NM_001278544	.	nonsynonymous SNV	C8B:NM_000066:exon3:c.G349A:p.G117R,C8B:NM_001278543:exon4:c.G193A:p.G65R,C8B:NM_001278544:exon4:c.G163A:p.G55R	C8B	ENSG00000021852	.	.	1p32.2	.	.	.	.	1	0.9898	0.9652	0.9992	0.9683	0.986422	rs1013579	.	.	0.9773	0.9937	0.9774	0.9999	0.9835	0.9683	0.9703	0.9896	0.9758	.	T;1.0	B;0.0	B;0.0	N;0.014	P;1.000	.;.	T;1.89	T;-0.949	0.950	0.154	1.000	0.981
[truncated: 25,626 more rows]
[truncated: 28 more columns]
