# Supplementary material for: Mitochondrial-cytochrome c oxidase II promotes glutaminolysis to sustain tumor cell survival upon glucose deprivation
Source: Nat Commun. 2025 Jan 2;16:212. doi: 10.1038/s41467-024-55768-9 (PMC11695821; doi:10.1038/s41467-024-55768-9)
Supplement: Supplementary file 7 — Supplementary Data 5 [file 41467_2024_55768_MOESM7_ESM.xlsx]

## Sheet: shee1
Index	Compounds	Class	Q1 (Da)	Q3 (Da)	Molecular Weight	Ion mode	Ionization model	Formula	MWY211524_R1	MWY211524_R2	MWY211524_R3	shGFP-1	shGFP-2	shGFP-3	shMT-CO2-1	shMT-CO2-2	shMT-CO2-3	cpd_ID	HMDB	CAS	kegg_map
Glutamine	Glutamine	Amino acid derivatives	147.069	84	146.069143	Positive	[M+H]+	C5H10N2O3	3101.64000	3059.71000	3015.54000	7.42705	33.96045	8.49595	140.08400	129.82600	87.49050	C00064	HMDB0000641	56-85-9	ko00220,ko00230,ko00240,ko00250,ko00471,ko00630,ko00750,ko00910,ko00970,ko01100,ko01230,ko01240,ko02010,ko04724,ko04727,ko04964,ko04974,ko04978,ko05230
Serine	Serine	Amino acids	104.034769	74	105.042594	Negative	[M-H]-	C3H7NO3	87966.70000	92057.80000	95777.40000	5305.85000	5412.00000	5227.15000	5211.35000	4731.37500	5254.80000	C00065	HMDB0000187	56-45-1	ko00260,ko00270,ko00564,ko00600,ko00630,ko00920,ko00970,ko01100,ko01200,ko01230,ko01240,ko02010,ko04071,ko04974,ko04978,ko05230
L-Glutamic-acid	L-Glutamic acid	Amino acids	146	102	147.053159	Negative	[M-H]-	C5H9NO4	1025980.00000	1065690.00000	1074360.00000	58699.50000	61699.50000	62096.50000	64107.50000	62042.50000	65216.50000	C00025	HMDB0000148	56-86-0(6893-26-1)	ko00220,ko00250,ko00330,ko00340,ko00430,ko00471,ko00480,ko00524,ko00630,ko00650,ko00860,ko00910,ko00970,ko01100,ko01200,ko01210,ko01230,ko01240,ko02010,ko04068,ko04072,ko04080,ko04216,ko04540,ko04713,ko04720,ko04721,ko04723,ko04724,ko04727,ko04730,ko04742,ko04964,ko04974,ko05014,ko05016,ko05017,ko05022,ko05030,ko05031,ko05033,ko05034,ko05230
Threonine	Threonine	Amino acids	118.050419	74	119.058244	Negative	[M-H]-	C4H9NO3	233649.00000	239704.00000	242510.00000	13083.25000	12773.35000	12334.20000	11765.85000	11477.60000	11978.25000	C00188	HMDB0000167	72-19-5	ko00260,ko00290,ko00860,ko00970,ko01100,ko01230,ko02010,ko04974,ko04978
Lysine	Lysine	Amino acids	147.069	84	146.105528	Positive	[M+H]+	C6H14N2O2	8312.60000	9308.20000	10517.90000	485.62450	590.60500	689.76000	539.69500	547.19000	581.06500	C00047	HMDB0000182	56-87-1	ko00310,ko00780,ko00970,ko01100,ko01210,ko01230,ko02010,ko04974
Tyrosine	Tyrosine	Amino acids	180	163	181.0738932	Negative	[M-H]-	C9H11NO3	37691.30000	38784.40000	39570.80000	2186.87500	2336.82000	2203.30000	1862.43000	1804.89500	1867.42000	C00082	HMDB0000158	60-18-4	ko00130,ko00350,ko00360,ko00400,ko00730,ko00970,ko01100,ko01210,ko01230,ko01240,ko04728,ko04916,ko04917,ko04974,ko05012,ko05030,ko05031,ko05034,ko05230
Arginine	Arginine	Amino acids	175.1	70.06	174.111676	Positive	[M+H]+	C6H14N4O2	3380.80000	2918.38000	2742.41000	107.95900	90.98400	89.40650	53.98700	47.65330	51.55950	C00062	HMDB0000517	74-79-3	ko00220,ko00330,ko00472,ko00970,ko01100,ko01230,ko02010,ko04150,ko04974,ko05014,ko05022,ko05142,ko05146,ko05230
Ornithine	Ornithine	Amino acids	133.09	70	132.089878	Positive	[M+H]+	C5H12N2O2	4882.53000	5121.31000	5126.57000	218.00850	242.03950	277.83300	190.33150	195.57950	200.71650	C00077	HMDB0000214	3184-13-2	ko00220,ko00330,ko00472,ko00480,ko01100,ko01210,ko01230,ko02010
L-Leucine	L-Leucine	Amino acids	132.1	43.05	131.094629	Positive	[M+H]+	C6H13NO2	116952.00000	112070.00000	112960.00000	6318.40000	6539.65000	6477.15000	6005.65000	5934.40000	6023.90000	C00123	HMDB0000687	61-90-5	ko00280,ko00290,ko00970,ko01100,ko01210,ko01230,ko02010,ko04150,ko04974,ko04978,ko05131,ko05230
L-Alanine	L-Alanine	Amino acids	88.1	45	89.04767847	Negative	[M-H]-	C3H7NO2	31812.30000	33639.30000	30887.30000	1856.23500	1947.97500	1807.03500	1815.64000	1793.49500	1929.81000	C00041	HMDB0000161	56-41-7	ko00250,ko00270,ko00430,ko00450,ko00970,ko01100,ko01200,ko01230,ko02010,ko04122,ko04974,ko04978,ko05230
L-citrulline	L-citrulline	Amino acids	174	130.9	175.095692	Negative	[M-H]-	C6H13N3O3	46321.60000	45949.20000	47444.30000	2642.45000	2664.12500	2630.54500	2485.19500	2319.74500	2428.66500	C00327	HMDB0000904	372-75-8	ko00220,ko01100,ko01230
L-Asparagine	L-Asparagine	Amino acids	131	114	132.053493	Negative	[M-H]-	C4H8N2O3	1433.59000	1470.91000	1599.60000	72.13100	84.87200	82.40750	76.88550	73.87300	68.83000	C00152	HMDB0000168	70-47-3	ko00250,ko00970,ko01100,ko01230,ko04974,ko04978,ko05230
L-Cystine	L-Cystine	Amino acids	241	152	240.023848	Positive	[M+H]+	C6H12N2O4S2	1016.38000	999.95200	1058.06000	75.75150	70.76000	67.71250	62.48100	59.18800	56.67950	C00491	HMDB0000192	56-89-3	ko00270,ko01100,ko02010,ko04216,ko04974
Succinyl-CoA	Succinyl-CoA	CoEnzyme and vitamins	868.1	361.2	867.1312524	Positive	[M+H]+	C25H40N7O19P3S	2825.53000	2520.14000	2919.06000	84.41000	96.75250	96.93950	101.54100	79.22900	84.74750	C00091	HMDB0001022	604-98-8	ko00020,ko00280,ko00360,ko00630,ko00640,ko00650,ko01100,ko01200
Flavin-mononucleotide	Flavin Mononucleotide	CoEnzyme and vitamins	455.2	78.9	456.1046148	Negative	[M-H]-	C17H21N4O9P	1191.79000	1176.90000	1167.65000	31.23000	29.53250	28.41960	30.57360	28.80235	27.15715	C00061	HMDB0001520	146-17-8	ko00190,ko00740,ko01100,ko01240,ko04977
Acetyl-CoA	Acetyl-CoA	CoEnzyme and vitamins	810	303.2	809.125779	Positive	[M+H]+	C23H38N7O17P3S	734.10500	745.37300	747.35900	25.71235	26.73090	29.98895	27.84785	26.41940	27.38370	C00024	HMDB0001206	72-89-9	ko00010,ko00020,ko00061,ko00062,ko00071,ko00072,ko00280,ko00290,ko00310,ko00360,ko00380,ko00410,ko00430,ko00480,ko00562,ko00620,ko00630,ko00640,ko00650,ko00900,ko01100,ko01200,ko01212,ko01240,ko04066,ko04152,ko04216,ko04714,ko04725,ko04922,ko04931,ko04976,ko05230,ko05415
Phosphorylethanolamine	Phosphorylethanolamine	LPE	139.8	78.9	141.019096	Negative	[M-H]-	C2H8NO4P	1120.09000	1063.67000	1151.67000	24.52495	23.94745	22.72525	20.75880	16.11275	16.29065	C00346	HMDB0000224	1071-23-4	ko00563,ko00564,ko00600,ko01100,ko04071
Guanosine-diphosphate	Guanosine diphosphate	Nucleotide and Its metabolomics	441.9	78.9	443.024334	Negative	[M-H]-	C10H15N5O11P2	15665.20000	16423.80000	15963.80000	730.85500	797.46500	308.76150	894.19000	832.33500	1004.81000	C00035	HMDB0001201	146-91-8	ko00230,ko01100,ko03013,ko04014,ko04015,ko04140,ko04144
UMP	UMP	Nucleotide and Its metabolomics	323	96.9	324.03587	Negative	[M-H]-	C9H13N2O9P	14459.40000	16530.20000	14385.70000	734.18500	846.79500	313.30300	977.94500	903.53000	1022.93000	C00105	HMDB0000288	58-97-9	ko00240,ko01100,ko01240
IMP	IMP	Nucleotide and Its metabolomics	346.9	78.9	348.047103	Negative	[M-H]-	C10H13N4O8P	22976.90000	23900.20000	21959.20000	1082.09000	1385.84000	753.38000	1380.46000	1254.53500	1450.96000	C00130	HMDB0000175	131-99-7	ko00230,ko01100,ko01240,ko01523,ko04742
Cyclic-AMP	Cyclic-AMP	Nucleotide and Its metabolomics	328.1	134.2	329.052522	Negative	[M-H]-	C10H12N5O6P	104.78300	100.69400	101.05900	0.49896	0.50380	0.40552	0.56368	0.57883	0.58405	C00575	HMDB0000058	60-92-4	ko00230,ko01100,ko01522,ko04010,ko04014,ko04015,ko04020,ko04022,ko04024,ko04062,ko04072,ko04114,ko04211,ko04213,ko04261,ko04270,ko04340,ko04371,ko04540,ko04611,ko04670,ko04710,ko04713,ko04714,ko04720,ko04723,ko04724,ko04725,ko04726,ko04727,ko04728,ko04740,ko04742,ko04750,ko04910,ko04911,ko04912,ko04913,ko04914,ko04915,ko04916,ko04918,ko04919,ko04921,ko04922,ko04923,ko04924,ko04925,ko04926,ko04927…
dTMP	dTMP	Nucleotide and Its metabolomics	321.1	195.2	322.208	Negative	[M-H]-	C10H15N2O8P	2660.55000	2636.94000	2651.91000	81.43400	84.05900	76.25800	86.33950	87.65000	80.01000	-	HMDB0001227	33430-62-5	-
AMP	AMP	Nucleotide and Its metabolomics	345.9	79	347.063087	Negative	[M-H]-	C10H14N5O7P	10344.80000	10488.20000	10404.20000	522.36000	645.90000	219.14750	672.21000	641.29500	697.91500	C00020	HMDB0000045	61-19-8	ko00230,ko01100,ko01240,ko01523,ko04022,ko04024,ko04068,ko04150,ko04151,ko04152,ko04211,ko04740,ko04742,ko04923,ko04924,ko04925,ko04927,ko04928,ko04934,ko05012,ko05022,ko05032
ATP	ATP	Nucleotide and Its metabolomics	506	78.9	506.995751	Negative	[M-H]-	C10H16N5O13P3	17288.70000	18396.70000	19190.90000	1166.19000	1128.32500	2445.81000	812.87500	942.37000	1364.99500	-	HMDB0000538	56-65-5	-
Guanosine	Guanosine	Nucleotide and Its metabolomics	282	150	283.09167	Negative	[M-H]-	C10H13N5O5	4628.77000	4790.15000	4832.27000	189.95100	163.00950	231.50500	185.70150	161.72350	124.70900	C00387	HMDB0000133	118-00-3	ko00230,ko01100,ko02010
Uracil	Uracil	Nucleotide and Its metabolomics	111.2	42	112.027278	Negative	[M-H]-	C4H4N2O2	6712.37000	6363.24000	6623.22000	471.63350	421.88750	435.93350	426.67950	410.10650	372.55700	C00106	HMDB0000300	66-22-8	ko00240,ko00410,ko00770,ko01100
ADP	ADP	Nucleotide and Its metabolomics	426	134	427.029419	Negative	[M-H]-	C10H15N5O10P2	13180.40000	13001.50000	14156.60000	729.10000	1021.52500	619.15000	909.19500	840.74000	985.64000	C00008	HMDB0001341	58-64-0	ko00190,ko00230,ko01100,ko01240,ko04068,ko04080,ko04142,ko04152,ko04611,ko04714,ko04742,ko04924,ko05012,ko05014,ko05022
dCMP	dCMP	Nucleotide and Its metabolomics	306	78.9	307.056939	Negative	[M-H]-	C9H14N3O7P	562.21700	519.28700	545.72900	N/A	N/A	N/A	N/A	N/A	N/A	C00239	HMDB0001202	1032-65-1	ko00240,ko01100
Inosine	Inosine	Nucleotide and Its metabolomics	267	135	268.080771	Negative	[M-H]-	C10H12N4O5	8488.31000	8717.26000	8555.97000	391.67350	363.64300	427.55000	520.48000	453.64200	405.83250	C00294	HMDB0000195	58-63-9	ko00230,ko01100,ko02010
Adenine	Adenine	Nucleotide and Its metabolomics	134	107	135.054495	Negative	[M-H]-	C5H5N5	421.51800	435.54900	435.52700	2.12656	2.21414	0.31246	3.09673	3.06614	3.20809	C00147	HMDB0000034	73-24-5	ko00230,ko01100
dUMP	dUMP	Nucleotide and Its metabolomics	307	195	308.0409519	Negative	[M-H]-	C9H13N2O8P	608.22400	627.83300	616.95900	13.17800	13.10460	13.12520	13.10805	12.90480	12.89660	C00365	HMDB0001409	964-26-1	ko00240,ko01100,ko01523
UDP-GlcNAc	UDP-GlcNAc	Nucleotide and Its metabolomics	606.1	384.9	607.0815695	Negative	[M-H]-	C17H27N3O17P2	111214.00000	121410.00000	120365.00000	6574.00000	6489.80000	6282.85000	6603.40000	6544.80000	6632.60000	C00043	HMDB0000290	528-04-1	ko00520,ko00524,ko01100,ko04931,ko05415
c-di-AMP	c-di-AMP	Nucleotide and Its metabolomics	657	328	658.105044	Negative	[M-H]-	C20H24N10O12P2	3270.06000	3294.46000	3284.05000	N/A	N/A	N/A	N/A	N/A	N/A	C20565	-	54447-84-6	-
dAMP	dAMP	Nucleotide and Its metabolomics	330	194.9	331.068172	Negative	[M-H]-	C10H14N5O6P	1740.57000	1820.31000	1834.83000	49.16660	47.34200	48.49980	40.75420	39.87985	40.38310	C00360	HMDB0000905	653-63-4	ko00230,ko01100
3-phenyllactic-acid	3-phenyllactic acid	Organic Acid And Its Derivatives	165.1	147	166.0629942	Negative	[M-H]-	C9H10O3	1549.57000	1522.73000	1556.89000	14.66100	14.71805	13.78155	9.76785	10.04150	9.74280	C01479	HMDB0000779	828-01-3	-
Argininosuccinic-acid	Argininosuccinic acid	Organic acid And Its derivatives	289.2	131.9	290.122636	Negative	[M-H]-	C10H18N4O6	412.04900	424.71400	426.11200	22.43030	22.90085	22.85910	22.72775	19.17085	20.65270	C03406	HMDB0000052	2387-71-5	ko00220,ko00250,ko01100,ko01230
Oxaloacetate	Oxaloacetate	Organic acid And Its derivatives	131	98.8	132.0058732	Negative	[M-H]-	C4H4O5	555.94500	412.57400	557.49300	N/A	N/A	N/A	N/A	N/A	N/A	C00036	HMDB00223	328-42-7	ko00010,ko00020,ko00250,ko00620,ko00630,ko01100,ko01200,ko01210,ko01230,ko01240,ko04922,ko04964,ko05230
Pyruvic-acid	Pyruvic acid	Organic acid And Its derivatives	86.8	43	88.016045	Negative	[M-H]-	C3H4O3	859.86800	895.52800	913.56500	7.00175	5.19155	7.30265	3.58929	3.20850	2.66334	C00022	HMDB0000243	127-17-3	ko00010,ko00020,ko00030,ko00040,ko00053,ko00250,ko00260,ko00270,ko00290,ko00330,ko00350,ko00360,ko00430,ko00440,ko00620,ko00630,ko00650,ko00730,ko00760,ko00770,ko00900,ko01100,ko01200,ko01210,ko01230,ko01240,ko04066,ko04152,ko04911,ko04922,ko04930,ko04931,ko05230,ko05415
Lactate	Lactate	Organic acid And Its derivatives	89.2	43.1	90.031695	Negative	[M-H]-	C3H6O3	13849.40000	14115.30000	14454.10000	894.73000	893.28500	616.70000	797.69000	828.92500	814.01500	-	HMDB0000190	50-21-5	-
Succinic-Acid	Succinic Acid	Organic acid And Its derivatives	117.03	99	118.02661	Negative	[M-H]-	C4H6O4	9387.96000	8777.57000	9016.42000	607.97500	652.27000	651.74500	303.66100	301.75700	311.96450	C00042	HMDB00254	110-15-6	ko00020,ko00190,ko00250,ko00310,ko00350,ko00360,ko00620,ko00630,ko00640,ko00650,ko00760,ko00920,ko01100,ko01200,ko04024,ko04727,ko04922,ko05230
Fumaric-acid	Fumaric acid	Organic acid And Its derivatives	114.9	70.9	116.01096	Negative	[M-H]-	C4H4O4	5298.48000	5361.19000	5374.25000	246.31100	210.20400	240.21800	182.26450	201.48750	186.02900	C00122	HMDB0000134	110-17-8	ko00020,ko00190,ko00220,ko00250,ko00350,ko00360,ko00620,ko00650,ko00760,ko01100,ko01200,ko04922,ko05200,ko05211,ko05230
Isocitric-acid	Isocitric acid	Organic acid And Its derivatives	190.8	73.2	192.027005	Negative	[M-H]-	C6H8O7	1295.72000	1264.71000	1286.03000	31.34465	28.72030	27.87455	27.51370	26.63715	26.98900	C00311	HMDB0000193	320-77-4	ko00020,ko00630,ko01100,ko01200,ko01210,ko01230,ko01240,ko04922,ko05230
Citric-acid	Citric acid	Organic acid And Its derivatives	191	129	192.027005	Negative	[M-H]-	C6H8O7	N/A	N/A	N/A	N/A	N/A	N/A	N/A	N/A	N/A	C00158	HMDB0000094	77-92-9	ko00020,ko00250,ko00630,ko01100,ko01200,ko01210,ko01230,ko01240,ko04742,ko04922,ko05230
Alpha-Ketoglutaric-Acid	Alpha-Ketoglutaric Acid	Organic acid And Its derivatives	145.0137	101.1	146.021525	Negative	[M-H]-	C5H6O5	3108.75000	3038.53000	2945.56000	79.30100	78.71700	78.43400	68.81450	72.13050	70.98750	C00026	HMDB0000208	328-50-7	ko00020,ko00040,ko00053,ko00220,ko00250,ko00310,ko00340,ko00430,ko00471,ko00630,ko00650,ko01100,ko01200,ko01210,ko01230,ko01240,ko04066,ko04727,ko04922,ko04964,ko04976,ko05230
D-Erythrose-4-phosphate	D-Erythrose 4-phosphate	Phosphate sugars	199.1	96.8	200.008592	Negative	[M-H]-	C4H9O7P	346.34000	440.72400	437.22900	N/A	N/A	N/A	N/A	N/A	N/A	C00279	HMDB0001321	585-18-2	ko00030,ko00400,ko00750,ko01100,ko01200,ko01230,ko01240
Trehalose-6-phosphate	Trehalose-6-phosphate	Phosphate sugars	421.2	78.8	422.082547	Negative	[M-H]-	C12H23O14P	2166.10000	2499.81000	2183.03000	32.13385	27.28665	21.59665	24.03570	16.51670	12.73370	C00689	HMDB0001124	4484-88-2	ko00500,ko01100,ko04723
6-Phosphogluconic-acid	6-Phosphogluconic acid	Phosphate sugars	274.8	78.9	276.024637	Negative	[M-H]-	C6H13O10P	5657.86000	6045.02000	6359.47000	204.40400	202.21850	640.23500	209.57650	222.76500	294.01100	C00345	HMDB0001316	921-62-0	ko00030,ko01100,ko01200
Fructose-1,6-bisphosphate	Fructose 1,6-bisphosphate	Phosphate sugars	339	78.9	339.996054	Negative	[M-H]-	C6H14O12P2	9382.46000	9940.53000	10635.90000	324.05500	316.03350	615.75000	323.11450	263.43800	561.11000	C05378	HMDB0001058	34693-15-7	ko00010,ko00030,ko00051,ko01100,ko01200,ko01230
D-Glucose-6-phosphate	D-Glucose 6-phosphate	Phosphate sugars	258.74	96.9	260.029722	Negative	[M-H]-	C6H13O9P	594.03800	624.20000	634.93400	12.87550	12.99430	17.70955	11.61655	11.97105	12.58240	C00092	HMDB0001401	56-73-5	ko00500,ko00524,ko00562,ko01100,ko04911,ko04917,ko04918,ko04931,ko04973,ko05230,ko05415
D-Glucose-1-phosphate	D-Glucose 1-phosphate	Phosphate sugars	259	138.7	260.0297185	Negative	[M-H]-	C6H13O9P	609.71800	635.86100	642.87200	15.24895	16.54380	31.12025	12.15905	8.22640	13.83860	C00103	HMDB0001586	59-56-3	ko00010,ko00040,ko00052,ko00500,ko00520,ko00561,ko01100,ko01240,ko04922
Sedoheptulose-7-phosphate	Sedoheptulose 7-phosphate	Phosphate sugars	289.3	78.9	290.0402837	Negative	[M-H]-	C7H15O10P	45485.80000	45649.30000	47228.20000	1245.29500	1832.51000	2243.95500	2316.11000	2028.47500	1844.88000	C05382	HMDB0001068	2646-35-7	ko00030,ko01100,ko01200,ko01230
D-Ribulose-5-phosphate	D-Ribulose 5-phosphate	Phosphate sugars	229	97	230.0191538	Negative	[M-H]-	C5H11O8P	8165.16000	8570.92000	8537.43000	349.46700	338.34250	798.80500	359.73800	334.29750	345.14200	C00199	HMDB0000618	4151-19-3	ko00030,ko00040,ko00740,ko01100,ko01200,ko01230,ko01240
BPG	BPG	Phosphoric acids	265	167	265.9592695	Negative	[M-H]-	C3H8O10P2	N/A	N/A	N/A	N/A	N/A	N/A	N/A	N/A	N/A	C01159	HMDB0001294	138-81-8	ko00010,ko01100
Dihydroxyacetone-phosphate	Dihydroxyacetone phosphate	Phosphoric acids	169	96.8	169.998027	Negative	[M-H]-	C3H7O6P	5690.47000	5178.18000	5389.36000	331.07250	288.06700	455.46200	212.48600	178.86650	222.31400	C00111	HMDB0001473	57-04-5	ko00010,ko00040,ko00051,ko00052,ko00561,ko00562,ko00564,ko00640,ko00760,ko01100,ko01200,ko01230
2-Phospho-D-glycerate	2-Phospho-D-glyceric acid	Phosphoric acids	184.9	78.8	185.9929391	Negative	[M-H]-	C3H7O7P	5351.69000	5515.03000	5633.42000	192.79250	129.59850	599.63500	124.20100	114.55000	181.28650	C00631	HMDB0003391	3443-57-0	ko00010,ko00030,ko00260,ko00561,ko00630,ko01100,ko01200,ko01230,ko04922,ko05230
Glycerol-3-phosphate	Glycerol 3-phosphate	Phosphoric acids	171	79	172.013677	Negative	[M-H]-	C3H9O6P	3910.61000	3800.77000	3253.21000	110.10050	83.45950	230.78550	93.14100	72.70600	78.63750	C00093	HMDB0000126	57-03-4	ko00561,ko00564,ko01100,ko02010,ko05231
Phosphoenolpyruvic-acid	Phosphoenolpyruvic acid	Phosphoric acids	166.7	78.9	167.982377	Negative	[M-H]-	C3H5O6P	5209.53000	4695.18000	5212.49000	83.93950	63.88000	131.00150	49.77260	54.45350	82.15550	C00074	HMDB0000263	138-08-9	ko00010,ko00020,ko00400,ko00440,ko00620,ko01100,ko01200,ko01230,ko01240,ko04922,ko04964,ko05230
