# Supplementary material for: Mitochondrial-cytochrome c oxidase II promotes glutaminolysis to sustain tumor cell survival upon glucose deprivation
Source: Nat Commun. 2025 Jan 2;16:212. doi: 10.1038/s41467-024-55768-9 (PMC11695821; doi:10.1038/s41467-024-55768-9)
Supplement: Supplementary file 8 — Supplementary Data 6 [file 41467_2024_55768_MOESM8_ESM.xlsx]

## Sheet: enrichment-12 samples
compound	medMz	medRt		isotopeLabel	formula	C1	C2	C3	C4		M1	M2	M3	M4
Glutamine	145.062	14.71		C12 PARENT	C5H10N2O3	0.0525137	0.0515011	0.0520379	0.0533921		0.016965	0.0182285	0.0176826	0.0156122
	146.065	14.708		C13-label-1	C5H10N2O3	0	0	0	0.000130737		0	0	0	0
	147.068	14.568		C13-label-2	C5H10N2O3	0.000157227	8.56537e-05	0.000413353	0.000595396		0.000366676	0.00045181	0.000665393	0.000893626
	148.072	14.71		C13-label-3	C5H10N2O3	0	0	0	6.27513e-05		0	0	0	0
	149.075	14.708		C13-label-4	C5H10N2O3	0	0	0	0		0	0	0	0
	150.079	14.704		C13-label-5	C5H10N2O3	0.947329	0.948413	0.947549	0.945819		0.982668	0.98132	0.981652	0.983494
				C13-FLUX Ratio		0.947392	0.948448	0.947714	0.946121		0.982815	0.9815	0.981918	0.983852
Alpha-Ketoglutarate	145.014	16.021		C12 PARENT	C5H6O5	0.118807	0.110151	0.124894	0.138372		0.172341	0.113376	0.199529	0.149477
	146.018	16.013		C13-label-1	C5H6O5	0.0456464	0.0409525	0.0330062	0.0295156		0.020684	0.0334735	0.016644	0.0488105
	147.021	16.119		C13-label-2	C5H6O5	0.00185874	0.0342507	0	0.0248694		0.0147152	0.00866049	0.0168959	0.0161168
	148.024	16.031		C13-label-3	C5H6O5	0.189328	0.147516	0.186361	0.168409		0.144814	0.127444	0.18371	0.169278
	149.028	16.033		C13-label-4	C5H6O5	0	0	0	0		0	0	0	0.0204181
	150.031	16.021		C13-label-5	C5H6O5	0.64436	0.66713	0.655739	0.638834		0.647445	0.717046	0.583221	0.595899
				C13-FLUX Ratio		0.767829	0.77753	0.774156	0.75573		0.744357	0.803672	0.703534	0.73001
Glutamate	146.046	15.297		C12 PARENT	C5H9N1O4	0.116215	0.11655	0.118862	0.114235		0.167277	0.171849	0.181119	0.189006
	147.049	15.293		C13-label-1	C5H9N1O4	0.0459179	0.0501	0.0482828	0.0495838		0.0490188	0.0510511	0.0545311	0.0507564
	148.053	15.297		C13-label-2	C5H9N1O4	0.0399144	0.0436632	0.042132	0.0413022		0.0394049	0.0393329	0.0436162	0.0380294
	149.056	15.293		C13-label-3	C5H9N1O4	0.173374	0.182858	0.178423	0.180708		0.15371	0.160513	0.171357	0.169624
	150.059	15.295		C13-label-4	C5H9N1O4	0	0	0	0		0	0	0	0
	151.063	15.295		C13-label-5	C5H9N1O4	0.624579	0.606829	0.6123	0.614171		0.59059	0.577254	0.549376	0.552584
				C13-FLUX Ratio		0.753753	0.744029	0.745863	0.749033		0.708381	0.699505	0.680543	0.679722
Aspartic acid	132.03	15.402		C12 PARENT	C4H7N1O4	0.165441	0.16388	0.167829	0.164905		0.256953	0.243986	0.243512	0.24948
	133.034	15.391		C13-label-1	C4H7N1O4	0.0680416	0.0643726	0.0713694	0.0742953		0.0806342	0.0735769	0.0705863	0.0780054
	134.037	15.398		C13-label-2	C4H7N1O4	0.172758	0.177584	0.17433	0.177489		0.160802	0.170629	0.172414	0.175122
	135.04	15.398		C13-label-3	C4H7N1O4	0.0479577	0.0548131	0.0441828	0.0349263		0.0385793	0.0372661	0.0359555	0.0320688
	136.044	15.4		C13-label-4	C4H7N1O4	0.545802	0.53935	0.542289	0.548384		0.463031	0.474542	0.477532	0.465324
				C13-FLUX Ratio		0.685159	0.685345	0.680434	0.681898		0.592525	0.6062	0.608353	0.596438
Citrate	191.02	17.444		C12 PARENT	C6H8O7	0.225799	0.171317	0.177445	0.195712		0.375826	0.262558	0.237205	0.250522
	192.023	17.431		C13-label-1	C6H8O7	0.063013	0.0751809	0.0731938	0.0701496		0.0518195	0.0737525	0.0804378	0.0747029
	193.026	17.423		C13-label-2	C6H8O7	0.154072	0.173109	0.17321	0.183249		0.135966	0.164372	0.169422	0.168187
	194.03	17.415		C13-label-3	C6H8O7	0.052747	0.0567404	0.0565104	0.0483612		0.0408013	0.0563745	0.0474411	0.0468459
	195.033	17.422		C13-label-4	C6H8O7	0.460963	0.477291	0.472894	0.455279		0.358529	0.404369	0.429643	0.425504
	196.036	17.42		C13-label-5	C6H8O7	0.0202883	0.0199958	0.021877	0.02273		0.0205224	0.0212688	0.0175519	0.0176002
	197.04	17.436		C13-label-6	C6H8O7	0.0231182	0.0263656	0.0248698	0.0245191		0.0165361	0.0173054	0.0183001	0.0166383
				C13-FLUX Ratio		0.435567	0.459826	0.456554	0.443935		0.347017	0.399879	0.412956	0.40691
Fumarate	115.004	16.162		C12 PARENT	C4H4O4	0.150993	0.159417	0.157348	0.151432		0.236059	0.238334	0.230427	0.245978
	116.007	16.16		C13-label-1	C4H4O4	0.064576	0.0756178	0.0757323	0.0831285		0.0760725	0.0831824	0.0789066	0.0802451
	117.01	16.155		C13-label-2	C4H4O4	0.174079	0.181627	0.183788	0.17212		0.170877	0.17025	0.163753	0.170831
	118.014	16.157		C13-label-3	C4H4O4	0.0694641	0.0795571	0.0766854	0.0714048		0.0471289	0.0581931	0.0577716	0.051442
	119.017	16.162		C13-label-4	C4H4O4	0.540887	0.503781	0.506447	0.521915		0.469863	0.450041	0.469142	0.451504
				C13-FLUX Ratio		0.696169	0.673167	0.674788	0.682311		0.609666	0.599606	0.614074	0.595562
Malate	133.014	16.137		C12 PARENT	C4H6O5	0.159405	0.164851	0.164798	0.160537		0.230288	0.235925	0.232115	0.242318
	134.018	16.139		C13-label-1	C4H6O5	0.0740702	0.0784246	0.0801229	0.0770465		0.0800664	0.0831113	0.0821666	0.0808582
	135.021	16.139		C13-label-2	C4H6O5	0.170577	0.174501	0.17352	0.176984		0.165348	0.160811	0.166175	0.16757
	136.024	16.139		C13-label-3	C4H6O5	0.0778531	0.0877287	0.08101	0.0782761		0.0555564	0.0606265	0.0646699	0.0526451
	137.028	16.135		C13-label-4	C4H6O5	0.518095	0.494495	0.500549	0.507156		0.46874	0.459526	0.454873	0.456608
				C13-FLUX Ratio		0.680291	0.667148	0.668097	0.673617		0.613099	0.606179	0.607005	0.600092
Succinate	117.019	15.757		C12 PARENT	C4H6O4	0.136761	0.312323	0.260141	0.155054		0.194843	0.271483	0.278415	0.290537
	118.023	15.752		C13-label-1	C4H6O4	0.057893	0.0477013	0.0462441	0.0429928		0.0401345	0.0785558	0.045473	0.0556566
	119.026	15.734		C13-label-2	C4H6O4	0.112066	0.139196	0.148543	0.121583		0.120635	0.158715	0.129843	0.126213
	120.029	15.732		C13-label-3	C4H6O4	0	0	0.00846509	0		0	0	0.00671828	0
	121.033	15.74		C13-label-4	C4H6O4	0.69328	0.50078	0.536606	0.68037		0.644388	0.491247	0.53955	0.527594
				C13-FLUX Ratio		0.763786	0.582303	0.628788	0.75191		0.714739	0.590243	0.620879	0.604614
Proline	114.056	12.027		C12 PARENT	C5H9NO2	0.475717	0.434926	0.468064	0.489118		0.680398	0.621475	0.594613	0.624117
	115.059	12.061		C13-label-1	C5H9NO2	0.0235339	0.0256599	0.0256024	0.0185098		0.0145862	0.0122953	0.0131437	0.0108076
	116.063	12.043		C13-label-2	C5H9NO2	0.0159371	0.0177922	0.0157656	0.0172085		0.00522415	0.00910937	0.0112703	0.00963429
	117.066	12.045		C13-label-3	C5H9NO2	0.101373	0.113505	0.0963561	0.0986075		0.0593559	0.0770088	0.0776632	0.0726452
	118.069	12.041		C13-label-4	C5H9NO2	0	0	0	0		0	0	0	0
	119.073	12.044		C13-label-5	C5H9NO2	0.383439	0.408117	0.394212	0.376556		0.240435	0.280111	0.30331	0.282796
				C13-FLUX Ratio		0.455345	0.488469	0.463452	0.446306		0.281056	0.332419	0.357044	0.332398
GSH	306.077	15.334		C12 PARENT	C10H17N3O6S	0.703658	0.683373	0.689857	0.698724		0.771504	0.756182	0.738949	0.751189
	307.08	15.326		C13-label-1	C10H17N3O6S	0.0121979	0.0138176	0.0138344	0.0104686		0.0115591	0.0172499	0.0135672	0.00873113
	308.083	15.332		C13-label-2	C10H17N3O6S	0.0101014	0.0108167	0.0106331	0.0119658		0.00771943	0.00711462	0.00906618	0.00866346
	309.087	15.336		C13-label-3	C10H17N3O6S	0.0539709	0.0591549	0.0588314	0.0593366		0.0408266	0.0479795	0.0521509	0.049763
	310.09	15.328		C13-label-4	C10H17N3O6S	0	0	0	0		0	0	0	0
	311.093	15.338		C13-label-5	C10H17N3O6S	0.220072	0.232838	0.226844	0.219491		0.168353	0.171474	0.186206	0.181654
				C13-FLUX Ratio		0.258934	0.275421	0.269163	0.261973		0.198248	0.206558	0.223836	0.216723
Uracil	111.02	5.669		C12 PARENT	C4H4N2O2	0.428559	0.464518	0.453217	0.405778		0.499158	0.482451	0.480855	0.492443
	112.023	5.7		C13-label-1	C4H4N2O2	0.0857463	0.0858517	0.059424	0.0905123		0.0839753	0.087932	0.0808508	0.0855201
	113.027	5.638		C13-label-2	C4H4N2O2	0.0653594	0.0678609	0.0599661	0.0711279		0.0668937	0.0669996	0.0640887	0.0576344
	114.03	5.722		C13-label-3	C4H4N2O2	0.419374	0.380698	0.423756	0.430421		0.349152	0.360383	0.374205	0.363819
	115.033	5.654		C13-label-4	C4H4N2O2	0.000962103	0.00107166	0.0036368	0.00216109		0.000820639	0.00223364	0	0.000584073
				C13-FLUX Ratio		0.369609	0.341988	0.366293	0.383169		0.317125	0.328004	0.332911	0.323645
Lactate	89.0244	10.981		C12 PARENT	C3H6O3	0.987255	0.985275	0.988227	0.988741		0.991897	0.992035	0.991214	0.99428
	90.0277	10.976		C13-label-1	C3H6O3	0.00376118	0.002475	0.00419717	0.00376601		0.00426065	0.00292883	0.00412667	0.00170289
	91.031	10.985		C13-label-2	C3H6O3	0.00102953	0.00163472	0.000994372	0.00076335		0.000421319	0.00070336	0.000505032	0.000649046
	92.0344	10.972		C13-label-3	C3H6O3	0.00795428	0.0106151	0.00658162	0.00673014		0.00342082	0.00433327	0.00415429	0.00336787
				C13-FLUX Ratio		0.00989436	0.0125299	0.00864359	0.00849438		0.00512192	0.00577845	0.00586653	0.0043682
Pyruvate	87.0087	8.988		C12 PARENT	C3H4O3	0.911041	0.961521	1	0.958633		0.939433	0.942163	0.896179	0.974186
	88.0121	8.875		C13-label-1	C3H4O3	0.0551314	0	0	0.0120853		0.0263148	0.0578368	0.0130734	0.0258145
	89.0155	8.948		C13-label-2	C3H4O3	0	0.00963261	0	0		0	0	0.0397872	0
	90.0188	9.02		C13-label-3	C3H4O3	0.033828	0.0288467	0	0.0292817		0.034252	0	0.0509605	0
				C13-FLUX Ratio		0.0522052	0.0352684		0.0333101		0.0430236	0.0192789	0.0818431	0.00860482
