# Supplementary material for: Mitochondrial-cytochrome c oxidase II promotes glutaminolysis to sustain tumor cell survival upon glucose deprivation
Source: Nat Commun. 2025 Jan 2;16:212. doi: 10.1038/s41467-024-55768-9 (PMC11695821; doi:10.1038/s41467-024-55768-9)
Supplement: Supplementary file 11 — Source Data [file 41467_2024_55768_MOESM11_ESM.xlsx]

## Sheet: Fig.  1
	Fig. 1a
		H292#1					H292#2					H292-V#1					H292-V#2
	0	0	0	0	0	0	0	0	0	0	0	0	0	0	0	0	0	0	0	0	0
	5	38.663	45.3005	42.025	48.668	26.6955	38.663	32.7015	29.602	30.8025	17.55	73.2305	80.4335	60.7475	76.25	37.926	66.0275	55.016	70.227	52.9	63.6265
	10	80.4335	97.556	54.208	66.25	39.69	58.19	52.9	49.392	47.61	28.175	356.224	256	265.696	267.188	156.325	249.444	255.528	147.456	126.514	120.6
	15	96.237	124.2	53.621	92.512	49.6125	78.416	50.274	60.858	55.296	39.2	413.1	306.936	363.384	335.008	211.722	317.52	312.05	173.225	142.2	164.775
	20	140.981	149.504	69.12	50.625	81.12	96.228	62.775	58.835	95.8455	65.664	541.018	397.488	475.695	476.28	242.47	504.21	421.572	233.28	161.448	208.25
	Fig. 1c
	H292#1	H292#2	H292-V#1	H292-V#2
	0.0667	0.054	0.3	0.27
	0.066	0.052	0.123	0.177
	0.03	0.045	0.213	0.098
	0.043	0.05	0.134	0.07
	0.023	0.033	0.111	0.088
	Fig. 1d
		H292#1			H292-V#1
	MT-ND1	1.30373	0.896399	0.934326	1.20023	0.805898	0.80347
	MT-ND2	1.51199	0.848998	0.791883	1.85797	1.81776	1.82751
	MT-ND3	1.26338	1.37554	0.627939	1.94365	2.22384	1.99401
	MT-ND4	1.29325	0.652226	1.28432	2.51926	2.50649	2.32543
	MT-ND5	0.723224	1.09699	1.23687	0.851764	1.12163	0.775402
	MT-ND6	1.08484	0.957084	0.953825	0.74014	1.21702	1.16122
	MT-ND4L	0.693035	1.17546	1.11167	8.72764	7.72522	7.54712
	MT-CO1	0.978557	1.32469	0.732973	11.3443	6.9789	13.0231
	MT-CO2	0.860555	1.08749	1.02172	24.4912	38.6247	39.1894
	MT-CO3	1.25295	0.966475	0.801957	9.4561	7.71723	8.17874
	MT-CYB	0.862042	0.822311	1.73452	5.46537	4.7789	4.77498
	MT-ATP6	0.859737	1.10503	1.01182	1.72335	1.4346	1.40359
	MT-ATP8	0.93641	1.02963	1.01754	1.23514	0.89631	1.09324
	Fig. 1g
		Glc+/Gln+			Glc-/Gln+
	shGFP	93	94	93	81	89	78	A549
	shMT-CO2-1	85	86	83	9	11	11
	shMT-CO2-2	88	88	87	17	16	15
	shGFP	96	94	91	82	80	78	H1299
	shMT-CO2-1	96	91	94	29	28	27
	shMT-CO2-2	85	94	90	34	33	37
	Fig. 1h
	shGFP			shMT-CO2-1			shMT-CO2-2
	0	0	0	0	0	0	0	0	0
	0.149	0.154	0.142	0.163	0.183	0.135	0.132	0.135	0.177
	0.184	0.176	0.175	0.121	0.115	0.099	0.185	0.156	0.142
	0.273	0.322	0.252	0.118	0.091	0.095	0.162	0.147	0.146
	0.595	0.55	0.6	0.172	0.165	0.17	0.189	0.177	0.164
	0.836	0.799	0.768	0.133	0.12	0.117	0.188	0.179	0.163
	Fig. 1i
	shGFP			shMT-CO2-1			shMT-CO2-2
	0	0	0	0	0	0	0	0	0
	0.135	0.123	0.133	0.165	0.12	0.091	0.178	0.164	0.176
	0.403	0.406	0.456	0.266	0.219	0.199	0.212	0.293	0.265
	0.911	0.731	0.823	0.33	0.289	0.257	0.242	0.256	0.298
	0.865	0.972	0.908	0.3	0.261	0.287	0.207	0.258	0.297
	1.873	1.905	2.258	0.358	0.357	0.339	0.226	0.283	0.299
	Fig. 1j
	shGFP								shMT-CO2-1								shMT-CO2-2
	0	0	0	0	0	0	0	0	0	0	0	0	0	0	0	0	0	0	0	0	0	0	0	0
	71.25	68.4285	43.218	53.802	67.712	54.5455	50.274	72.03	13.5	17.408	11.76	11.2995	14.297	12.393	11.76	13.0355	25.1125	31.487	14.4	26.01	10.976	11.368	30.8025	13.456
	127.8	145.762	78.416	69.8625	161.792	130.537	80.631	150.282	21.4375	20.992	12.615	14.85	22.6625	9.0625	12.544	15.3	34.9095	47.628	25.272	50.274	11.76	14.8955	40.3065	19.456
	255.528	206.681	111.392	93.639	262.808	194.35	121.104	133.956	28.158	28.175	15.68	17.92	24.276	9.375	13.95	17.92	57.9945	70.272	27.216	81.25	12.152	15.3	52.038	25.92
	377.196	332.12	158.438	141.426	385.784	298.116	172.032	209.952	33.6	38.988	18.9225	23.8875	32.856	10.5705	19.652	23.8875	72.111	91.936	34.2225	111.328	15.8565	21.386	68.77	33.6
	Fig. 1l
	shGFP	shMT-CO2-1	shMT-CO2-2
	0.339	0.01	0.05
	0.13	0.03	0.04
	0.11	0.01	0.04
	0.11	0.01	0.05
	0.22	0.02	0.02
	0.17	0.03	0.04
	0.12	0.01	0.06
	0.11	0.01	0.08
	Fig. 1n
	H292#1			H292-V#1			H292-V#1+shMT-CO2
	9	14	11	78	86	82	16	7	12
	Fig. 1o
	H292#1			H292-V#1			H292-V#1+shMT-CO2
	0	0	0	0	0	0	0	0	0
	0.129	0.117	0.131	0.202	0.297	0.289	0.079	0.097	0.0114
	0.212	0.294	0.245	0.421	0.421	0.457	0.165	0.123	0.145
	0.499	0.464	0.437	0.871	0.799	0.701	0.199	0.201	0.187
	0.784	0.717	0.795	1.236	1.231	1.374	0.267	0.225	0.231
	1.241	1.078	1.198	1.647	1.621	1.987	0.402	0.412	0.394
	Fig. 1p
	H292#1					H292-V#1					H292-V#1+shMT-CO2
	0	0	0	0	0	0	0	0	0	0	0	0	0	0	0
	74.36	42.336	36	36.822	31.487	67.968	78.03	83.232	73.2305	79.768	14.297	12.936	9.375	12.1945	11.2995
	89.232	59.643	44.982	55.47	46.2275	166.887	213.564	220.32	235.872	262.122	32.1715	36	22.05	19.456	21.78
	110.412	73.75	56.7	68.77	52.92	218.489	344.608	280.845	250.463	317.9	38.025	40.344	28.158	20.48	28.0645
	140.981	127.8	110.466	109.76	98.3125	311.647	440.128	374.666	321.411	393.348	48.074	47.1495	37.044	27.864	35.301
	161.448	168.776	166.093	166.093	145.408	330.773	583.159	449.748	411.825	455.054	65.1655	55.6875	43.4515	30.0125	47.5875
	Fig. 1r
	H292#1	H292-V#1	H292-V#1+shMT-CO2
	0.07	0.18	0.06
	0.08	0.22	0.03
	0.1	0.17	0.02
	0.11	0.21	0.015
	0.1	0.26	0.04

## Sheet: Fig. 2
	Fig. 2a
		0			1			2			5
	CB-839	87	92	93	12	17	14	15	10	11	9	18	12
	CP-91149	89	95	87	88	90	91	84	89	91	82	88	84
	Etomoxir	94	89	95	87	89	90	83	90	88	79	86	85
	Fig. 2b
		0			1			2			5
	CB-839	88	84	89	23	19	14	18	15	13	11	14	16
	CP-91149	90	85	88	86	88	86	82	90	86	86	89	84
	Etomoxir	90	85	89	87	89	90	83	90	88	82	88	82
	Fig. 2d
		shGFP				shMT-CO2
		1	2	3	4	1	2	3	4
	Uracil	0.369609	0.341988	0.366293	0.383169	0.317125	0.328004	0.332911	0.323645
	GSH	0.258935	0.275421	0.269163	0.261974	0.198248	0.206558	0.223836	0.216723
	Proline	0.455345	0.488469	0.463452	0.446306	0.281056	0.332419	0.357044	0.332398
	Aspartic acid	0.685159	0.685345	0.680434	0.681898	0.592525	0.6062	0.608352	0.596438
	Citrate	0.435567	0.459827	0.456554	0.443935	0.347017	0.399879	0.412956	0.40691
	Malate	0.680291	0.667148	0.668097	0.673617	0.613098	0.606179	0.607005	0.600092
	Fumarate	0.696169	0.673167	0.674787	0.682311	0.609666	0.599606	0.614074	0.595562
	Succinate	0.763787	0.582303	0.628788	0.75191	0.714739	0.590243	0.620879	0.604614
	a-Ketoglutarate	0.767829	0.77753	0.774156	0.75573	0.744357	0.803671	0.703534	0.73001
	Glutamate	0.753753	0.744029	0.745863	0.749033	0.708381	0.699505	0.680543	0.679721
	Glutamine	0.947392	0.948447	0.947714	0.946121	0.982815	0.9815	0.981918	0.983852
	Fig.2e
		shGFP			shMT-CO2-1			shMT-CO2-2
	MT-CO2	1.03173	1.07653	0.900349	0.406162	0.305485	0.344984	0.328342	0.30987	0.37342
	GLS1	1.08799	1.12355	0.818051	0.328492	0.488186	0.464445	0.55311	0.501215	0.51649
	GLUD1	0.998949	1.00105	0.99753	1.11023	1.16809	1.13113	0.9875	1.2012	1.07552
	Fig.2f
		shGFP			shMT-CO2-1			shMT-CO2-2
	MT-CO2	1.02	0.98	1.02	0.39	0.32	0.38	0.35	0.37	0.34
	GLS1	1.05	1.17	0.89	0.44	0.35	0.37	0.47	0.41	0.44
	GLUD1	0.99	1.01	1.01	1.21	0.93	1.24	1.02	0.98	1.12
	Fig. 2h
		shGFP			shMT-CO2-1			shMT-CO2-2
	DM-αKG-	87	88	72	22	13	11	30	28	32
	DM-αKG+	88	87	75	48	53	68	75	70	73
	Fig. 2i
		shGFP			shMT-CO2-1			shMT-CO2-2
	DM-αKG-	92	89	90	11	15	10	19	13	17
	DM-αKG+	94	90	85	61	47	53	58	53	49
	Fig. 2k
	shGFP			shMT-CO2			shMT-CO2+GLS1
	88	85	93	22	14	19	58	63	51
	Fig. 2l
		shGFP							shMT-CO2						shMTCO2+GLS1
	0	0	0	0	0	0	0		0	0	0	0	0	0	0	0	0	0	0	0
	8	109.8	89.2375	128.993	126	118.8	89.2375		28.158	24.5	34.2225	9.375	32	13.5	87.48	49.6125	102.602	90.75	87.88	50.625
	16	237.16	259.2	208.088	249.64	178.537	135.168		36.1415	33.6	51.6375	11.76	60.025	17.92	132.095	107.911	122.793	109.651	117.74	113.49
	24	661.5	456.192	356.328	496.375	335.16	268.363		68.75	56.448	66.825	13.5	87.725	21.4375	272	262.122	207.36	183.298	214.243	191.558
	32	1008	847	786.5	816.75	700	445.5		75	68.75	80.64	13.5	75	24.5	428.688	343.188	262.122	348.48	236.816	299.88
	Fig. 2n
	shGFP	shMT-CO2	shMT-CO2+GLS1
	485	63	281
	446	82	273
	460	80	243
	503	92	233
	686	20	235
	331	15	199
	Fig. 2p
	shGFP	shMT-CO2	shMT-CO2+GLS1
	0.033	0.007	0.021
	0.041	0.002	0.022
	0.039	0.004	0.015
	0.028	0.001	0.017
	0.042	0.005	0.025
	Fig. 2q
	shGFP	shMT-CO2	shMT-CO2+GLS1
	0.039	0.002	0.008
	0.028	0.004	0.002
	0.045	0.001	0.006
	0.033	0.007	0.002
	0.031	0.003	0.004
	Fig. 2r
	shGFP	shMT-CO2	shMT-CO2+GLS1
	0.047	0.011	0.088
	0.035	0.013	0.094
	0.051	0.017	0.11
	0.036	0.009	0.073
	0.043	0.017	0.086

## Sheet: Fig. 3
		Fig. 3a
			shGFP-1	shGFP-2	shMT-CO2-1	shMT-CO2-2
		AHR	8.039	3.67509	14.4467	10.5602
		TBX3	4.30122	2.90553	8.64612	7.65172
		SOX2	2.8029	1.55059	4.90866	5.26387
		BCL6	2.00678	0.953193	3.29668	3.22875
		KLF6	12.2717	6.67255	4.73581	3.49228
		KLF2	3.29574	4.71132	0.879015	1.504
		FOXM1	35.3354	39.5254	19.0799	19.3452
		SPDEF	4.74067	5.45056	2.28676	2.64475
		JUN	12.9533	11.4676	5.32753	5.40033
		CENPA	30.5359	27.6966	14.643	13.5611
		Fig. 3b
			shGFP			shMT-CO2-1			shMT-CO2-2
		A549	1	0.94	1.06	0.54	0.42	0.61	0.52	0.55	0.57
		H1299	1	1.23	0.88	0.51	0.5	0.46	0.55	0.45	0.49
		Fig. 3e
		shGFP			shMT-CO2			shMT-CO2+c-JUN
		1	0.98	1.03	0.55	0.43	0.58	0.88	0.94	0.97
		Fig. 3f
			shGFP			shMT-CO2
		1.59451	52.7651	51.6928	58.6528	38.2237	42.6695	48.9866
		8.17563	52.7226	52.1761	59.9985	39.0699	34.414	41.4371
		14.7596	53.2157	53.013	61.3751	40.016	36.1976	34.1537
		21.4212	24.6891	24.5532	21.7493	21.0264	17.4516	24.6385
		28.0104	24.6872	24.3952	22.1605	21.5926	17.5368	15.6836
		34.5931	23.9323	24.5289	22.4601	21.7733	17.4621	16.6217
		41.2606	64.602	63.3852	71.193	49.7635	41.142	47.1307
		47.8468	61.4035	63.8139	66.5845	50.1246	40.5159	44.6938
		54.4264	73.53	63.7233	60.9088	39.8974	46.2801	45.342
		61.0854	14.7714	13.4564	12.095	9.59132	6.35746	14.8513
		67.6722	14.5818	13.8992	11.8227	10.5019	6.8854	15.3122
		74.2515	14.8848	13.7928	12.1169	10.8584	6.68854	6.4975
		Fig. 3g
			shGFP			shMT-CO2
		IV	1	0.998275	0.91543	0.443899	0.676095	0.497201
		III	1	0.991011	1.07193	0.496395	0.417262	0.475153
		II	1	0.994477	0.972892	0.567544	0.482729	0.541923
		Fig. 3h
			H292			H292-V
		1.59311	37.1688	45.1281	34.3756	46.153	55.311	49.2392
		8.17567	35.7838	43.9464	42.6377	46.1395	46.41	49.2793
		14.7573	44.7485	44.7886	42.9508	46.5825	46.0908	48.8885
		21.4206	23.2667	22.4282	22.349	24.9645	25.8904	25.2385
		28.0096	23.1205	22.4799	21.417	24.9743	25.7338	26.0678
		34.5938	22.4445	21.2635	21.5519	24.5339	25.6239	26.2812
		41.2603	42.3004	41.3371	37.1108	60.5084	73.9534	64.7364
		47.8487	42.7683	42.357	51.0773	61.9787	64.5419	66.3776
		54.4363	38.3664	31.5692	40.8321	63.4421	64.8129	56.7413
		61.1076	12.4259	12.9592	10.9523	12.0726	16.9449	7.34821
		67.7034	11.9096	11.2393	10.292	15.0626	6.76512	8.40706
		74.29	11.124	11.6529	10.9956	11.9396	7.53817	10.185
		Fig. 3i
			H292			H292-V
		IV	1	0.923198	0.702306	1.74743	1.57422	1.47024
		III	1	0.962964	0.811536	1.95138	1.7298	1.43332
		II	1	0.906955	1.22826	1.88986	2.27903	1.73459
		Fig. 3j
		shGFP	shMT-CO2-1	shMT-CO2
		1	0.522701	0.565386
		0.926271	0.483896	0.577028
		0.988359	0.557625	0.456733
		Fig. 3l
		shGFP	shMT-CO2	shMT-CO2+FAD
		1	0.688062	1.28194
		1.20996	0.760048	1.20996
		1.07798	0.706059	1.22196
		Fig. 3n
		shGFP	shMT-CO2	shMT-CO2+Riboflavin
		1	0.640072	1.05399
		1.22196	0.610078	1.02999
		1.02999	0.766047	0.958008
		Fig. 3r
			IgG			anti-H3K9me2
		P1	0	0	0	1.80963	1.91057	2.48112
		P2	0	0	0	0.165974	0.467701	0.168128
		P3	0	0	0	3.08092	2.42455	3.76101
		P4	0	0	0	0.31043	0.221138	0.291703
		P5	0	0	0	0.076651	0.262453	0.050946
		P6	0	0	0	0.232394	0.313173	0.291494
		P7	0	0	0	0.046488	0.009474	0.019671
		P8	0	0	0	1.4071	1.7921	2.64967
		P9	0	0	0	1.28057	1.65264	1.93596
		P10	0.005133	0.010493	0.008848	3.20336	4.98424	2.98299
		P11	0	0	0	2.04405	1.33371	2.54055
		P12	0	0	0	6.34959	6.68878	8.09066
		P13	0	0	0	5.81984	6.49411	5.54536
		P14	0.086381	0.087817	0.114365	3.78334	6.00345	5.38973
		P15	0.000141	0.000135	0.000136	6.18137	5.77782	7.24527
		Fig. 3s
			IgG			anti-H3K9me2
		P12	0	0	0	0.12709	0.145584	0.123444
		P13	0.001973	0.001524	0.001559	0.117272	0.085492	0.093618
		P12	0	0	0	5.97496	5.44876	5.9791
		P13	0	0	0	5.58256	4.64258	5.27777
		P12	0	0	0	0.909993	0.889415	0.643017
		P13	0.041318	0.0472	0.034576	0.771602	1.08067	0.798259

## Sheet: Fig. 4
		Fig. 4b
			Vec			KRasG12V
		H292	1.00643	1.03641	0.958699	4.56336	3.9353	4.39684
		H1975	1.13458	1.22753	1.025	4.74773	4.25461	3.986
		Fig. 4d
			Vec			KRasG12V
		H292	11	17	18	88	74	80
		H1975	15	19	13	75	76	82
		Fig. 4f
			Glc+/Gln+			Glc-/Gln+
		shGFP	94	95	90	86	80	83
		shKRas-1	88	90	93	20	25	28
		shKRas-2	97	94	90	37	30	34
		Fig. 4h
		H292#1			H292#1+shGFP			H292#1+shKRas-1			H292#1+shKRas-2
		12	14	8	85	79	81	22	29	24	21	27	27
		Fig. 4j
			Vec			KRasG12V			KRasG12V+shMT-CO2
		H292	12	17	9	88	79	85	21	17	24
		H1975	18	12	10	73	82	76	30	24	25
		Fig. 4k
			Vec			KRasG12V			KRasG12V+shMT-CO2
		0	0	0	0	0	0	0	0	0	0
		1	0.135	0.106	0.124	0.303	0.295	0.215	0.098	0.124	0.115
		2	0.264	0.313	0.251	0.503	0.595	0.515	0.137	0.142	0.136
		3	0.501	0.489	0.477	0.725	0.703	0.778	0.198	0.176	0.145
		4	0.924	0.865	0.898	1.43	1.45	1.49	0.312	0.393	0.265
		5	1.424	1.532	1.377	2.501	2.375	2.54	0.375	0.401	0.499
		Fig. 4l
			Vec							KRasG12V							KRasG12V+shMT-CO2
		0	0	0	0	0	0	0	0	0	0	0	0	0	0	0	0	0	0	0	0	0	0
		5	61.7625	41.6	65.8125	44.109	44.1	47.9085	34.225	137.216	87.1335	57.9945	74.06	80.19	53.792	47.628	34.225	33.6	21.78	29.602	38.332	21.025	10.5705
		10	93.636	61.3565	98.75	57.6	53.24	60.75	43.2	209.202	146.98	102.5	102.74	111.6	62.622	62.422	38.988	38.663	25.92	34.983	49.6	26.4275	10.935
		15	109.35	69.678	109.242	66.15	60.306	71.424	46.3905	367.416	247.45	188.356	189.771	154.213	90.569	84.5325	43.3485	40.344	26.6955	37.6	49.4325	25.65	13.456
		20	190.44	89.93	136.125	112.216	90.75	113.715	78.0325	486	352	281.75	253.5	196	112.5	105.875	48	46.225	32	40	56	27	13.5
		Fig. 4n
		Vec	KRasG12V	KRasG12V+shMT-CO2
		0.15	0.43	0.02
		0.23	0.39	0.04
		0.4	0.55	0.08
		0.22	0.57	0.1
		0.15	0.18	0.08
		0.17	0.36	0.1
		0.12	0.4	0.08
		Fig. 4p
		Vec	KRasG12V	KRasG12V+shMT-CO2
		0.035	0.055	0.018
		0.029	0.058	0.01
		0.032	0.037	0.012
		0.027	0.063	0.017
		0.028	0.061	0.019
		0.019	0.056	0.013
		0.031	0.049	0.018
		Fig. 4q
		Vec	KRasG12V	KRasG12V+shMT-CO2
		0.015	0.031	0.004
		0.011	0.028	0.009
		0.009	0.019	0.01
		0.013	0.033	0.007
		0.014	0.04	0.006
		0.018	0.028	0.003
		0.015	0.039	0.008
		Fig. 4s
		shGFP	shMT-CO2
		19	2
		16	1
		10	6
		14	5
		10	2

## Sheet: Fig. 5
		Fig. 5a
			IgG			anti-m6A
		MT-CO2	1.62	1.14	1	33.91	46.02	40.08
		MT-CO1	1.56	0.66	1	6.14	8.09	2.9
		MT-CO3	1	1.04	0.95	1.52	2.44	2.63
		MT-ND1	1	1.14	0.84	21.16	17.09	14.74
		MT-ND2	1.34	2.41	1	0.39	0.42	0.51
		MT-ND3	1.33	0.94	1	18.53	33.18	30.32
		MT-ND4	1	0.78	1.28	1.41	0.96	1.38
		MT-ND4L	1.09	3.03	1	9.53	12.8	11.71
		MT-ND5	1	7.16	0.38	9.39	10.17	7.09
		MT-CYTB	0.84	1	2.34	2.2	2.39	2.47
		MT-ATP6	0.98	1	1.83	9.08	8.97	8.19
		MT-ATP8	1	1.21	0.71	1.52	2.87	3.72
		Fig. 5b
				H292-1	H292-2	H292-V-1	H292-V-2
		Writer	METTL3	3.78876	4.45102	4.47955	4.48138
			METTL14	6.54339	9.61209	9.48405	8.81066
			WTAP	4.28098	5.26133	5.25203	5.49567
			KIAA1429	8.79745	10.2079	7.42857	7.39305
			RBM15	2.80003	3.65514	3.99148	3.86545
			RBM15B	26.9052	23.2278	25.3667	24.7071
			ZC3H13	30.4766	47.3922	47.1113	47.2021
		Reader	YTHDC1	32.1935	47.0207	50.5479	48.993
			YTHDC2	3.21286	4.86691	4.48976	4.36391
			IGF2BP1	0.0393293	0.0440181	0.023589	0.0400352
			IGF2BP2	10.9644	12.3391	17.5676	17.7692
			IGF2BP3	1.16456	1.69599	0.132544	0.162211
			HNRNPA2B1	436.218	596.976	657.978	644.285
			YTHDF1	19.5169	19.6516	21.6516	21.8663
			YTHDF2	6.57582	6.52362	7.95541	6.95934
			YTHDF3	3.93341	5.66017	5.85731	6.06518
		Eraser	FTO	1.69526	1.8554	1.56539	1.51693
			ALKBH5	12.2131	11.3303	11.3583	11.53
		Fig. 5e
			shGFP			shIGF2BP3-1
		MT-CO2	0.974139	1.05351	0.97441	3.50696	2.62731	2.92464
		MT-CO1	1.20881	0.8452	0.97877	1.15829	1.25402	2.3986
		MT-CO3	1.04443	1.11241	0.86071	1.60516	1.70764	1.75941
		MT-ND1	1.05984	0.91125	1.03544	0.94194	1.08783	0.6572
		MT-ND2	0.805134	1.16713	1.06418	1.1378	1.13902	1.22518
		MT-ND3	1.18241	0.91492	0.92438	0.85844	0.84794	1.10829
		MT-ND4	1.01841	0.97515	1.00695	1.76446	2.11544	1.99855
		MT-ND4L	1.0151	1.00104	0.9841	1.36185	1.42339	1.40904
		MT-ND5	1.10938	0.98795	0.9124	0.78138	0.72879	0.72231
		MT-CYB	0.994145	0.89691	1.12151	0.0327	0.03675	0.0333
		MT-ATP6	1.19485	0.93673	0.89345	1.66845	1.47369	1.5157
		MT-ATP8	0.89052	1.2904	0.87022	0.89781	0.79966	0.71083
		Fig. 5g
			Vec			IGF2BP3
		MT-CO2	1.11765	1.01669	0.88004	0.28949	0.2724	0.1995
		MT-CO1	0.96566	1.03148	1.00396	0.74885	0.90245	0.75416
		MT-CO3	0.88931	1.16503	0.96518	0.82566	0.81784	0.8207
		MT-ND1	0.99738	1.07566	0.9321	1.0438	1.06427	1.08251
		MT-ND2	0.98196	0.96865	1.05132	0.8838	1.27154	1.22375
		MT-ND3	1.02405	0.86469	1.12932	0.87785	0.64683	0.78784
		MT-ND4	0.93058	1.20975	0.88828	1.33326	1.24833	0.99847
		MT-ND4L	1.00423	1.10003	0.90524	0.90479	0.93738	0.92844
		MT-ND5	1.06488	1.00568	0.93376	1.1006	1.08696	1.06828
		MT-CYTB	0.97386	1.02753	0.99933	0.45906	0.44717	0.61983
		MT-ATP6	1.03977	1.06138	0.90614	0.53447	0.51475	0.77304
		MT-ATP8	0.91964	1.18761	0.9156	1.1439	0.9272	1.18185
		Fig. 5h
			shGFP		shIGF2BP3-1		shIGF2BP3-2
		0	93.485	106.969	104.392	95.793	102.538	97.525
		60	66.903	72.994	93.069	89.257	97.119	87.538
		90	48.669	53.668	86.512	86.081	76.014	77.311
		Fig. 5i
			Vec			IGF2BP3
		0	93.725	102.785	103.804	96.313	104.06	99.777
		30	120.506	94.856	90.742	87.223	98.858	99.612
		60	80.249	102.053	83.846	63.313	60.005	60.298
		Fig. 5j
			IgG			anti-IGF2BP3
		MT-CO2	1.3053	0.839879	1	9.30831	8.28008	8.17474
		MT-CYTB	1.39044	1	0.859565	3.63323	1.54461	1.08526
		MT-ND1	1.22513	1.97413	1	1.61697	1.60548	1.50266
		MT-CO1	1.04845	1	0.328971	1.92506	1.05383	0.316614

## Sheet: Fig. 6
		Fig. 6b				Fig. 6c
		Adjacent	Tumor			Adjacent	Tumor											Fig. 6h			Fig. 6i				Fig. 6j
		0.01	0.14			0.008	0.11			Fig. 6e								MT-CO2	GLS1		MT-CO2	c-JUN				MT-CO2 low	MT-CO2 high
		0.02	0.08			0.07	0.08			KRAS-WT			KRAS-MT					1.00816	1.00257		1.00816	1.10688			14	0
		0.003	0.15			0.003	0.04			0.215191	0.265192	0.293093	1.83316	1.76778	1.76865			5.58794	1.18843		5.58794	2.04885			13	0
		0.008	0.07			0.007	0.14			1.41425	1.58631	1.28661	3.29383	3.41274	3.21704			1.42871	3.2757		1.42871	1.3501			13	0
		0.009	0.12			0.009	0.16			0.362038	0.386941	0.347155	1.9624	2.30413	1.85559			1.15896	5.51815		1.15896	4.20452			6	1
		0.007	0.17			0.01	0.19			0.283981	0.312405	0.292785	1.23775	1.27701	1.3039			3.53623	1.73239		3.53623	1.01414			12	0
		0.01	0.09			0.02	0.08			0.839845	0.828633	1.04458	0.0889383	0.0876698	0.0850453			11.3288	12.4605		11.3288	7.19301			13	0
		0.009	0.06			0.007	0.009			2.84783	3.66894	2.17489	4.26204	3.37982	3.00823			2.47063	0.623265		2.47063	1.02592			11	0
		0.02	0.09			0.08	0.14			0.659106	0.670263	0.566137	1.16797	1.1459	1.174			1.924	1.29844		1.924	1.41277			12	0
		0.008	0.07			0.007	0.13			0.458097	0.463705	0.554326	1.29885	1.35938	1.17267			1.54279	3.84411		1.54279	3.06784			12	0
		0.02	0.11			0.04	0.17			0.382334	0.351794	0.449524	0.841878	0.812228	0.901174			10.355	4.66006		10.355	3.64448			10	0
		0.008	0.12			0.009	0.03			2.78266	2.44488	2.71698	12.1427	11.4493	12.2741			2.67139	1.4045		2.67139	1.61644			7	0
		0.007	0.03			0.01	0.02			0.663587	0.68529	0.700656	19.9322	11.8291	18.2406			3.08854	10.728		3.08854	8.16299			10	1
		0.007	0.009			0.008	0.009											12.9346	9.3103		12.9346	9.56505			8	0
		0.003	0.1			0.03	0.15											7.97966	11.2428		7.97966	9.4049			12	0
		0.04	0.12			0.01	0.009			Fig. 6f								1.06704	1.40532		1.06704	2.28			12		0
		0.02	0.21			0.02	0.17			KRAS-WT			KRAS-MT					0.341042	5.10324		0.341042	3.79851			6		1
		0.01	0.08			0.04	0.07			1.06686	1.03684	0.904029	11.3245	9.66546	11.194			13.8814	26.9506		13.8814	14.377			4		1
										1.28327	1.31689	0.965138	10.2302	10.0337	7.66692			0.635904	2.21378		0.635904	3.56319			10		0
										3.32952	3.59658	2.90099	12.7417	11.368	9.61873			4.99324	16.3601		4.99324	13.2581			12		1
		Fig. 6d								5.80506	5.66267	5.08673	1.57205	1.47842	1.16551			3.33058	1.90804		3.33058	2.56628			16		0
		MT-CO2	GLS1							1.22206	1.83231	2.14279	4.76373	4.60999	5.93601			46.7483	8.65414		46.7483	9.4216			14		0
		0.03	0.01							11.9823	13.1124	12.2868	35.8967	27.1456	17.8096			65.1732	29.823		65.1732	21.2783			5		1
		0.009	0.007							0.591439	0.729785	0.548572	2.05704	1.85008	2.73423			2.82023	1.21392		2.82023	2.47123			8		1
		0.007	0.003							1.54905	1.51836	0.827911	19.112	16.7885	13.1799
		0.008	0.009							3.7795	4.47329	3.27954	1.91691	1.98829	1.8189
		0.02	0.03							4.74187	5.44756	3.79076	8.84154	9.43208	7.68881
		0.009	0.01							1.41474	1.63057	1.16818	32.1413	28.5435	28.7843
		0.007	0.009
		0.01	0.01
		0.009	0.09							Fig. 6g
		0.01	0.008							KRAS-WT			KRAS-MT
		0.02	0.07							1.23554	0.986541	1.09856	8.36521	7.99682	8.12693
		0.003	0.003							2.12541	1.89457	2.12657	9.36362	9.87521	9.45633
		0.008	0.007							1.26598	1.45874	1.32559	9.22556	9.54124	9.44789
		0.009	0.009							4.26874	4.02365	4.32116	2.33554	2.12457	2.3799
		0.007	0.01							0.963359	0.847598	1.23146	3.93214	3.85214	3.61124
		0.01	0.02							7.36895	6.98458	7.22549	14.3613	13.7841	14.9855
		0.009	0.007							0.998542	1.11265	0.966574	3.21453	3.98771	3.48732
		0.02	0.08							1.55248	1.23458	1.45126	12.3669	13.4587	13.9488
		0.008	0.007							3.02567	3.01236	3.16548	2.55887	2.64123	2.49872
		0.02	0.04							3.69446	3.54772	3.69125	9.98126	9.11478	9.16874
		0.008	0.009							1.56877	1.68414	1.5964	22.3694	21.3365	20.129
		0.007	0.01
		0.007	0.008
		0.003	0.03
		0.04	0.01
		0.02	0.02
		0.01	0.04
		0.09	0.06
		0.08	0.04
		0.09	0.08
		0.06	0.07
		0.13	0.01
		0.06	0.09
		0.05	0.05
		0.03	0.04
		0.11	0.13
		0.14	0.11
		0.08	0.08
		0.15	0.04
		0.07	0.14
		0.12	0.16
		0.17	0.19
		0.09	0.08
		0.06	0.009
		0.09	0.14
		0.07	0.13
		0.11	0.17
		0.12	0.03
		0.03	0.02
		0.009	0.009
		0.1	0.15
		0.12	0.009
		0.21	0.17
		0.08	0.07

## Sheet: Fig. 7
		Fig. 7b
			Ctrl			Ber			DM-αKG			Ber+DM-αKG
		H1299	91	97	92	12	9	15	96	94	89	44	49	56
		A549	88	95	94	11	16	11	91	92	94	48	41	52
		Fig. 7d
		Ctrl	KRasG12V	KRasG12V+Ber	KRasG12V+Ber+DM-αKG
		13	78	22	56
		24	85	15	49
		17	84	23	61
		Fig. 7e
			Vec						KRasG12V						KRasG12V+Ber
		0	122.793	111.392	87.725	81.12	64.827	55.225	185.679	184.96	136.462	158.438	125.316	112.091	122.4	152.46	189.037	149.504	120.6	58.5385
		4	176.157	149.988	107.648	100.352	69.12	62.426	250.312	254.144	222.188	206.681	211.864	165.888	134.018	166.464	215.825	193.55	130.696	59.904
		8	305.942	259.002	128.774	145.408	84.5325	74.36	345.744	377.496	336.518	339.562	333.894	271.472	146.98	194.4	257.032	229.365	163.35	73.008
		12	451.315	393.348	181.476	186.517	118.588	86.2125	559.55	501	504.752	569.245	518.826	366.458	188.416	255.881	356.328	303.24	199.119	89.2375
		16	612.06	414.05	280.845	258.57	129.96	97.47	750	882	726	907.5	826.875	526.5	281.25	384.75	485.98	485.98	317.52	115.2
		Fig. 7f
		Vec	KRasG12V	KRasG12V+Ber
		0.6	1.1	0.4
		0.55	1.05	0.35
		0.3	0.76	0.5
		0.17	0.7	0.46
		0.15	0.88	0.28
		0.15	0.53	0.22
		Fig. 7g
		Vec	KRasG12V	KRasG12V+Ber
		0.022	0.072	0.027
		0.027	0.049	0.031
		0.023	0.058	0.034
		0.031	0.065	0.039
		0.02	0.041	0.038
		0.03	0.055	0.044
		Fig. 7h
		Vec	KRasG12V	KRasG12V+Ber
		0.035	0.051	0.014
		0.021	0.048	0.009
		0.029	0.039	0.019
		0.023	0.039	0.027
		0.034	0.044	0.016
		0.02	0.028	0.013
		Fig. 7i
			Ctrl								Ber
		0	71.5275	68.4285	58.8245	52.9	48.6	35.301	50.625	31.941	61.2255	52.65	39.69	36.982	44.528	30.42	29.602	14.85
		4	166.887	127.832	127.008	83.106	67.5	56.448	65.664	36	68.75	70.688	36	34.983	40.344	31.941	26.011	13.456
		8	274.36	174.08	181.476	111.6	87.725	78.732	83.824	41.454	96.8	107.388	62.426	60.7475	68.75	37.926	32	24.5
		12	352	328.05	265.243	143.65	133.12	107.648	147.875	57.7125	135.816	163.84	102.344	83.824	95.8455	49.6125	43.56	34.2225
		Fig. 7j
		Ctrl	Ber
		0.28	0.16
		0.21	0.14
		0.24	0.1
		0.17	0.09
		0.17	0.12
		0.11	0.04
		0.1	0.05
		0.06	0.04
		Fig. 7k
		Ctrl	Ber
		0.082	0.04
		0.065	0.045
		0.05	0.038
		0.065	0.03
		0.09	0.029
		0.075	0.022
		0.056	0.037
		0.058	0.045
		Fig. 7l
		Ctrl	Ber
		0.027	0.013
		0.034	0.022
		0.056	0.02
		0.028	0.035
		0.057	0.012
		0.039	0.025
		0.047	0.035
		0.059	0.017
		Fig.7m
			Ctrl							Ber
		0	55.296	38.025	89.2375	75.429	79.768	55.225	42.336	53.016	50.625	58.5385	60.7475	51.842	37.6	37.6
		4	67.626	45.387	122.793	111.6	113.132	71.5275	49.6125	63.75	62.426	68.75	107.911	62.5	46.225	43.218
		8	183.996	115.351	262.122	191.808	259.002	186.517	106.171	109.8	104.284	95.2875	173.95	111.392	62.426	63.36
		12	494.95	243.682	537.824	384.168	382.235	371.712	159.528	249.64	199.119	169	236.816	145.408	93.775	89.888
		16	729.371	658.317	836.482	850.149	841	232.73	176.157	314.288	242.47	274.604	313.45	199.119	118.354	107.388
		Fig. 7n
		Ctrl	Ber
		1.71	0.22
		1.42	0.46
		1.41	0.51
		1.33	0.22
		1.45	0.29
		1.52	0.27
		0.71	0.3
		Fig. 7o
			Ctrl	Ber
		19	1
		20	1
		20	1
		22	1
		22	1
		23	1
		27	1
		31		1
		33		1
		33		1
		35		1
		35		1
		37		1
		39		1

## Sheet: Fig. S1
		Fig. S1c
			#1			#2
		H292	9	11	9	12	6	11
		H292-V	84	89	82	83	79	89
		Fig. S1d
			#1			#2
		H292	90	92	87	88	92	94
		H292-V	11	9	13	8	14	11
		Fig. S1f
		H292#1	H292#2	H292-V#1	H292-V#2
		0.017	0.012	0.029	0.037
		0.01	0.02	0.033	0.029
		0.014	0.009	0.034	0.034
		0.013	0.011	0.028	0.026
		0.008	0.015	0.033	0.031
		Fig. S1g
		Ctrl	EB
		1.01263	0.493653
		1.09878	0.486824
		0.89875	0.480963
		Fig. S1h
			Glc+/Gln+			Glc-/Gln+
		Ctrl	94	88	86	84	89	92
		EB	71	69	79	2	8	6
		Fig. S1i
		H292#1			H292-V#1
		0.922322	1.19945	0.940293	0.925778	1.06699	0.952009
		Fig. S1l
			Glc+/Gln+			Glc-/Gln+
		A549	96	94	91	89	80	78
		H1299	97	95	87	78	72	80
		H1975	95	95	93	15	10	13
		H292	82	83	90	7	8	9
		Fig. S1n
		shGFP	shMT-CO2-1	shMT-CO2-2
		0.08	0.012	0.022
		0.04	0.019	0.015
		0.06	0.018	0.025
		0.065	0.025	0.037
		0.072	0.015	0.011
		0.035	0.022	0.024
		0.046	0.017	0.035
		0.052	0.034	0.013
		Fig. S1o
		shGFP	shMT-CO2-1	shMT-CO2-2
		0.013	0.008	0.001
		0.015	0.009	0.007
		0.022	0.003	0.003
		0.011	0.007	0.004
		0.009	0.004	0.0045
		0.018	0.005	0.006
		0.022	0.003	0.009
		0.025	0.0045	0.002
		Fig. S1q
		H292#1	H292-V#1+shGFP	H292-V#1+shMT-CO2
		0.014	0.019	0.004
		0.009	0.022	0.001
		0.011	0.031	0.004
		0.01	0.025	0.001
		0.013	0.031	0.005

## Sheet: Fig. S2
	Fig. S2d
		Glc+/Gln+			Glc-/Gln+			Glc+/Gln-			Glc-/Gln-
	A549	95	97	92	89	85	91	80	85	81	2	5	6
	H1299	91	94	88	80	87	86	79	85	84	4	9	4
	Fig. S2f
		Vec			GLS1
	1.59389	37.4781	36.1485	39.0182	49.8183	54.4404	49.3568
	8.17602	36.5777	39.4496	33.2074	53.446	53.0115	46.5176
	14.7573	36.3763	39.4657	33.0612	54.4361	49.3327	58.3629
	21.4195	18.1618	17.2342	19.8803	31.9183	21.7958	29.7912
	28.0077	22.3912	16.2878	19.2393	21.0363	20.5946	30.3875
	34.5913	21.2886	21.1641	19.9688	41.6037	29.2222	22.2757
	41.2557	51.002	41.2958	40.3394	74.9957	64.5674	66.8114
	47.8471	45.6944	54.7617	37.1858	72.805	59.7588	68.851
	54.4357	35.8325	49.3215	45.4782	75.1663	57.3744	64.1972
	61.1052	9.88177	9.13095	16.4798	11.4791	8.22629	7.33994
	67.7006	11.2066	13.5998	13.4278	11.5119	8.43273	7.92803
	74.2919	10.8996	11.4323	8.79522	11.2968	9.1456	8.7304
	Fig. S2g
	Vec	GLS1
	12	79
	18	84
	10	83
	Fig. S2i
	Vec	GLS1
	280	489
	228	463
	173	564
	152	341
	78	358
	Fig. S2j
		shGFP			shMT-CO2
	Glutamine	1	4.57254	1.14392	18.8613	17.4802	11.78
	L-Glutamic-acid	1	1.05111	1.05787	1.09213	1.05695	1.11102
	a-Ketoglutaric-Acid	1	0.992636	0.989067	0.867763	0.909579	0.895165
	Succinic-Acid	1	1.07286	1.07199	0.499463	0.496331	0.513121
	Fumaric-acid	1	0.853409	0.975263	0.739977	0.818021	0.755261
	Isocitric-acid	1	0.916274	0.889292	0.87778	0.849815	0.86104
	D-Glucose-6-phosphate	1	1.00923	1.37545	0.902221	0.929754	0.977236
	Fructose-1,6-bisphosphate	1	0.975247	1.90014	0.997098	0.812942	1.73153
	Dihydroxyacetone-phosphate	1	0.870103	1.37572	0.641811	0.540264	0.671497
	2-Phospho-D-glycerate	1	0.672218	3.11026	0.644221	0.594162	0.940319
	Glycerol-3-phosphate	1	0.75803	2.09613	0.845963	0.66036	0.714234
	Phosphoenolpyruvic-acid	1	0.761024	1.56067	0.592958	0.648723	0.978747
	Pyruvic-acid	1	0.741465	1.04297	0.512628	0.458243	0.380382
	Lactate	1	0.998385	0.689258	0.891543	0.926453	0.909788
	Acetyl-CoA	1	1.03961	1.16633	1.08305	1.0275	1.065
	AMP	1	1.2365	0.419534	1.28687	1.22769	1.33608
	ADP	1	1.40108	0.849198	1.24701	1.15312	1.35186
	ATP	1	0.967531	2.09727	0.697035	0.808076	1.17047
	Flavin-mononucleotide	1	0.945645	0.91001	0.978982	0.922265	0.869585
	6-Phosphogluconic-acid	1	0.989308	3.1322	1.0253	1.08983	1.43838
	D-Ribulose-5-phosphate	1	0.968167	2.28578	1.02939	0.956592	0.987624
	Sedoheptulose-7-phosphate	1	1.47155	1.80195	1.85989	1.62891	1.48148
	Threonine	1	0.976313	0.942747	0.899306	0.877274	0.915541
	Lysine	1	1.21618	1.42036	1.11134	1.12678	1.19653
	Tyrosine	1	1.06857	1.00751	0.85164	0.825331	0.853922
	Arginine	1	0.842764	0.828152	0.500069	0.441402	0.477584
	Ornithine	1	1.11023	1.27441	0.873046	0.897119	0.920682
	L-Leucine	1	1.03502	1.02513	0.950502	0.939225	0.95339
	L-Alanine	1	1.04942	0.973495	0.978131	0.9662	1.03964
	L-citrulline	1	1.0082	0.995495	0.940489	0.877877	0.919096
	L-Asparagine	1	1.17664	1.14247	1.06591	1.02415	0.954236
	L-Cystine	1	0.934107	0.893877	0.824815	0.781344	0.748229

## Sheet: Fig. S3
			Fig. S3b
			shGFP	shJUN
			94	11
			89	7
			95	19

[truncated: 9 more sheets: Fig. S4, Fig. S5, Fig. S6, Fig. S7, Fig. S8, Fig. S9, Fig. S10, Fig. S11, Fig. S12]
